# Supplementary material for: Characterization of the landscape of the intratumoral microbiota reveals that Streptococcus anginosus increases the risk of gastric cancer initiation and progression
Source: Cell Discov. 2024 Nov 26;10:117. doi: 10.1038/s41421-024-00746-0 (PMC11589709; doi:10.1038/s41421-024-00746-0)
Supplement: Supplementary file 2 — Supplementary Tables S1–S9 [file 41421_2024_746_MOESM2_ESM.xlsx]

## Sheet: Table1
Table 1. The detailed information of the patient whose tumour tissues was collected.
No.	Group	Sex	Age	Family history	Smoking	Drinking	Weight loss	Melena	Tumor location	Tumor size	Pathological type	Grade of differentiation	T	N	M	TNM type	Her2	KI-67	Hmlh1	Hmsh2	hmsh6	PMS2	MMR	CA242(WNL: 0-20U/ml)	CA724(WNL: 0-6.9U/ml)	AFP(WNL: 0-8.1ng/ml)	CEA(WNL: 0-5ng/ml)	CA125(WNL: 0-35U/ml)	CA199(WNL: 0-37U/ml)	Ferritin(WNL: 10-291ng/ml)	CA50(WNL: 0-25U/ml)	Survival period	Survival state
CT001	Tumor tissue	Male	35	No	No	No	No	No	Unknown	Unknown	Adenocarcinoma	Unknown	1	0	0	I	Unknown	Unknown	Unknown	Unknown	Unknown	Unknown	Unknown	Unknown	Unknown	Unknown	Unknown	Unknown	Unknown	Unknown	Unknown	21	0
CT002	Tumor tissue	Male	67	No	Yes	Yes	Yes	Yes	Gastric antrum	4×3.5×1.3	Adenocarcinoma	High	1	0	0	I	0	0.8	Negative	Positive	Positive	Negative	dMMR	2.1	2.6	3.4	1.88	190.8	11.15	543.3	5.68	45	0
CT003	Tumor tissue	Male	74	No	No	No	No	No	Gastric antrum	2×1.5×1	Adenocarcinoma	High	1	0	0	I	Unknown	Unknown	Unknown	Unknown	Unknown	Unknown	Unknown	4.63	1.02	3.7	1.28	7.7	54.64	479.2	30.4	42	0
CT004	Tumor tissue	Male	55	No	Yes	No	No	No	Gastric antrum	4×4×1	Adenocarcinoma	Medium	4	3	0	III	3	0.4	Positive	Positive	Positive	Positive	pMMR	1.21	1.5	2.3	1.74	10.9	1.51	1.8	0.61	27	1
CT007	Tumor tissue	Male	58	No	Yes	Yes	No	No	Gastric body	2×1.5×1	Signet ring cell carcinoma	Low	1	0	0	I	0	0.6	Positive	Positive	Positive	Positive	pMMR	3.66	1.75	8	0.5	8.1	13.45	191.6	5.36	41	0
CT008	Tumor tissue	Female	42	No	No	No	No	No	Gastric cardia	5×4×1	Adenocarcinoma	Low	4	1	0	III	0	0.4	Positive	Positive	Positive	Positive	pMMR	2.94	1.3	1.5	0.5	39.8	11.42	4.7	4.73	22	1
CT009	Tumor tissue	Male	68	No	No	No	No	No	Gastric antrum	1.5×1.5×0.2	Adenocarcinoma	Medium	1	1	0	I	2	0.7	Positive	Positive	Positive	Positive	pMMR	10.1	1.58	3.8	2.45	7.2	27.35	25.5	8.07	46	0
CT010	Tumor tissue	Male	58	Yes	Yes	Yes	Yes	No	Gastric antrum	5×3×2.5	Adenocarcinoma	Low	4	0	0	II	1	0.4	Positive	Positive	Positive	Positive	pMMR	23	0.8	4.4	1.9	6.5	37.62	715.6	12.5	35	0
CT011	Tumor tissue	Male	52	No	No	No	No	No	Gastric antrum	4.5×1.5×1.5	Adenocarcinoma	Medium	3	2	0	III	0	0.8	Positive	Positive	Positive	Positive	pMMR	5.23	0.67	2.3	0.77	7	15.25	7.9	4.79	29	0
CT012	Tumor tissue	Male	76	No	No	Yes	No	Yes	Gastric antrum	10×9×2	Adenocarcinoma	Low	4	2	0	III	0	0.45	Negative	Positive	Positive	Negative	dMMR	1.96	0.85	3	0.97	23.7	5.56	12.6	3.71	23	0
CT013	Tumor tissue	Male	65	No	No	No	No	No	Gastric cardia	3×2×0.3	Adenocarcinoma	Medium	1	1	0	I	0	0.4	Positive	Positive	Positive	Positive	pMMR	10.6	1.3	1.6	1.14	19.2	22.26	420.6	15.4	36	0
CT014	Tumor tissue	Male	82	No	No	No	No	No	Unknown	Unknown	Adenocarcinoma	High	4	3	1	IV	Unknown	Unknown	Unknown	Unknown	Unknown	Unknown	Unknown	126	37.01	57.5	2.69	22.9	507.34	6.6	149	16	1
CT015	Tumor tissue	Male	43	No	Yes	Yes	Yes	No	Gastric cardia	8×8×1.5	Adenocarcinoma	Low	4	0	0	II	Unknown	0.2	Positive	Positive	Positive	Positive	pMMR	55.42	2.06	4.1	1.12	11.2	210.98	8.2	36.81	38	0
CT017	Tumor tissue	Female	67	Yes	No	No	No	No	Gastric antrum	Unknown	Mucinous adenocarcinoma	Low	2	0	0	I	Unknown	Unknown	Unknown	Unknown	Unknown	Unknown	Unknown	4.43	3.11	6.7	0.8	6.2	8.24	405.1	3.44	37	0
CT018	Tumor tissue	Female	55	No	No	No	No	No	Gastric antrum	Unknown	Adenocarcinoma	Unknown	4	1	0	III	Unknown	Unknown	Unknown	Unknown	Unknown	Unknown	Unknown	Unknown	Unknown	Unknown	Unknown	Unknown	Unknown	Unknown	Unknown	28	0
CT019	Tumor tissue	Male	81	No	No	No	No	No	Gastric antrum	4.5×3×1	Adenocarcinoma	Low	2	0	0	I	2	0.8	Negative	Positive	Positive	Negative	dMMR	5.63	1.68	4.7	1.12	15.5	11.66	85.7	4.38	42	0
CT020	Tumor tissue	Female	74	Yes	No	No	No	No	Gastric antrum	4.5×4×1.5	Adenosquamous carcinoma	Low	3	0	0	II	1	0.75	Positive	Positive	Positive	Negative	dMMR	5.118	7.51	1.1	5.1	14.1	15.5	12.6	11.94	17	0
CT021	Tumor tissue	Male	59	Yes	Yes	Yes	No	No	Gastric antrum	2.7×2.7×0.5	Adenocarcinoma	Medium	2	0	0	I	2	0.8	Positive	Positive	Positive	Positive	pMMR	4.01	0.73	1.3	1.74	5.4	9.79	55.3	2.88	48	0
CT022	Tumor tissue	Male	72	No	No	No	No	No	Gastric cardia	1.7×1.5×1.1	Adenocarcinoma	Medium	3	0	0	II	1	0.9	Positive	Positive	Positive	Positive	pMMR	3.993	3.35	1.7	0.5	16.1	3.71	68.3	4.94	26	0
CT023	Tumor tissue	Male	70	No	Yes	No	No	No	Gastric antrum	3.5×2.7×1.7	Adenocarcinoma	Medium	4	3	0	III	1	0.4	Positive	Positive	Positive	Positive	pMMR	7.57	1.15	2.1	1.47	16.9	21.45	99.2	15.28	24	0
CT024	Tumor tissue	Male	65	No	Yes	Yes	Yes	No	Gastric body	5.5×4.8×1.7	Adenocarcinoma	Medium	4	1	0	III	1	0.3	Positive	Positive	Positive	Positive	pMMR	3.449	300	3.4	0.79	10.6	6.26	14.4	3.681	27	0
CT025	Tumor tissue	Male	62	No	No	Yes	No	No	Gastric body	7×3×1	Adenocarcinoma	Low	4	3	0	III	0	0.4	Positive	Positive	Positive	Positive	pMMR	5.6	1.16	3	0.68	7.1	16.35	262.8	5.503	29	0
CT027	Tumor tissue	Female	71	No	No	No	Yes	Yes	Gastric antrum	4×3×1.3	Adenocarcinoma	Medium	4	2	0	III	2	0.7	Positive	Positive	Positive	Positive	pMMR	18.6	1.47	2.8	1.36	11.1	65.77	14.3	30.2	31	0
CT028	Tumor tissue	Male	68	No	Yes	Yes	No	No	Gastric antrum	Unknown	Adenocarcinoma	Low	4	3	1	IV	1	Unknown	Unknown	Unknown	Unknown	Unknown	Unknown	23.4	1.52	1.5	0.94	17.3	94.29	7.4	31.7	17	1
CT029	Tumor tissue	Male	71	No	Yes	Yes	Yes	No	Gastric antrum	3×2×0.7	Adenocarcinoma	Medium	3	0	0	II	0	0.65	Positive	Positive	Positive	Positive	pMMR	6.23	1.18	4.3	0.57	4.6	7.35	10.3	3.8	30	0
CT030	Tumor tissue	Female	52	No	No	No	No	No	Gastric body	2.2×2×0.6	Adenocarcinoma	Low	1	0	0	I	0	0.5	Positive	Positive	Positive	Positive	pMMR	3.15	4.01	2.6	0.5	5.6	7.43	92.2	3.25	25	0
CT031	Tumor tissue	Male	69	Yes	No	No	No	Yes	Gastric antrum	2.5×2×0.5	Adenocarcinoma	Medium	1	0	0	I	3	0.7	Positive	Positive	Positive	Positive	pMMR	4.46	1.03	1.3	0.5	6.3	9.85	17.3	5.66	23	0
CT032	Tumor tissue	Female	40	Yes	No	No	Yes	No	Gastric antrum	6×5×1.5	Adenocarcinoma	Low	4	3	0	III	1	0.6	Positive	Positive	Positive	Positive	pMMR	2.36	0.82	0.7	0.5	15.4	5.42	14.9	2.15	29	1
CT033	Tumor tissue	Female	54	No	No	No	No	No	Gastric antrum	0.2	Signet ring cell carcinoma	Unknown	1	0	0	I	2	0.3	Positive	Positive	Positive	Positive	pMMR	6.21	6.85	1.9	1	11.4	28.04	111.9	6.52	25	0
CT034	Tumor tissue	Male	71	No	No	No	Yes	No	Gastric antrum	6×5.5×1.7	Adenocarcinoma	Low	4	3	0	III	1	0.6	Positive	Positive	Positive	Positive	pMMR	6.22	4.99	1.4	0.77	7	2.63	57.9	8.08	26	1
CT035	Tumor tissue	Male	75	No	No	Yes	Yes	Yes	Gastric antrum	6×6×2	Adenocarcinoma	Medium	4	3	0	III	0	0.6	Positive	Positive	Positive	Positive	pMMR	12.35	3.96	6.8	1.37	7.4	15.87	21.7	9.33	32	0
CT036	Tumor tissue	Female	54	No	No	No	Yes	Yes	Gastric antrum	2.3×0.2	Signet ring cell carcinoma	Unknown	1	0	0	I	2	0.25	Positive	Positive	Positive	Positive	pMMR	12.6	0.76	3.8	3.44	7.1	23.97	157.6	11.5	48	0
CT037	Tumor tissue	Female	57	No	No	Yes	No	No	Gastric body	6.0×5.0×1.0	Adenocarcinoma	Low	1	0	0	I	1	0.9	Positive	Positive	Positive	Positive	pMMR	2.59	2.36	0.5	0.5	22.2	8.28	333.6	3.38	24	0
CT038	Tumor tissue	Female	77	No	No	No	No	No	Gastric cardia	4×3.5×1.2	Adenocarcinoma	Medium	3	0	0	II	0	0.8	Positive	Positive	Positive	Positive	pMMR	2.87	1.24	2.3	1.05	12.1	9.93	14.8	5.31	27	0
CT039	Tumor tissue	Male	54	No	No	Yes	No	No	Gastric body	5.0×4.0×1.0	Adenocarcinoma	Medium	4	3	0	III	1	0.8	Positive	Positive	Positive	Positive	pMMR	3.48	0.44	0.5	1.26	45.1	9.63	285.4	4.79	20	1
CT040	Tumor tissue	Male	46	Unknown	No	No	No	No	Gastric antrum	5.0×5.0×0.4	Adenocarcinoma	Low	3	3	0	III	2	0.9	Positive	Positive	Positive	Positive	pMMR	2.99	300	2.8	0.81	14.6	7.72	34.4	3.59	31	0
CT041	Tumor tissue	Male	68	No	No	No	No	No	Gastric cardia	4×3×1.2	Adenocarcinoma	Medium	3	1	0	II	0	0.7	Positive	Positive	Positive	Positive	pMMR	12.5	3.3	4.6	2.5	18	48.76	356.1	16.7	35	0
CT042	Tumor tissue	Male	63	Yes	Yes	No	No	No	Gastric cardia	2.5×2.0×1.0	Adenocarcinoma	Medium	2	0	0	I	2	0.3	Positive	Positive	Positive	Positive	pMMR	3.73	0.74	3.9	2.11	8.3	4.84	382.3	6.32	17	0
CT043	Tumor tissue	Male	71	No	Yes	Yes	No	No	Gastric cardia	2.5×2×0.6	Adenocarcinoma	Low	2	1	0	II	0	0.75	Positive	Positive	Positive	Positive	pMMR	2.55	1	3.5	3.67	11.4	9.25	160.9	3.66	34	0
CT044	Tumor tissue	Male	67	No	No	Yes	No	No	Gastric cardia	4×4×1.5	Adenocarcinoma	Medium	2	0	0	I	2	0.6	Positive	Positive	Positive	Positive	pMMR	2.98	1.61	185.7	6.97	4.2	23.35	12.7	6.54	44	0
CT045	Tumor tissue	Male	70	No	No	No	Yes	No	Gastric antrum	3.5×3.0×0.6	Adenocarcinoma	High	3	0	0	II	3	0.2	Positive	Positive	Positive	Positive	pMMR	52.45	21.73	3.7	0.5	16.8	440.42	46.7	177.2	28	0
CT046	Tumor tissue	Female	57	No	No	No	No	No	Gastric body	4.5×1.5×1	Adenocarcinoma	Medium	4	3	1	IV	Unknown	Unknown	Unknown	Unknown	Unknown	Unknown	Unknown	Unknown	Unknown	Unknown	Unknown	Unknown	Unknown	Unknown	Unknown	10	1
CT047	Tumor tissue	Male	73	No	No	Yes	Yes	Yes	Gastric antrum	5.5×5×1.4	Adenocarcinoma	Medium	3	2	0	III	2	0.9	Positive	Positive	Positive	Positive	pMMR	2.78	2.07	2.11	0.55	4.8	13.49	21.4	6.02	34	0
CT048	Tumor tissue	Male	76	No	Yes	No	Yes	No	Gastric antrum	4×3.5×1.4	Adenocarcinoma	Medium	4	1	0	III	0	0.5	Positive	Positive	Positive	Positive	pMMR	4.73	9.19	1.8	0.5	12.6	11.27	341.4	6.21	28	0
CT049	Tumor tissue	Male	64	No	Yes	No	No	No	Gastric antrum	3×2.8×0.7	Adenocarcinoma	Low	3	2	0	III	2	0.7	Positive	Positive	Positive	Positive	pMMR	4.43	11.44	0.9	0.64	9.2	9.37	128.2	3.98	15	0
CT050	Tumor tissue	Male	67	No	Yes	Yes	No	No	Gastric cardia	4.5×4.0×1.5	Signet ring cell carcinoma	Low	4	2	0	III	2	0.4	Positive	Positive	Positive	Positive	pMMR	6.57	5	1.7	0.81	10	16.4	209	6.53	17	0
CT051	Tumor tissue	Male	63	No	Yes	Yes	No	No	Gastric cardia	9×5×4	Adenocarcinoma	Medium	4	0	0	III	1	0.6	Positive	Positive	Positive	Positive	pMMR	13.05	1.79	1.6	3.09	13.3	39.69	93.6	33.21	24	0
CT052	Tumor tissue	Male	73	No	No	No	No	No	Gastric cardia	5.5×4.5×1	Adenocarcinoma	Medium	4	1	0	III	0	0.3	Positive	Positive	Positive	Positive	pMMR	8.09	1.22	2.6	0.5	7.6	38.72	16.7	12.4	15	1
CT053	Tumor tissue	Female	58	No	No	No	No	No	Unknown	Unknown	Adenocarcinoma	Unknown	4	2	1	IV	Unknown	Unknown	Unknown	Unknown	Unknown	Unknown	Unknown	0.89	7.23	4.5	1.63	8.5	1.2	128.2	0.51	19	1
CT055	Tumor tissue	Male	65	No	Yes	No	No	No	Gastric antrum	6×4.5×2	Adenocarcinoma	Medium	3	1	1	IV	0	0	Positive	Positive	Positive	Positive	pMMR	16.82	1.31	1.2	4.74	19.3	27.41	14.5	16.33	15	1
CT056	Tumor tissue	Female	63	No	No	Yes	Yes	No	Gastric body	3.5×2.8×1.2	Adenocarcinoma	Low	4	0	0	II	0	0.7	Positive	Positive	Positive	Positive	pMMR	1.91	0.85	2.5	0.92	6.3	3.28	22.3	4.35	35	0
CT057	Tumor tissue	Male	77	No	Yes	Yes	Yes	No	Gastric antrum	4×4×1	Adenocarcinoma	Low	3	1	0	II	Unknown	0.8	Negative	Positive	Positive	Negative	dMMR	2.53	2.21	2.8	0.5	20.2	11.95	347.7	8.18	15	0
CT058	Tumor tissue	Female	60	No	No	No	Yes	No	Gastric antrum	3.5×3×1.4	Adenocarcinoma	Low	4	2	0	III	0	0.4	Positive	Positive	Positive	Positive	pMMR	20.2	1	3.8	1.88	7.2	21.5	188.8	20.2	33	0
CT059	Tumor tissue	Male	62	No	No	No	No	No	Gastric body	6.5×5×1.5	Adenocarcinoma	Medium	3	0	0	II	0	0.7	Negative	Positive	Positive	Negative	dMMR	Unknown	Unknown	1.2	0.5	19.5	29.18	Unknown	Unknown	38	0
CT060	Tumor tissue	Female	66	No	No	Yes	Yes	Yes	Gastric antrum	6.5×6.5×2.5	Adenocarcinoma	Low	3	1	1	IV	1	0.9	Negative	Positive	Positive	Negative	dMMR	21.3	3.77	0.6	0.5	31.8	19.79	23	10.8	15	1
CT061	Tumor tissue	Female	66	No	No	Yes	Yes	No	Gastric antrum	6×4.5×1.5	Adenocarcinoma	Medium	3	1	0	II	2	0.7	Negative	Positive	Positive	Negative	dMMR	2.9	29.08	2.8	0.5	3.8	10.56	49.4	2.36	28	0
CT062	Tumor tissue	Male	82	No	No	No	No	No	Gastric cardia	4×3×1	Adenocarcinoma	Low	3	2	0	III	2	0.7	Positive	Positive	Positive	Positive	pMMR	11.2	0.78	2.1	0.76	6.9	21.89	38	14.2	21	0
CT064	Tumor tissue	Female	30	No	No	No	No	No	Gastric antrum	0.9×0.7×0.2	Adenocarcinoma	Low	1	0	0	I	2	0.65	Positive	Positive	Positive	Positive	pMMR	16.4	0.66	1.5	0.72	14.4	50.38	43.9	15	19	0
CT065	Tumor tissue	Female	52	No	No	No	No	No	Gastric antrum	4×3.5×1	Adenocarcinoma	Low	3	3	0	III	0	0.35	Positive	Positive	Positive	Positive	pMMR	11.2	5.98	8.9	0.75	6.9	28.56	68.4	16.8	12	1
CT066	Tumor tissue	Male	56	No	Yes	Yes	No	No	Gastric antrum	Unknown	Adenocarcinoma	Low	4	2	1	IV	1	Unknown	Positive	Positive	Positive	Positive	pMMR	6.41	4.24	3.1	10.74	51.2	47.23	28.3	9.48	7	1
CT067	Tumor tissue	Male	66	Yes	Yes	Yes	Yes	No	Gastric antrum	13×10×2	Adenocarcinoma	Low	4	3	0	III	0	0.8	Positive	Positive	Positive	Positive	pMMR	1.73	2.47	2.3	1.84	8.3	4.61	13.5	2.99	29	0
CT068	Tumor tissue	Male	68	No	Yes	No	Yes	No	Gastric antrum	3.5×3×0.5	Adenocarcinoma	Medium	2	2	0	II	0	0.8	Positive	Positive	Positive	Positive	pMMR	33.7	6.22	0.5	0.53	21.4	98.07	106	27.2	44	0
CT069	Tumor tissue	Male	68	No	No	No	No	No	Gastric body	5.7-4-2.3	Adenocarcinoma	High	4	3	0	III	Unknown	0.5	Positive	Positive	Positive	Positive	pMMR	0.78	0.94	0.7	1.41	34.5	3.43	121.1	0.62	27	0
CT070	Tumor tissue	Male	68	No	No	No	No	No	Gastric body	7.5×4×2.3	Adenocarcinoma	Medium	4	2	0	III	Unknown	0.5	Positive	Positive	Positive	Positive	pMMR	3.45	3.8	0.5	0.5	12.2	15.06	13.2	9.13	19	1
CT071	Tumor tissue	Female	47	No	No	No	No	Yes	Gastric cardia	3.5×3×1.2	Adenocarcinoma	Medium	4	2	0	III	1	0.5	Positive	Positive	Positive	Positive	pMMR	3.88	0.89	1.3	0.5	18.1	11.89	25.1	4.78	26	0
CT072	Tumor tissue	Female	64	Yes	No	No	No	No	Gastric body	2.8×2.5×0.7	Adenocarcinoma	Low	3	0	0	II	1	0.9	Positive	Positive	Positive	Positive	pMMR	18.3	2.61	6.7	0.88	8.7	34.75	80.3	15.1	28	0
CT073	Tumor tissue	Male	70	No	Yes	No	No	No	Gastric cardia	1.7×1.8×1	Adenocarcinoma	High	1	0	0	I	1	0.7	Positive	Positive	Positive	Positive	pMMR	3.5	1.17	1.4	2.21	2.9	13.34	115.9	10.9	37	0
CT074	Tumor tissue	Female	52	No	No	No	No	No	Gastric body	Unknown	Adenocarcinoma	Unknown	4	3	1	IV	Unknown	Unknown	Unknown	Unknown	Unknown	Unknown	Unknown	3.64	1.25	2.1	0.5	7.9	1.88	105	3.5	17	1
CT075	Tumor tissue	Male	84	No	No	No	No	No	Gastric cardia	5×3.5×1	Adenocarcinoma	Low	4	3	0	III	2	0.9	Positive	Positive	Positive	Positive	pMMR	182	8.05	0.9	3.46	71.4	344.88	96.4	136	27	0
CT076	Tumor tissue	Male	84	No	No	No	No	No	Unknown	Unknown	Adenocarcinoma	Unknown	4	2	1	IV	Unknown	Unknown	Unknown	Unknown	Unknown	Unknown	Unknown	2.5	1.06	0.5	0.79	9.4	9.87	72.3	3.15	23	1
CT077	Tumor tissue	Male	66	No	No	No	No	Yes	Gastric antrum	3×2×0.5	Adenocarcinoma	High	1	0	0	I	Unknown	0.6	Positive	Positive	Positive	Positive	pMMR	3.45	2.35	1.7	0.87	12.4	7.09	17.7	5.19	39	0
CT078	Tumor tissue	Male	72	No	Yes	No	No	No	Unknown	Unknown	Adenocarcinoma	Unknown	4	3	1	IV	2	Unknown	Positive	Positive	Positive	Positive	pMMR	0.97	1.9	3.1	1.47	35.8	6.72	14.7	0.52	19	0
CT079	Tumor tissue	Male	54	No	No	No	No	No	Gastric antrum	5.5-4.5-1	Adenocarcinoma	Medium	2	0	0	I	Unknown	0.65	Negative	Positive	Positive	Negative	dMMR	10.9	3.48	1	2.57	8.7	48.83	23.3	20	46	0
CT080	Tumor tissue	Female	52	No	No	No	No	No	Unknown	Unknown	Adenocarcinoma	Low	3	3	1	IV	Unknown	Unknown	Positive	Positive	Positive	Positive	pMMR	2.16	0.77	7.7	0.5	52.3	3.8	138.3	2.85	8	1
CT081	Tumor tissue	Female	48	Yes	No	No	No	No	Gastric cardia	14×11.5×1.7	Adenocarcinoma	Low	4	3	0	III	0	0.6	Positive	Positive	Positive	Positive	pMMR	4.86	0.9	2.2	0.56	30.3	13.58	13.3	7.15	25	0
CT082	Tumor tissue	Male	65	No	Yes	No	No	No	Gastric antrum	2.5×1.8×0.4	Adenocarcinoma	High	1	0	0	I	Unknown	Unknown	Unknown	Unknown	Unknown	Unknown	Unknown	0.51	3.15	2.8	1.69	11.9	6.06	101	0.64	14	0
CT083	Tumor tissue	Female	55	No	No	No	No	No	Gastric cardia	1.2×1.0×0.2	Adenocarcinoma	Medium	1	0	0	I	0	0.3	Positive	Positive	Positive	Positive	pMMR	0.51	4.2	2.1	0.54	10.5	3.1	116.6	0.62	24	0
CT084	Tumor tissue	Female	68	No	No	No	No	No	Gastric antrum	2.5×1.0×0.6	Adenocarcinoma	Medium	1	0	0	I	2	0.9	Negative	Positive	Positive	Negative	dMMR	6.82	4.83	3.6	0.5	10.7	12.72	50	8.5	37	0
CT085	Tumor tissue	Male	69	No	No	No	No	No	Gastric cardia	4×4×4	Adenocarcinoma	Medium	4	1	0	III	2	0.2	Positive	Positive	Positive	Positive	pMMR	5.59	0.7	3.1	1.69	23.1	10.86	55.4	7.88	21	0
CT086	Tumor tissue	Male	59	No	Yes	Yes	Yes	No	Gastric antrum	6×5×4	Adenocarcinoma	Low	4	1	1	IV	Unknown	Unknown	Unknown	Unknown	Unknown	Unknown	Unknown	1000	82.42	7.8	4.1	197.3	6780.65	19	1350	26	1
CT087	Tumor tissue	Male	57	No	No	Yes	Yes	No	Gastric body	8×7×1.3	Adenocarcinoma	Low	3	3	0	III	Unknown	0.7	Positive	Positive	Positive	Positive	pMMR	46.3	1.4	1.7	1.38	34.5	184.03	32.6	27	12	1
CT089	Tumor tissue	Male	64	No	Yes	Yes	No	No	Gastric antrum	1×0.5×0.3	Adenocarcinoma	High	1	0	0	I	2	0.4	Positive	Positive	Positive	Positive	pMMR	1.48	3.61	0.5	0.5	37	9.59	307.6	3.47	36	0
CT090	Tumor tissue	Female	68	No	No	No	No	No	Gastric antrum	3×2×0.8	Adenocarcinoma	Low	4	3	0	III	Unknown	Unknown	Unknown	Unknown	Unknown	Unknown	Unknown	2.12	2.49	3.4	7.58	13.4	3.37	76.5	3.02	22	0
CT091	Tumor tissue	Male	67	No	No	Yes	No	No	Gastric body	10×6.5×6	Adenocarcinoma	Medium	4	1	0	III	2	0.7	Positive	Positive	Positive	Positive	pMMR	13.2	0.64	0.5	2.51	46.8	27.8	101.9	19.3	13	1
CT092	Tumor tissue	Female	66	No	No	No	No	No	Gastric antrum	Unknown	Adenocarcinoma	Unknown	1	0	0	I	Unknown	Unknown	Unknown	Unknown	Unknown	Unknown	Unknown	3.03	0.83	0.5	0.5	12.3	6.25	200	4.83	22	0
CT093	Tumor tissue	Male	64	No	No	No	No	Yes	Gastric antrum	1×0.7×0.5	Adenocarcinoma	High	1	0	0	I	Unknown	Unknown	Unknown	Unknown	Unknown	Unknown	Unknown	8.8	0.98	4.1	1.52	5.3	17.57	141.7	9.22	20	0
CT094	Tumor tissue	Female	81	No	No	No	No	No	Gastric antrum	5.5×4.0×3.0	Adenocarcinoma	High	4	2	0	III	2	0.6	Positive	Positive	Positive	Positive	pMMR	78.4	300	0.5	3.78	6.9	174.55	7.9	50	14	1
CT095	Tumor tissue	Female	73	No	No	No	No	No	Gastric antrum	6×3.5×1	Adenocarcinoma	Low	3	3	0	III	2	0.6	Positive	Positive	Positive	Positive	pMMR	5.6	4.91	0.5	0.5	3.8	15.45	88.3	8.14	26	0
CT096	Tumor tissue	Female	63	No	No	No	Yes	No	Gastric body	10×7×0.8	Signet ring cell carcinoma	Low	4	3	0	III	0	0.5	Positive	Positive	Positive	Positive	pMMR	3.32	1.31	0.5	0.5	9.7	9.11	5.1	3.29	33	0
CT097	Tumor tissue	Female	53	No	No	No	No	No	Gastric antrum	0.9	Adenocarcinoma	Low	1	0	0	I	Unknown	Unknown	Unknown	Unknown	Unknown	Unknown	Unknown	0.51	0.9	0.6	0.5	22.8	4.25	441.9	0.51	28	0
CT098	Tumor tissue	Male	68	No	Yes	Yes	No	No	Gastric antrum	Unknown	Adenocarcinoma	Unknown	2	0	0	I	1	0.2	Positive	Positive	Positive	Positive	pMMR	6.77	1.56	3.9	2.58	10.8	21.18	7.6	7.83	22	0
CT099	Tumor tissue	Male	56	No	Yes	Yes	No	No	Gastric antrum	1×1×0.1	Adenocarcinoma	High	1	0	0	I	2	0.5	Positive	Positive	Positive	Positive	pMMR	1.9	0.85	2	1.14	10.2	11.4	502.6	3.84	47	0
CT100	Tumor tissue	Female	61	No	No	No	No	Yes	Gastric body	2.2×2×0.9	Adenocarcinoma	High	4	2	0	III	Unknown	0.05	Unknown	Unknown	Unknown	Unknown	Unknown	0.51	0.66	1.2	1.09	11	6.24	107	0.51	22	1
CT101	Tumor tissue	Female	63	No	Yes	Yes	Yes	No	Gastric cardia	Unknown	Adenocarcinoma	Unknown	4	3	1	IV	Unknown	Unknown	Unknown	Unknown	Unknown	Unknown	Unknown	151	4.88	3.6	22.3	66	2903.41	9.2	1100	17	1
CT102	Tumor tissue	Female	36	No	No	No	No	No	Gastric antrum	8.5×6×3	Signet ring cell carcinoma	Medium	4	3	0	III	0	0.08	Positive	Positive	Positive	Positive	pMMR	6	0.48	2.4	0.5	27.7	40.78	65.9	10.8	20	1
CT103	Tumor tissue	Female	59	No	No	No	No	No	Gastric body	6×4×1.2	Adenocarcinoma	Low	4	2	0	III	0	0.4	Positive	Positive	Positive	Positive	pMMR	3.09	11.39	6.1	0.5	6.3	16.12	65.2	4.83	19	1
CT104	Tumor tissue	Male	65	No	Yes	Yes	No	No	Gastric antrum	3×2×0.4	Adenocarcinoma	Medium	1	2	0	II	2	0.6	Positive	Positive	Positive	Positive	pMMR	7.69	1.39	4.1	2.6	10.9	14.49	266.5	14.1	37	0
CT106	Tumor tissue	Male	43	No	No	No	No	No	Gastric body	6×5×2	Adenocarcinoma	Low	4	0	0	II	0	0.2	Positive	Positive	Positive	Positive	pMMR	6.5	0.86	2.2	0.98	7.6	13.77	470.3	5.63	32	0
CT107	Tumor tissue	Female	45	No	No	No	No	No	Gastric antrum	6×5.5×2	Adenocarcinoma	Low	4	3	0	III	Unknown	0.7	Positive	Positive	Positive	Positive	pMMR	0.72	0.53	2	0.67	45.9	6.02	50.3	0.51	11	1
CT108	Tumor tissue	Female	74	No	No	No	No	Yes	Gastric antrum	3.5×3×0.8	Mucinous adenocarcinoma	Unknown	4	0	0	II	Unknown	0.6	Negative	Positive	Positive	Negative	dMMR	0.81	6.78	3.2	6	36.6	1.2	143.1	1.04	47	0
CT109	Tumor tissue	Female	47	No	No	No	No	No	Gastric antrum	5×6×2	Adenocarcinoma	Low	3	0	0	II	0	0.3	Positive	Positive	Positive	Positive	pMMR	5.95	13.47	2	0.77	21.2	24.01	6.4	8.71	21	1
CT110	Tumor tissue	Male	70	No	No	No	No	No	Gastric cardia	Unknown	Adenocarcinoma	Low	4	3	0	III	0	0.9	Positive	Positive	Positive	Positive	pMMR	0.68	3.48	5.4	0.88	26.5	7.37	225.9	0.57	15	1
CT111	Tumor tissue	Male	68	No	No	No	No	No	Unknown	Unknown	Adenocarcinoma	Unknown	4	2	1	IV	Unknown	Unknown	Unknown	Unknown	Unknown	Unknown	Unknown	8.75	0.58	0.5	1.65	11.5	22.09	19.9	16.9	6	1
CT112	Tumor tissue	Female	42	No	No	No	No	No	Unknown	Unknown	Adenocarcinoma	Unknown	4	2	1	IV	Unknown	Unknown	Unknown	Unknown	Unknown	Unknown	Unknown	46.2	35.06	0.9	18.98	298.8	597.3	513.1	134	17	0
CT113	Tumor tissue	Male	37	No	Yes	No	Yes	No	Gastric antrum	4×3.5×1.5	Adenocarcinoma	Medium	4	3	0	III	0	0.7	Positive	Positive	Positive	Positive	pMMR	0.97	1.74	2.4	0.5	23.4	6.82	262.5	0.93	23	0
CT114	Tumor tissue	Male	62	Yes	Yes	No	Yes	No	Gastric body	3×3×1.2	Adenocarcinoma	Low	4	0	0	II	Unknown	0.6	Positive	Positive	Positive	Positive	pMMR	3.3	2.3	5.8	1.88	25.6	16.24	536.8	39.2	45	0
CT115	Tumor tissue	Female	64	No	No	No	No	Yes	Gastric body	3.8×3.2×3	Adenocarcinoma	Unknown	2	1	0	I	Unknown	0.05	Unknown	Unknown	Unknown	Unknown	Unknown	3.58	1.53	0.7	0.58	21.4	8	97.2	7.63	46	0
CT116	Tumor tissue	Male	84	No	No	No	No	No	Gastric antrum	5×4.5×1.5	Adenocarcinoma	Low	4	3	0	III	1	0.3	Positive	Positive	Positive	Positive	pMMR	3.8	0.71	0.8	1.98	11.6	14.97	-	4.9	22	0
CT117	Tumor tissue	Male	66	No	Yes	No	Yes	Yes	Gastric antrum	Unknown	Adenocarcinoma	Unknown	4	3	1	IV	Unknown	Unknown	Unknown	Unknown	Unknown	Unknown	Unknown	15.2	3.71	1	0.5	17.8	190.56	11.9	105	18	0
CT118	Tumor tissue	Male	67	No	No	Yes	No	No	Gastric cardia	Unknown	Adenocarcinoma	Unknown	Unknown	3	0	IV	1	Unknown	Positive	Positive	Positive	Positive	pMMR	29.9	3.01	7.7	58.9	10.8	170.34	56.6	58.5	9	1
CT119	Tumor tissue	Male	66	No	Yes	Yes	No	No	Gastric antrum	4×4×2	Adenocarcinoma	Medium	4	3	0	III	0	0.35	Positive	Positive	Positive	Positive	pMMR	16.6	0.95	4.5	4.52	22.1	44.34	14.7	20.5	12	1
CT120	Tumor tissue	Female	39	No	No	No	No	No	Gastric body	8×4×1.2	Adenocarcinoma	Low	4	3	0	III	2	0.7	Positive	Positive	Positive	Positive	pMMR	1.07	1.62	2.7	2.37	15.9	8.96	7.4	1.8	11	1
CT121	Tumor tissue	Male	77	No	No	No	No	No	Gastric antrum	2.8×2.5×1.0	Adenocarcinoma	Medium	4	3	0	III	0	0.7	Positive	Positive	Positive	Positive	pMMR	6.03	1.66	3.3	1.83	11	28.56	231.1	20.7	31	1
CT122	Tumor tissue	Male	64	No	Yes	No	Yes	No	Gastric antrum	7×5×1	Adenocarcinoma	High	2	0	0	I	1	0.9	Negative	Positive	Positive	Negative	dMMR	1.57	8.87	0.5	0.5	11.7	12.95	21.4	3.71	38	0
CT124	Tumor tissue	Male	44	No	No	No	No	No	Gastric antrum	2	Mucinous adenocarcinoma	Medium	2	1	0	II	0	0.7	Positive	Positive	Positive	Positive	pMMR	0.51	0.71	0.9	1.09	4.4	1.2	191.7	0.66	15	1
CT127	Tumor tissue	Male	61	No	No	Yes	No	No	Gastric antrum	3.5×3.5×0.5	Adenocarcinoma	Medium	1	3	0	II	2	0.7	Positive	Positive	Positive	Positive	pMMR	4.85	3.25	4.2	0.5	6.6	12.56	104.2	4.15	32	0
CT128	Tumor tissue	Male	64	No	No	Yes	Yes	No	Gastric cardia	3×2×1.3	Adenocarcinoma	High	4	3	0	III	0	0.6	Positive	Positive	Positive	Positive	pMMR	21.5	3.08	1.7	0.93	11.9	86.67	187.7	20	17	1
CT129	Tumor tissue	Female	74	No	No	Yes	No	No	Gastric antrum	6×5×0.7	Adenocarcinoma	Medium	1	1	0	II	1	0.8	Positive	Positive	Positive	Positive	pMMR	0.86	0.74	3	1.76	8.5	7.53	47.7	9.35	36	0
CT130	Tumor tissue	Male	84	Yes	No	Yes	No	No	Gastric antrum	4×4×3	Adenocarcinoma	Medium	3	3	0	III	1	Unknown	Positive	Positive	Positive	Positive	pMMR	1.22	0.53	0.6	0.94	4.5	6.6	15.8	2.94	11	1
CT135	Tumor tissue	Male	63	Yes	Yes	Yes	No	No	Gastric body	4×3×0.5	Adenocarcinoma	Low	1	0	0	I	Unknown	Unknown	Unknown	Unknown	Unknown	Unknown	Unknown	3.76	1.13	3.4	0.83	6.6	9.13	138.5	5.22	26	0
CT136	Tumor tissue	Male	51	No	Yes	Yes	No	No	Gastric antrum	4×3	Adenocarcinoma	Medium	3	2	0	III	1	0.6	Negative	Positive	Positive	Negative	dMMR	7.94	2.14	7.4	3.29	38.9	14.35	247	7.95	16	0
CT137	Tumor tissue	Female	74	Yes	No	No	No	No	Gastric antrum	5×4.5×1.2	Adenocarcinoma	Low	4	3	0	III	2	0.7	Positive	Positive	Positive	Positive	pMMR	116	2.75	3.1	1.19	6.5	257.34	110	70.7	37	1
CT139	Tumor tissue	Male	74	Yes	Yes	Yes	Yes	No	Gastric antrum	3×2.5×1.5	Adenocarcinoma	High	3	0	0	II	1	0.6	Positive	Positive	Positive	Positive	pMMR	Unknown	Unknown	Unknown	Unknown	Unknown	Unknown	Unknown	Unknown	47	0
CT140	Tumor tissue	Male	56	No	No	Yes	No	No	Gastric body	6×4×1.3	Adenocarcinoma	High	4	0	0	II	0	0.15	Positive	Positive	Positive	Positive	pMMR	5.29	1.96	3.8	0.92	4.7	39.71	94.8	41.5	17	0
CT141	Tumor tissue	Male	65	Yes	No	No	No	No	Gastric cardia	5×4.5×1	Adenocarcinoma	Medium	3	1	0	II	1	0.3	Positive	Positive	Positive	Positive	pMMR	0.51	72.74	1.1	2.1	6.3	8.2	81.7	0.56	18	0
CT142	Tumor tissue	Female	71	No	Yes	Yes	No	No	Gastric antrum	10×7.5×4.0	Adenocarcinoma	Medium	4	1	0	III	0	0.8	Positive	Positive	Positive	Negative	dMMR	4.49	0.8	2.3	0.58	26.4	19.93	33.4	8.46	20	1
CT144	Tumor tissue	Male	83	No	No	No	No	No	Gastric antrum	6.0×5.5×1.2	Adenocarcinoma	Medium	4	2	0	III	Unknown	0.9	Positive	Positive	Positive	Positive	pMMR	Unknown	Unknown	3.6	3.25	11.4	19.87	Unknown	Unknown	24	0
CT145	Tumor tissue	Female	69	No	No	No	No	No	Gastric antrum	7.5×6×0.7	Adenocarcinoma	Low	4	2	0	III	2	0.8	Positive	Positive	Positive	Positive	pMMR	2.69	0.78	0.8	1.76	17.3	7.87	49.3	3.66	22	1
CT146	Tumor tissue	Male	70	No	No	No	No	No	Gastric body	4.5×4.5×1.2	Adenocarcinoma	Low	4	2	0	III	0	0.8	Positive	Positive	Positive	Positive	pMMR	5.43	1.61	1.1	1.41	7.7	17.92	118.2	5.63	12	1
CT150	Tumor tissue	Male	62	No	No	No	No	No	Gastric antrum	4×1.5×1	Adenocarcinoma	Low	3	1	0	II	0	0.7	Positive	Positive	Positive	Positive	pMMR	4.2	2.84	2.3	2.18	8.8	10.57	814.5	6.84	19	1
CT152	Tumor tissue	Male	60	No	Yes	No	No	No	Gastric body	3.5×2×0.2	Adenocarcinoma	Low	3	0	0	II	2	0.8	Positive	Positive	Positive	Positive	pMMR	7.55	9.21	8.2	2.88	14.5	20.1	384.4	5.28	45	0
CT153	Tumor tissue	Male	68	Yes	Yes	No	No	No	Gastric body	8×8×1.3	Adenocarcinoma	Low	4	3	0	III	0	0.5	Positive	Positive	Positive	Positive	pMMR	13.6	4.15	3.3	2.47	19.8	172.58	114.8	36.5	21	1
CT154	Tumor tissue	Female	74	No	No	No	No	No	Unknown	Unknown	Adenocarcinoma	Medium	4	3	1	IV	Unknown	Unknown	Unknown	Unknown	Unknown	Unknown	Unknown	19.5	13.48	2.8	2.17	10.5	62.14	33.5	59.2	15	1
CT155	Tumor tissue	Male	63	No	No	No	No	No	Gastric antrum	3×2×0.8	Adenocarcinoma	Low	2	0	0	I	0	0.9	Positive	Positive	Positive	Positive	pMMR	10	24.24	0.9	1.15	16.9	26.89	81	5.13	21	0
CT158	Tumor tissue	Female	58	No	No	No	No	No	Gastric body	2×2×1.2	Adenocarcinoma	Medium	2	1	0	II	0	0.2	Unknown	Unknown	Unknown	Unknown	Unknown	1.4	Unknown	2.16	1.93	17.4	2	Unknown	Unknown	40	0
CT159	Tumor tissue	Male	59	No	Yes	Yes	No	No	Gastric antrum	2.5×2×1.4	Adenocarcinoma	Medium	2	0	0	I	0	Unknown	Positive	Positive	Positive	Positive	pMMR	1.64	79.13	2.15	3.79	24.3	49.84	369.72	95.58	21	1
CT160	Tumor tissue	Female	61	No	No	No	Yes	No	Gastric antrum	6.7×4×3.5	Adenocarcinoma	High	4	1	0	III	1	0.1	Positive	Positive	Positive	Positive	pMMR	80.85	3.7	2.01	2.28	8.6	741.4	11.63	Unknown	92	0
CT161	Tumor tissue	Female	55	No	No	No	No	No	Gastric body	6×5×2	Adenocarcinoma	High	4	0	0	II	2	0.6	Unknown	Unknown	Unknown	Unknown	Unknown	1.86	3.93	2.09	2.33	19.8	2	12.34	Unknown	92	0
CT162	Tumor tissue	Male	63	Yes	No	No	Yes	Yes	Gastric body	5.5×5.5×1.2	Adenocarcinoma	Medium	4	3	0	III	1	0.7	Positive	Positive	Positive	Positive	pMMR	10.69	1.11	6.59	4.86	13.1	22.95	59.31	Unknown	92	0
CT163	Tumor tissue	Male	57	No	Yes	Yes	No	No	Gastric antrum	3.5×3.5×1	Adenocarcinoma	High	1	0	0	I	1	0	Positive	Positive	Positive	Positive	pMMR	1.91	12.55	8.15	2.34	27.1	2	210.78	Unknown	90	0
CT164	Tumor tissue	Male	66	No	Yes	No	No	No	Gastric antrum	1.8×1.5×0.8	Adenocarcinoma	Low	2	0	0	I	1	0.7	Positive	Positive	Positive	Positive	pMMR	4.44	5.37	2.66	3.15	19.9	2	53.38	Unknown	89	0
CT165	Tumor tissue	Male	71	No	Yes	Yes	No	No	Gastric antrum	5×3×0.8	Adenocarcinoma	Medium	4	3	0	III	2	0.6	Positive	Positive	Positive	Positive	pMMR	45.39`	28.09	3.1	3.34	18	271.11	66.11	Unknown	2	1
CT166	Tumor tissue	Male	66	No	Yes	Yes	Yes	No	Gastric antrum	8×7×1.2	Mucinous adenocarcinoma	Low	4	3	0	III	0	0.7	Negative	Positive	Positive	Negative	dMMR	23.9	6.04	1.47	7.31	15.9	43.76	18.47	Unknown	88	0
CT167	Tumor tissue	Male	65	No	No	No	No	No	Gastric body	4×3×0.8	Signet ring cell carcinoma	Low	2	0	0	I	0	0.8	Positive	Positive	Positive	Positive	pMMR	3.62	112.4	2.81	10.21	8.5	2	103.32	Unknown	88	0
CT168	Tumor tissue	Male	43	No	No	No	No	No	Gastric body	6.5×3.7×1	Adenocarcinoma	High	4	2	0	III	1	0.7	Positive	Positive	Positive	Positive	pMMR	Unknown	Unknown	5.11	1.17	23.2	489.14	Unknown	Unknown	88	0
CT169	Tumor tissue	Male	52	No	No	No	No	No	Gastric antrum	7×7×1	Mucinous adenocarcinoma	Low	4	1	0	III	0	Unknown	Positive	Positive	Positive	Positive	pMMR	5.91	6.54	2.64	1.38	21.1	9.77	104.54	Unknown	87	0
CT170	Tumor tissue	Male	76	No	No	No	Yes	No	Gastric body	8×7×1	Adenocarcinoma	High	3	3	0	III	2	Unknown	Unknown	Unknown	Unknown	Unknown	Unknown	16.82	300	2.58	27.75	10.4	180.31	65.53	11.26	8	1
CT171	Tumor tissue	Male	65	No	No	No	No	No	Gastric cardia	3×2.5×1	Adenocarcinoma	Medium	2	0	0	I	2	0.7	Unknown	Unknown	Unknown	Unknown	Unknown	14.57	5.84	3.17	2.27	9.5	204.28	626.46	Unknown	87	0
CT172	Tumor tissue	Male	60	No	No	No	Yes	No	Gastric body	6.5×5.5×2.5	Adenocarcinoma	Low	4	2	0	III	3	0.9	Negative	Positive	Positive	Negative	dMMR	5.65	1.75	2.92	2.38	19.8	7.84	330.29	Unknown	87	0
CT173	Tumor tissue	Male	65	No	No	Yes	No	No	Gastric antrum	2.5×2×1	Adenocarcinoma	Medium	3	2	0	III	0	0.75	Positive	Positive	Positive	Positive	pMMR	37.3	5.23	1.47	1.98	6.2	310.37	57.02	Unknown	39	1
CT174	Tumor tissue	Male	66	No	No	No	Yes	No	Gastric body	4.5×3×1	Adenocarcinoma	Medium	4	2	1	IV	1	0.7	Positive	Positive	Positive	Positive	pMMR	5.85	1.32	2.51	2.41	6.7	5.41	8.35	Unknown	36	1
CT175	Tumor tissue	Male	60	No	Yes	Yes	Yes	No	Gastric antrum	6×6×3	Adenocarcinoma	Medium	4	3	1	IV	2	0.8	Unknown	Unknown	Unknown	Unknown	Unknown	7.77	3.35	2.87	2.87	6	8.81	104.9	Unknown	33	1
CT176	Tumor tissue	Male	58	No	No	No	No	No	Gastric body	3×3×1.2	Adenocarcinoma	Medium	4	1	0	III	1	0.9	Unknown	Unknown	Unknown	Unknown	Unknown	Unknown	Unknown	3.83	1.35	13	4.17	Unknown	Unknown	85	0
CT177	Tumor tissue	Male	63	No	Yes	Yes	No	No	Gastric body	13×10×1.5	Adenocarcinoma	Low	4	3	0	III	1	0.5	Positive	Positive	Positive	Positive	pMMR	28.48	2.42	3.03	2.22	7.5	264.72	217.93	Unknown	9	1
CT178	Tumor tissue	Male	60	Yes	No	No	Yes	No	Gastric cardia	12.5×10×1.2	Adenocarcinoma	Medium	3	1	0	II	2	0.15	Positive	Positive	Positive	Positive	pMMR	2.46	7.27	5.48	154.58	5.5	6.64	66.51	Unknown	17	1
CT179	Tumor tissue	Female	72	No	No	No	No	Yes	Gastric antrum	4×3×0.8	Adenocarcinoma	High	4	1	0	III	0	Unknown	Unknown	Unknown	Unknown	Unknown	Unknown	5.44	1.99	2.54	1.27	7.6	16.95	10.36	2.5	84	0
CT180	Tumor tissue	Male	55	No	Yes	No	No	No	Gastric body	6×6×2.5	Neuroendocrine carcinoma	Low	4	2	0	III	0	0.8	Negative	Positive	Positive	Negative	dMMR	Unknown	Unknown	73.12	2.84	6.4	10.16	Unknown	Unknown	84	0
CT181	Tumor tissue	Male	60	No	No	Yes	Yes	No	Gastric body	2.6×2×2	Adenocarcinoma	High	3	3	0	III	0	0.8	Unknown	Unknown	Unknown	Unknown	Unknown	0.71	4.5	5.35	7.2	8.6	2	8.11	2.72	14	1
CT182	Tumor tissue	Female	60	Yes	No	No	Yes	No	Gastric body	5.2×2.5×1.5	Adenocarcinoma	Low	4	3	0	II	1	0.9	Positive	Positive	Positive	Positive	pMMR	5.03	1.12	6.07	0.5	17.6	3.76	12.61	4.86	12	1
CT183	Tumor tissue	Male	63	No	No	Yes	No	No	Gastric antrum	6.5×5.5×1.2	Adenocarcinoma	Medium	2	1	0	II	0	0.6	Positive	Positive	Positive	Positive	pMMR	5.37	1.41	3.74	4.82	7.7	17.79	12.94	2.89	84	0
CT184	Tumor tissue	Female	43	No	No	No	No	No	Gastric cardia	15×13×1.2	Adenocarcinoma	Low	4	3	1	IV	1	0.6	Unknown	Unknown	Unknown	Unknown	Unknown	7.97	0.89	1.7	1.03	16.6	10.18	59.03	4.92	24	1
CT185	Tumor tissue	Male	58	No	No	No	No	No	Gastric body	3.5×2×1	Adenocarcinoma	Low	2	0	0	I	3	0.6	Positive	Positive	Positive	Positive	pMMR	9.46	1.12	1.5	0.73	8.4	20.61	502.21	5.29	83	0
CT186	Tumor tissue	Male	30	No	No	Yes	Yes	Yes	Gastric cardia	14×14×1.4	Adenocarcinoma	Low	4	2	0	III	2	0.9	Positive	Positive	Positive	Positive	pMMR	Unknown	Unknown	1.56	1.56	9.6	12.28	Unknown	Unknown	83	0
CT187	Tumor tissue	Male	75	Yes	Yes	No	No	No	Gastric body	7×5.5×0.8	Mucinous adenocarcinoma	Low	4	1	0	III	0	0.7	Positive	Positive	Positive	Positive	pMMR	14.41	8.04	1.37	2.9	10.2	22.95	195.41	7.02	83	0
CT188	Tumor tissue	Male	45	No	Yes	No	No	No	Gastric antrum	5.5×4.5×1	Adenocarcinoma	Low	4	3	0	III	1	0.8	Unknown	Unknown	Unknown	Unknown	Unknown	6.14	26.04	6.86	2	10	6.45	48.39	5.99	83	0
CT189	Tumor tissue	Male	75	No	No	No	Yes	No	Gastric antrum	2.5×2×0.3	Adenocarcinoma	Medium	2	0	0	I	2	0.6	Positive	Positive	Positive	Positive	pMMR	7.24	2.06	1.9	0.68	9.9	3.41	24.17	3.88	13	1
CT190	Tumor tissue	Male	60	No	Yes	Yes	No	No	Gastric antrum	3×2.5×1	Adenocarcinoma	Low	4	1	0	III	1	Unknown	Positive	Positive	Positive	Positive	pMMR	8.76	1.36	2.26	2.84	9.3	13.37	245.12	3.92	83	0
CT191	Tumor tissue	Female	59	No	No	No	Yes	No	Gastric antrum	10×6×2	Adenocarcinoma	Low	4	2	0	III	3	0.7	Positive	Positive	Positive	Positive	pMMR	10.66	3.89	1.77	2.21	13.9	40.85	8.22	5.84	82	0
CT192	Tumor tissue	Male	58	No	Yes	No	Yes	No	Gastric antrum	2×2×0.5	Adenocarcinoma	Low	1	0	0	I	2	0.3	Positive	Positive	Positive	Positive	pMMR	6.69	1.48	2.28	1.85	2.7	7.34	251.75	4.26	82	0
CT193	Tumor tissue	Male	46	No	Yes	No	No	Yes	Gastric body	6×4.8×1.5	Adenocarcinoma	Low	4	3	0	III	0	0.9	Positive	Positive	Positive	Positive	pMMR	3.64	1.82	2.12	2.15	3.3	5.05	318.27	3.05	25	1
CT194	Tumor tissue	Male	50	No	No	No	No	No	Gastric antrum	6×4.5×1.2	Adenocarcinoma	Low	4	3	0	III	1	0.8	Positive	Positive	Positive	Positive	pMMR	2.61	20.47	0.84	2.02	13	15.26	7.99	5.64	82	0
CT195	Tumor tissue	Male	59	No	Yes	Yes	No	No	Gastric body	5×3.5×1.5	Adenocarcinoma	Low	4	3	0	III	2	0.9	Positive	Positive	Positive	Positive	pMMR	70.84	1.8	3.21	15.96	7	936.93	39.07	168.35	5	1
CT196	Tumor tissue	Male	65	No	Yes	No	No	No	Gastric antrum	2×2×0.5	Adenocarcinoma	High	2	1	0	II	2	0.2	Unknown	Unknown	Unknown	Unknown	Unknown	5.55	1.79	1.46	2.01	11.5	8.59	123.78	7.18	80	0
CT197	Tumor tissue	Male	77	No	NoNo	No	No	Yes	Gastric cardia	5.5×5.5×2.4	Adenocarcinoma	High	3	0	0	II	1	0.15	Positive	Positive	Positive	Positive	pMMR	Unknown	Unknown	2.23	3.48	10.4	10.63	Unknown	Unknown	12	1
CT198	Tumor tissue	Male	53	No	No	No	Yes	No	Gastric antrum	4×3.5×0.6	Adenocarcinoma	Medium	4	0	0	II	2	0.7	Positive	Positive	Positive	Positive	pMMR	2.15	1.69	5.6	2.16	7.7	2	27.22	4.91	78	0
CT199	Tumor tissue	Male	56	No	No	No	No	No	Gastric body	4.5×5×1.5	Adenocarcinoma	High	2	0	0	I	1	0.2	Positive	Positive	Positive	Positive	pMMR	1.27	1.47	2.82	0.67	3.2	2	7.08	4.44	1	1
CT200	Tumor tissue	Male	62	No	No	No	No	No	Gastric antrum	2×2×1.5	Adenocarcinoma	Medium	4	3	0	III	1	0.6	Negative	Positive	Positive	Negative	dMMR	4.64	9.53	2.83	2.52	237.6	18.94	Unknown	7.98	13	1
CT201	Tumor tissue	Male	60	No	Yes	No	Yes	No	Gastric body	5.2×4.8×1	Adenocarcinoma	Medium	4	3	0	III	2	0.9	Positive	Positive	Positive	Positive	pMMR	Unknown	Unknown	3.38	2.97	11.8	2.38	Unknown	Unknown	10	1
CT202	Tumor tissue	Female	58	No	No	No	Yes	No	Gastric body	10×9.5×1.5	Adenocarcinoma	Low	4	3	1	IV	0	0.7	Unknown	Unknown	Unknown	Unknown	Unknown	10.28	2.75	1.81	0.5	9.3	76.31	13.38	9.83	5	1
CT203	Tumor tissue	Male	52	No	No	No	Yes	No	Gastric cardia	9×9×1.7	Mucinous adenocarcinoma	Unknown	4	1	0	III	0	0.8	Negative	Positive	Positive	Negative	dMMR	10.69	19.66	2.54	2.43	6.5	24.76	Unknown	9.73	75	0
CT204	Tumor tissue	Female	77	No	No	No	No	No	Gastric antrum	5.5×4×1.8	Adenocarcinoma	Medium	4	2	0	III	0	0.6	Positive	Positive	Positive	Positive	pMMR	100.95	0.98	1.66	11.53	14.5	490.18	33.53	145.98	75	0
CT205	Tumor tissue	Male	52	No	Yes	No	Yes	No	Gastric antrum	5.5×4×1.7	Adenocarcinoma	Medium	4	2	0	III	1	Unknown	Positive	Positive	Positive	Positive	pMMR	81.26	15.64	1.35	8.36	14.5	152.44	5.81	23.88	74	0
CT206	Tumor tissue	Male	72	No	No	Yes	No	No	Gastric body	4×4×1.1	Adenocarcinoma	Medium	4	1	0	III	0	0.7	Positive	Positive	Positive	Positive	pMMR	1.24	1，08	80000	1.44	26.5	3.34	420.28	Unknown	71	0
CT207	Tumor tissue	Male	64	No	No	No	No	No	Gastric cardia	4×4×1	Adenocarcinoma	High	4	2	0	III	1	0.3	Positive	Positive	Positive	Positive	pMMR	11.08	1.67	2.35	2.05	9.6	43.34	43.14	6.88	73	0
CT208	Tumor tissue	Male	69	No	Yes	Yes	Yes	No	Gastric body	8×5×1.1	Adenocarcinoma	Medium	4	3	0	III	3	0.9	Unknown	Unknown	Unknown	Unknown	Unknown	1.38	1.98	2.67	2.2	12.1	2	51.21	1.84	19	1
CT209	Tumor tissue	Female	32	No	No	No	No	No	Gastric antrum	4×4×1.8	Adenocarcinoma	Low	4	1	0	III	2	0.8	Positive	Positive	Positive	Positive	pMMR	3.9	1.4	1.66	0.65	12.1	9.28	7.35	4.81	71	0
CT210	Tumor tissue	Male	46	No	Yes	No	No	No	Gastric antrum	6×6×2.5	Adenocarcinoma	Low	4	3	0	III	0	0.9	Positive	Positive	Positive	Positive	pMMR	14.09	1.54	2.63	1.97	10.7	48.75	5.95	6.37	67	0
CT211	Tumor tissue	Female	42	No	No	No	No	No	Gastric cardia	16×12×1.5	Adenocarcinoma	High	4	2	0	III	1	0.2	Positive	Positive	Positive	Positive	pMMR	0.96	2.24	2.73	1.37	17.9	2	26.62	3.6	62	1
CT212	Tumor tissue	Male	61	No	Yes	Yes	No	No	Gastric cardia	8×6×2.8	Adenocarcinoma	Medium	4	3	0	III	2	0.15	Positive	Positive	Positive	Positive	pMMR	41.8	2.85	1.68	3.46	14.1	201.99	128.89	23.73	43	1
CT213	Tumor tissue	Male	54	No	Yes	Yes	No	No	Gastric antrum	4.5×3×0.5	Adenocarcinoma	High	4	0	0	II	1	0.7	Positive	Positive	Positive	Positive	pMMR	5.8	0.91	4.47	2.67	10.5	7.28	145.39	5.73	63	0
CT214	Tumor tissue	Male	63	No	Yes	Yes	No	No	Gastric antrum	4×3×2.5	Adenocarcinoma	High	4	3	0	III	3	0.2	Positive	Positive	Positive	Positive	pMMR	5.03	2.24	3.04	4.39	45.4	14.48	1403.61	13.13	60	0
CT215	Tumor tissue	Male	66	No	Yes	Yes	Yes	No	Gastric antrum	4.5×4×2	Adenocarcinoma	Low	4	3	0	III	2	Unknown	Positive	Positive	Positive	Positive	pMMR	4.4	1.14	4.98	3.08	4.92	133.41	3.74	Unknown	60	0
CT216	Tumor tissue	Male	51	No	No	Yes	No	No	Gastric body	5×4.5×1.5	Adenocarcinoma	Low	4	0	0	II	0	Unknown	Positive	Positive	Positive	Positive	pMMR	0.5	Unknown	2.92	4.82	11.2	2	Unknown	Unknown	26	1
CT217	Tumor tissue	Female	45	Yes	No	No	No	No	Gastric cardia	5×5×2	Adenocarcinoma	Low	4	0	1	IV	1	0.6	Positive	Positive	Positive	Positive	pMMR	2.59	2.4	1.72	0.89	7.9	2	135.62	4.31	36	0
CT218	Tumor tissue	Male	68	No	No	No	No	No	Gastric cardia	7×5×1.5	Adenocarcinoma	Low	4	3	0	III	2	0.9	Positive	Positive	Positive	Positive	pMMR	27.89	74.06	4.48	4.68	10.7	5.7	54.63	19.12	16	1
CT219	Tumor tissue	Male	48	No	Yes	Yes	No	No	Gastric antrum	2.8×1.6×1	Adenocarcinoma	Medium	4	3	0	III	2	0.7	Positive	Positive	Positive	Positive	pMMR	2.68	4.63	2.33	5.68	7.1	3.85	134.26	7.04	56	0
CT220	Tumor tissue	Female	77	No	No	No	No	Yes	Gastric body	7×5.5×1.5	Adenocarcinoma	High	4	1	0	III	2	0.8	Positive	Positive	Positive	Positive	pMMR	755	3.85	2.13	10.74	18.1	1122.98	11.4	329.07	55	0
CT221	Tumor tissue	Male	60	No	Yes	No	Yes	No	Gastric body	14×6×1.5	Adenocarcinoma	Low	4	2	0	II	1	0.6	Positive	Positive	Positive	Positive	pMMR	14.59	5.92	6.74	16.8	6.4	39.15	155.33	16.4	26	1
CT222	Tumor tissue	Male	65	Yes	Yes	No	Yes	No	Gastric cardia	7×6×1.5	Adenocarcinoma	Low	4	1	0	III	3	Unknown	Positive	Positive	Positive	Positive	pMMR	0.5	1.06	2.42	3.06	10	2	8.95	1.68	54	0
CT223	Tumor tissue	Male	68	No	No	No	Yes	Yes	Gastric cardia	8.5×6.5×2	Adenocarcinoma	Low	3	1	0	II	2	0.7	Positive	Positive	Positive	Positive	pMMR	6	9.9	3.5	2.95	16.6	22.63	70.84	15.32	52	0
CT224	Tumor tissue	Male	55	No	Yes	No	No	No	Gastric antrum	4×3×2	Adenocarcinoma	Low	4	3	0	III	0	0.3	Positive	Positive	Positive	Positive	pMMR	628.21	2.91	4.04	208.67	9.4	3085.61	583.65	188.21	16	1
CT225	Tumor tissue	Male	28	No	No	No	No	No	Gastric cardia	10.5×7.5×1.3	Mucinous adenocarcinoma	Unknown	4	3	0	III	1	0.9	Positive	Positive	Positive	Positive	pMMR	24.33	6.92	2.38	2.19	10.1	387.59	29.32	79.37	50	0
CT226	Tumor tissue	Female	54	No	No	No	No	No	Gastric cardia	3.5×2.5×0.7	Adenocarcinoma	Medium	4	0	0	II	2	0.8	Positive	Positive	Positive	Positive	pMMR	1.17	0.95	5.37	5.34	9.5	2	167.08	3.37	49	0
CT227	Tumor tissue	Male	71	Yes	Yes	No	Yes	No	Gastric cardia	3.5×2.5×1	Adenocarcinoma	High	4	3	0	III	2	0.9	Positive	Positive	Positive	Positive	pMMR	5.04	1.73	1.7	5.2	7.7	9.03	179.22	9.99	22	1
CT228	Tumor tissue	Male	70	No	No	Yes	Yes	No	Gastric antrum	3×2×1	Adenocarcinoma	Low	4	2	0	III	0	0.2	Unknown	Unknown	Unknown	Unknown	Unknown	5.5	0.83	1.32	2.51	29	41.33	157.37	16.04	48	0
CT229	Tumor tissue	Female	53	Yes	No	No	Yes	No	Gastric antrum	4.5×3×2	Adenocarcinoma	Low	4	3	1	IV	1	0.15	Positive	Positive	Positive	Positive	pMMR	4.12	3.4	1.93	5.63	25.2	7.06	89.23	2.44	12	1
CT230	Tumor tissue	Male	67	No	No	No	No	No	Gastric cardia	6×4×1.5	Adenocarcinoma	Medium	4	3	0	III	0	0.7	Positive	Positive	Positive	Positive	pMMR	14.37	1.4	5.31	4.93	7.5	118.47	29.84	19.67	46	0
CT231	Tumor tissue	Female	66	No	No	No	No	No	Gastric cardia	3.7×2.7×0.7	Adenocarcinoma	Low	4	1	0	III	0	0.2	Positive	Positive	Positive	Positive	pMMR	Unknown	Unknown	4.22	3.89	Unknown	6.15	Unknown	Unknown	45	0
CT232	Tumor tissue	Female	46	No	No	No	No	No	Gastric antrum	3.5×2×1.7	Adenocarcinoma	Low	4	1	0	III	3	0.6	Positive	Positive	Positive	Positive	pMMR	3.33	4.92	5.29	1.16	29.4	6.48	Unknown	3.64	43	0
CT233	Tumor tissue	Male	73	No	No	No	No	No	Gastric body	8.9×5×1.2	Adenocarcinoma	Low	4	3	1	IV	0	0.9	Positive	Positive	Positive	Positive	pMMR	1.62	9.36	5.53	1.45	24.3	5.36	27.07	3.55	3	1
CT234	Tumor tissue	Male	69	No	Yes	No	No	No	Gastric antrum	4×2.8×1	Adenocarcinoma	Medium	4	3	0	III	3	0.7	Positive	Positive	Positive	Positive	pMMR	4	1.43	1.79	6.59	16	6.01	302.52	6.5	40	0
CT235	Tumor tissue	Female	86	No	No	No	Yes	No	Gastric cardia	8×7×2.8	Adenocarcinoma	High	4	0	0	II	1	0.8	Unknown	Unknown	Unknown	Unknown	Unknown	90.17	1.06	2.4	13	18	406.89	40.34	45.89	39	0
CT236	Tumor tissue	Female	75	No	No	No	No	No	Gastric antrum	4.5×4×1.5	Adenocarcinoma	Low	4	3	0	III	0	0.6	Negative	Positive	Positive	Negative	dMMR	4.2	1.1	1.28	0.96	21.1	14.42	23.93	7.88	40	0
CT237	Tumor tissue	Male	82	No	Yes	No	No	No	Gastric antrum	7×6×1	Adenocarcinoma	Low	4	0	0	II	0	Unknown	Unknown	Unknown	Unknown	Unknown	Unknown	Unknown	Unknown	1.54	7.79	22.4	1010.22	Unknown	Unknown	14	1
CT238	Tumor tissue	Female	60	No	No	No	No	No	Gastric cardia	4×3.5×2	Squamous cell carcinoma	Low	4	0	0	II	0	0.7	Positive	Positive	Positive	Positive	pMMR	0.64	1.57	3.54	3.07	22	2	82.77	0.8	39	0
CT239	Tumor tissue	Female	53	No	No	No	Yes	Yes	Gastric body	3×2×2	Adenocarcinoma	Low	2	0	0	I	1	0.3	Positive	Positive	Positive	Positive	pMMR	1.23	5.53	3.24	1.4	7	3.32	9.98	2.45	39	0
CT240	Tumor tissue	Male	69	No	No	No	No	No	Gastric antrum	9×5.8×3.3	Adenocarcinoma	Low	4	0	0	III	0	0.9	Negative	Positive	Positive	Negative	dMMR	1.37	1.04	2.66	4.16	29.4	2	453.16	0.78	38	0
CT241	Tumor tissue	Female	52	No	No	No	Yes	No	Gastric cardia	15×11.5×1.5	Adenocarcinoma	Low	4	3	1	IV	0	0.8	Negative	Positive	Positive	Negative	dMMR	8.81	1.43	1.23	1.27	14.8	15.9	72.78	7.36	8	1
CT242	Tumor tissue	Male	67	Yes	Yes	No	No	No	Gastric cardia	7×6.5×2	Adenocarcinoma	Low	4	2	0	III	0	0.9	Negative	Positive	Positive	Negative	dMMR	2.49	1.32	1.71	1.15	15.4	2.37	228.07	9.16	32	1
CT243	Tumor tissue	Male	76	Yes	Yes	No	No	No	Gastric cardia	12.5×4×1	Adenocarcinoma	Medium	3	3	0	III	0	0.2	Positive	Positive	Positive	Positive	pMMR	Unknown	Unknown	Unknown	Unknown	Unknown	Unknown	Unknown	Unknown	7	1
CT244	Tumor tissue	Male	78	No	Yes	No	No	No	Gastric cardia	13×5×2	Adenocarcinoma	High	4	0	0	II	0	0.15	Positive	Positive	Positive	Positive	pMMR	2.91	4.09	3.36	384.67	13.7	4.05	17	4.46	32	0
CT245	Tumor tissue	Male	84	No	Yes	No	Yes	No	Gastric antrum	7×7×1.5	Adenocarcinoma	Medium	4	0	0	II	0	0.7	Positive	Positive	Positive	Positive	pMMR	9.25	1.19	3.23	3.14	22.2	15.12	24.46	8.56	32	0
CT246	Tumor tissue	Male	57	No	Yes	Yes	No	No	Gastric antrum	3.1×2.5×1.5	Adenocarcinoma	Low	4	3	0	III	0	0.2	Positive	Positive	Positive	Positive	pMMR	35	3.54	2.96	5	3.54	320.22	27.07	21.99	6	1
CT247	Tumor tissue	Female	56	No	No	No	No	No	Gastric antrum	7.1×6.1×1.8	Adenocarcinoma	High	4	0	0	II	1	50	Positive	Positive	Positive	Positive	pMMR	10.6	65.1	1.62	3	9.5	27.3	302.52	15.55	71	0
CT248	Tumor tissue	Female	68	Yes	No	No	No	No	Gastric antrum	9×9×1.5	Adenocarcinoma	High	4	0	0	II	0	50	Positive	Positive	Positive	Positive	pMMR	67	Unknown	Unknown	Unknown	Unknown	Unknown	40.34	Unknown	15	1
CT249	Tumor tissue	Male	65	No	Yes	No	No	No	Gastric antrum	5×3×2	Adenocarcinoma	Medium	4	2	1	IV	0	0.3	Positive	Positive	Positive	Positive	pMMR	44	5.78	2.75	5.1	5.78	20.35	23.93	1.51	22	1
CT250	Tumor tissue	Male	67	No	Yes	Yes	No	No	Gastric antrum	4×4×1.5	Adenocarcinoma	Low	4	3	0	III	3	0.8	Positive	Positive	Positive	Positive	pMMR	12	Unknown	Unknown	Unknown	Unknown	Unknown	Unknown	Unknown	71	0
CT251	Tumor tissue	Male	72	No	No	No	Yes	Yes	Gastric antrum	5×5×2	Adenocarcinoma	Medium	4	0	0	II	0	0.7	Negative	Positive	Positive	Negative	dMMR	15	Unknown	Unknown	Unknown	Unknown	Unknown	82.77	Unknown	70	0
CT252	Tumor tissue	Male	69	No	Yes	Yes	No	No	Gastric antrum	3×1.5×1	Adenocarcinoma	High	2	0	0	I	3	0.4	Negative	Positive	Positive	Negative	dMMR	66	5.03	3.62	3.7	5.03	2	9.98	1.36	30	1
CT253	Tumor tissue	Male	60	No	Yes	Yes	No	No	Gastric antrum	4.3×4×3	Adenocarcinoma	Medium	4	3	1	IV	1	0.4	Positive	Positive	Positive	Positive	pMMR	14	1.55	8.35	4.6	Unknown	22.68	453.16	5.76	6	1
CT254	Tumor tissue	Male	65	No	No	No	No	No	Gastric body	2.6×2×1.5	Adenocarcinoma	Medium	4	3	0	III	0	50	Positive	Positive	Positive	Positive	pMMR	9	3.39	2.69	2.2	3.39	21.31	72.78	7.13	9	1
CT255	Tumor tissue	Female	65	No	No	No	No	No	Gastric body	6×6×2	Adenocarcinoma	Low	4	3	0	III	0	0.9	Positive	Positive	Positive	Negative	dMMR	11.7	4.18	1.57	1.8	4.18	34.82	228.07	18.18	68	0
CT256	Tumor tissue	Male	64	No	No	No	No	No	Gastric body	6.8×6×1.5	Adenocarcinoma	Medium	4	0	0	II	0	0.4	Positive	Positive	Positive	Positive	pMMR	Unknown	Unknown	Unknown	Unknown	Unknown	Unknown	44	Unknown	66	0
CT257	Tumor tissue	Female	78	No	No	No	Yes	Yes	Gastric antrum	5.5×5×2	Adenocarcinoma	Medium	4	0	0	II	1	0.6	Unknown	Unknown	Unknown	Unknown	Unknown	15.8	1.32	4.69	1.8	1.32	27.14	167	6.24	66	0
CT258	Tumor tissue	Female	81	No	No	No	No	No	Gastric antrum	6×5×3	Adenocarcinoma	Low	4	3	1	IV	0	0.3	Unknown	Unknown	Unknown	Unknown	Unknown	9	2.93	0.63	7.4	2.93	23.46	178	11.23	15	1
CT259	Tumor tissue	Female	61	No	Yes	No	Yes	Yes	Gastric antrum	7×6×1.5	Adenocarcinoma	Low	4	1	1	IV	0	0.8	Positive	Positive	Positive	Positive	pMMR	5.1	3.93	3.47	1.7	8.7	4.77	199	4.69	37	1
CT260	Tumor tissue	Male	53	No	No	No	No	No	Gastric antrum	5×4	Undifferentiated carcinoma	Undifferentiated	4	3	1	IV	0	0.9	Positive	Positive	Positive	Positive	pMMR	44	8.51	5.05	8.7	Unknown	137.73	366	10.66	8	1
CT261	Tumor tissue	Male	66	No	No	No	No	No	Gastric cardia	4.5×4×3	Adenocarcinoma	Medium	4	0	0	II	Unknown	Unknown	Positive	Positive	Positive	Positive	pMMR	51	Unknown	Unknown	Unknown	Unknown	Unknown	442	Unknown	63	0
CT262	Tumor tissue	Male	60	No	No	No	Yes	No	Gastric antrum	5.5×4×3	Adenocarcinoma	Medium	4	3	1	IV	3	0.4	Positive	Positive	Positive	Positive	pMMR	21	3.1	8.97	0.7	3.1	2.52	532	199.39	20	1
CT263	Tumor tissue	Male	76	No	No	No	No	No	Gastric antrum	8×6×1	Adenocarcinoma	Low	4	0	0	II	Unknown	0.8	Positive	Positive	Positive	Positive	pMMR	16	1.74	0.91	3.8	1.74	52.45	221	12.07	63	0
CT264	Tumor tissue	Male	66	No	No	No	No	No	Gastric antrum	3×2	Adenocarcinoma	High	1	0	0	I	2	0.3	Positive	Positive	Positive	Positive	pMMR	6.8	1.33	1.19	3.3	1.33	6.04	56	7.52	62	0
CT265	Tumor tissue	Male	79	No	No	No	No	Yes	Gastric antrum	Unknown	Adenocarcinoma	Low	3	1	0	II	Unknown	Unknown	Positive	Positive	Positive	Positive	pMMR	8.6	2	1.36	1.4	2	6.02	71	5.68	30	1
CT266	Tumor tissue	Male	66	No	No	No	No	No	Gastric antrum	10×10×2	Adenocarcinoma	High	4	1	0	III	0	0.7	Positive	Positive	Positive	Positive	pMMR	7.1	2.23	1.67	1	2.23	4.8	87	4.94	61	0
CT267	Tumor tissue	Female	85	No	No	No	No	No	Gastric antrum	6.2×5×1.5	Adenocarcinoma	Medium	4	3	0	III	0	0.3	Positive	Positive	Positive	Positive	pMMR	9	5.76	1.52	9.6	5.76	460.8	32	36.6	40	1
CT268	Tumor tissue	Female	64	No	No	No	No	No	Gastric body	8.1×4.8×2	Adenocarcinoma	Low	4	3	0	III	0	0.4	Unknown	Unknown	Unknown	Unknown	Unknown	Unknown	Unknown	Unknown	Unknown	Unknown	Unknown	27	Unknown	16	1
CT269	Tumor tissue	Female	67	No	No	No	No	No	Gastric body	7.5×6.5×2	Adenocarcinoma	Low	4	3	1	IV	Unknown	0.6	Negative	Positive	Positive	Negative	dMMR	Unknown	Unknown	Unknown	Unknown	Unknown	Unknown	88	Unknown	9	1
CT270	Tumor tissue	Male	70	No	Yes	No	Yes	No	Gastric cardia	6×4.5×2	Adenocarcinoma	Low	4	2	0	III	1	0.8	Positive	Positive	Positive	Positive	pMMR	Unknown	3.34	1.61	16.6	3.34	89.06	91	23.81	59	0
CT271	Tumor tissue	Female	63	No	No	No	Yes	No	Gastric antrum	3.5×2.5×2.3	Adenocarcinoma	High	4	0	0	II	1	0.75	Positive	Positive	Positive	Positive	pMMR	8.7	1.17	1.5	2.8	1.17	2.9	89	3.68	59	0
CT272	Tumor tissue	Male	48	No	Yes	No	Yes	No	Gastric antrum	6×6×1.5	Adenocarcinoma	Low	4	3	0	III	0	0.8	Unknown	Unknown	Unknown	Unknown	Unknown	Unknown	1.61	3.66	2.1	1.61	175	77	21.28	19	1
CT273	Tumor tissue	Female	69	No	No	No	No	No	Gastric antrum	8.5×8×4	Adenocarcinoma	Medium	4	1	1	IV	0	0.6	Unknown	Unknown	Unknown	Unknown	Unknown	12.1	2.29	1.79	3.8	2.29	4.42	99	4.59	12	1
CT274	Tumor tissue	Male	69	No	Yes	Yes	Yes	No	Gastric antrum	8×5×1	Adenocarcinoma	Low	4	0	0	II	2	0.8	Unknown	Unknown	Unknown	Unknown	Unknown	Unknown	1.35	1.93	4.8	1.35	6.86	87	22.64	14	1
CT275	Tumor tissue	Male	76	Yes	Yes	No	No	Yes	Gastric antrum	4×3.5×1	Adenocarcinoma	Low	4	0	0	III	2	0.8	Positive	Positive	Positive	Positive	pMMR	Unknown	3.79	2.57	2.6	3.79	2.72	65	3.97	54	0
CT276	Tumor tissue	Female	71	No	No	No	No	Yes	Gastric antrum	3×2.5×.5	Adenocarcinoma	Low	4	0	0	II	0	0.8	Unknown	Unknown	Unknown	Unknown	Unknown	4.2	121.4	3.35	3.3	121.4	18.42	65	7.24	52	0
CT277	Tumor tissue	Female	67	No	No	No	No	No	Gastric body	10×7×4	Adenocarcinoma	Low	4	3	1	IV	0	0.7	Positive	Positive	Positive	Positive	pMMR	4.7	2.07	3.49	0.7	2.07	21.29	64	7.45	52	0
CT278	Tumor tissue	Female	57	No	No	No	No	Yes	Gastric antrum	5×6	Adenocarcinoma	Medium	4	1	0	III	0	0.7	Positive	Positive	Positive	Positive	pMMR	4	1.84	3.33	1.1	1.84	2	78	4.54	52	0
CT279	Tumor tissue	Male	74	No	No	No	Yes	No	Gastric body	9×5×1.5	Adenocarcinoma	Low	4	3	0	III	0	0.9	Positive	Positive	Positive	Positive	pMMR	Unknown	17.95	2	3.3	17.95	19.35	45	13.26	49	1
CT280	Tumor tissue	Female	62	No	No	No	Yes	No	Gastric antrum	8×6×2	Adenocarcinoma	Low	4	2	0	III	Unknown	0.9	Positive	Positive	Positive	Positive	pMMR	4.5	2.08	2.01	1.3	2.08	2.23	56	2.65	51	0
CT281	Tumor tissue	Female	61	No	No	No	Yes	No	Gastric body	9×9×2	Adenocarcinoma	Low	4	0	0	II	1	0.8	Positive	Positive	Positive	Positive	pMMR	4.3	2.3	2	1.5	2.3	2	61	2.09	51	0
CT282	Tumor tissue	Male	69	No	Yes	Yes	No	No	Gastric antrum	2×2×0.8	Adenocarcinoma	Low	2	1	0	II	0	0.8	Positive	Positive	Positive	Positive	pMMR	11	2.27	3.63	2	2.27	2.85	64	8.82	51	0
CT283	Tumor tissue	Female	74	No	No	No	Yes	No	Gastric antrum	6×4.5×2	Adenocarcinoma	Low	4	3	0	III	3	0.85	Positive	Positive	Positive	Positive	pMMR	1.3	Unknown	Unknown	Unknown	Unknown	Unknown	66	Unknown	51	0
CT284	Tumor tissue	Male	67	Yes	No	No	No	No	Gastric body	4×3.5×0.8	Adenocarcinoma	Low	2	0	0	I	0	0.75	Positive	Positive	Positive	Positive	pMMR	7.8	1.52	2.16	2.3	1.52	5.96	68	11.76	50	0
CT285	Tumor tissue	Male	63	No	Yes	No	Yes	No	Gastric antrum	6.5×6.5×2.5	Adenocarcinoma	Low	4	3	0	III	2	0.75	Positive	Positive	Positive	Positive	pMMR	9.1	0.84	2	470.2	0.84	12.58	84	19.92	50	0
CT286	Tumor tissue	Male	65	No	Yes	No	No	No	Gastric cardia	4.7×3×2	Adenocarcinoma	Low	4	2	0	III	0	0.7	Unknown	Unknown	Unknown	Unknown	Unknown	9.8	1.01	2	0.8	1.01	2	88	3.39	49	0
CT287	Tumor tissue	Male	73	No	No	No	No	No	Gastric antrum	6×3×1.8	Adenocarcinoma	Low	4	3	0	III	1	0.6	Unknown	Unknown	Unknown	Unknown	Unknown	8.8	3.18	2.2	3.8	3.18	269.74	89	38.56	15	1
CT288	Tumor tissue	Male	62	No	Yes	Yes	No	No	Gastric antrum	4.3×3×1.5	Adenocarcinoma	High	4	2	0	III	2	0.6	Positive	Positive	Positive	Positive	pMMR	7.8	1.3	2.73	4	1.3	39.07	92	14.52	49	0
CT289	Tumor tissue	Male	60	No	Yes	No	No	No	Gastric body	6.5×5×2	Mucinous adenocarcinoma	Low	4	3	0	III	0	0.75	Positive	Positive	Positive	Positive	pMMR	6.8	1.89	2	2.9	1.89	17.18	65	19.07	48	0
CT290	Tumor tissue	Female	66	No	No	No	No	No	Gastric antrum	5×3.5×1	Adenocarcinoma	High	4	0	0	II	0	0.6	Positive	Positive	Positive	Negative	dMMR	14.9	7.2	3.27	9	7.2	6.17	67	14.52	46	0
CT291	Tumor tissue	Female	67	No	No	No	No	No	Gastric body	4.8×4×1.8	Adenocarcinoma	Low	4	0	0	II	0	50	Positive	Positive	Positive	Positive	pMMR	12.9	1.24	2	1.6	1.24	3.08	69	4.39	43	0
CT292	Tumor tissue	Male	58	No	No	No	No	No	Gastric body	4×3×1	Adenocarcinoma	High	4	1	0	III	0	0.75	Positive	Positive	Positive	Positive	pMMR	9.9	3.8	2.05	1.3	3.8	2	65	3.83	45	0
CT293	Tumor tissue	Male	79	No	No	No	No	No	Gastric cardia	5.7×5×3.5	Squamous cell carcinoma	Unknown	2	0	0	I	2	0.4	Positive	Positive	Positive	Positive	pMMR	5.4	1.75	2	1.4	1.75	4.4	344	12.28	45	0
CT294	Tumor tissue	Male	62	No	No	No	No	No	Gastric antrum	5.8×5.8×2	Adenocarcinoma	Low	4	3	0	III	0	0.6	Positive	Positive	Positive	Positive	pMMR	5.5	1.94	2	3.2	1.94	235.67	543	33.36	18	1
CT295	Tumor tissue	Male	69	No	No	No	No	No	Gastric antrum	5×3×2	Adenocarcinoma	Low	4	0	0	II	0	0.6	Positive	Positive	Positive	Positive	pMMR	5.6	2	2.84	5.3	2	1789.36	291	312.43	45	0
CT296	Tumor tissue	Male	59	No	No	Yes	No	No	Gastric antrum	2.3×2×0.7	Adenocarcinoma	Low	1	1	0	I	0	0.7	Positive	Positive	Positive	Positive	pMMR	7.6	4.71	2	1	4.71	4.66	33	6.93	44	0
CT297	Tumor tissue	Male	68	No	No	No	No	No	Gastric cardia	4×3×2.5	Adenocarcinoma	Low	4	2	0	II	0	0.7	Positive	Positive	Positive	Negative	dMMR	7.8	Unknown	Unknown	Unknown	Unknown	Unknown	35.7	Unknown	43	0
CT298	Tumor tissue	Male	71	No	No	No	No	No	Gastric antrum	2.2×1.8×0.8	Adenocarcinoma	Low	2	1	0	II	0	0.7	Positive	Positive	Positive	Positive	pMMR	8.7	2.27	93.8	6.3	Unknown	2	45.9	0.71	42	0
CT299	Tumor tissue	Female	43	No	No	No	No	No	Gastric body	3.5×3.2×1	Signet ring cell carcinoma	Low	4	1	0	III	1	0.4	Positive	Positive	Positive	Positive	pMMR	4.4	1.66	2.7	0.9	9.3	8.99	57	10.51	41	0
CT300	Tumor tissue	Male	85	No	No	No	No	No	Gastric cardia	3.5×3×1.5	Mucinous adenocarcinoma	Low	4	2	0	III	2	0.6	Positive	Positive	Positive	Positive	pMMR	12.1	1.6	6.01	27.9	Unknown	5.52	77	12.52	24	1
CT301	Tumor tissue	Male	86	No	No	No	No	No	Gastric body	8.5×5.5×2.8	Adenocarcinoma	Medium	4	2	0	III	0	0.9	Positive	Positive	Positive	Positive	pMMR	13.1	6.49	2.75	6.3	Unknown	37.1	56.4	3.16	40	0
CT302	Tumor tissue	Male	78	No	No	Yes	No	No	Gastric antrum	4.5×4.2×1.6	Adenocarcinoma	Medium	2	0	0	I	0	0.6	Positive	Positive	Positive	Positive	pMMR	14.1	3.14	2	2.7	Unknown	4.68	56.3	3.55	40	0
CT303	Tumor tissue	Male	77	No	No	No	Yes	No	Gastric cardia	9.5×5×1.8	Adenocarcinoma	Low	4	3	0	III	1	50	Positive	Positive	Positive	Positive	pMMR	15.4	6.17	2.99	0.9	Unknown	967.15	66.7	96.54	19	1
CT304	Tumor tissue	Male	74	No	No	No	Yes	Yes	Gastric cardia	4.5×4×1.5	Adenocarcinoma	Medium	4	0	0	II	0	50	Positive	Positive	Positive	Positive	pMMR	17.1	13.5	3.63	24.7	Unknown	2	66.3	0.54	39	0
CT305	Tumor tissue	Female	59	No	No	No	Yes	No	Gastric antrum	9×9×1	Adenocarcinoma	Medium	4	0	0	II	0	0.8	Positive	Positive	Positive	Positive	pMMR	7.7	2.27	2	4.2	5.8	4.29	56.7	0.5	38	0
CT306	Tumor tissue	Female	60	No	No	No	No	No	Gastric body	3×2.5×0.8	Adenocarcinoma	Medium	1	2	0	II	0	0.6	Positive	Positive	Positive	Positive	pMMR	4.82	2	2	1.4	3.5	3.26	78.9	1.86	38	0
CT307	Tumor tissue	Male	71	No	No	No	No	No	Gastric cardia	7.5×6×4	Adenocarcinoma	Medium	4	0	0	II	1	0.6	Positive	Positive	Positive	Positive	pMMR	7.8	1.09	3.51	3.7	Unknown	47.61	45.2	22.09	38	0
CT308	Tumor tissue	Male	63	No	No	No	No	No	Gastric cardia	4×3×2	Adenocarcinoma	High	2	1	0	II	0	Unknown	Negative	Positive	Negative	Negative	dMMR	8.8	0.68	2.14	1.6	Unknown	3.86	54.1	3.34	37	0
CT309	Tumor tissue	Male	66	No	Yes	No	Yes	No	Gastric cardia	4×4×1.5	Neuroendocrine carcinoma	Unknown	4	1	0	III	1	Unknown	Positive	Positive	Positive	Positive	pMMR	8.9	1.79	2.05	1.2	Unknown	3.49	44	12.75	16	1
CT310	Tumor tissue	Female	70	No	No	No	No	No	Gastric antrum	3×3×1.5	Adenocarcinoma	High	4	2	0	III	0	Unknown	Negative	Positive	Positive	Negative	dMMR	5.5	1.69	3.68	1.3	8.9	3.67	32	12.2	37	0
CT311	Tumor tissue	Male	77	No	Yes	No	No	No	Gastric antrum	4.5×4×1	Adenocarcinoma	Low	4	1	0	III	0	Unknown	Positive	Positive	Positive	Positive	pMMR	9.1	1.56	2	3	Unknown	73.09	45	12.72	36	0
CT312	Tumor tissue	Male	76	No	Yes	No	No	No	Gastric cardia	8.2×5.2×3	Adenocarcinoma	High	2	0	0	I	0	Unknown	Positive	Positive	Positive	Positive	pMMR	9.2	1.92	2.18	18.2	Unknown	2	65	0.57	36	0
CT313	Tumor tissue	Male	53	No	Yes	Yes	No	No	Gastric antrum	3.8×2×1.5	Adenocarcinoma	Medium	4	3	0	III	1	Unknown	Positive	Positive	Positive	Positive	pMMR	22	0.94	5.03	1.3	Unknown	2	22	2.21	36	0

## Sheet: Table2
Table 2. The detailed information of the patient whose tumour-adjacent normal tissues was collected.
No.	Group	Sex	Age	Family history	Smoking	Drinking	Weight loss	Melena	Tumor location	Tumor size	Pathological type	Grade of differentiation	T	N	M	TNM type	Her2	KI-67	Hmlh1	Hmsh2	hmsh6	PMS2	MMR	CA242(WNL: 0-20U/ml)	CA724(WNL: 0-6.9U/ml)	AFP(WNL: 0-8.1ng/ml)	CEA(WNL: 0-5ng/ml)	CA125(WNL: 0-35U/ml)	CA199(WNL: 0-37U/ml)	Ferritin(WNL: 10-291ng/ml)	CA50(WNL: 0-25U/ml)	Survival period	Survival state
NT001	Normal tissue	Male	35	No	No	No	No	No	Unknown	Unknown	Adenocarcinoma	Unknown	1	0	0	I	Unknown	Unknown	Unknown	Unknown	Unknown	Unknown	Unknown	Unknown	Unknown	Unknown	Unknown	Unknown	Unknown	Unknown	Unknown	21	0
NT002	Normal tissue	Male	67	No	Yes	Yes	Yes	Yes	Gastric antrum	4×3.5×1.3	Adenocarcinoma	High	1	0	0	I	0	0.8	Negative	Positive	Positive	Negative	dMMR	2.1	2.6	3.4	1.88	190.8	11.15	543.3	5.68	45	0
NT003	Normal tissue	Male	74	No	No	No	No	No	Gastric antrum	2×1.5×1	Adenocarcinoma	High	1	0	0	I	Unknown	Unknown	Unknown	Unknown	Unknown	Unknown	Unknown	4.63	1.02	3.7	1.28	7.7	54.64	479.2	30.4	42	0
NT004	Normal tissue	Male	55	No	Yes	No	No	No	Gastric antrum	4×4×1	Adenocarcinoma	Medium	4	3	0	III	3	0.4	Positive	Positive	Positive	Positive	pMMR	1.21	1.5	2.3	1.74	10.9	1.51	1.8	0.61	27	1
NT006	Normal tissue	Male	66	Yes	Yes	No	No	No	Gastric antrum	5×4×1.5	Adenocarcinoma	low	2	1	0	II	1	0.7	Positive	Positive	Positive	Positive	pMMR	2.2	1.06	1.1	1.32	10.4	7.64	38	8.57	Unknown	Unknown
NT007	Normal tissue	Male	58	No	Yes	Yes	No	No	Gastric body	2×1.5×1	Signet ring cell carcinoma	low	1	0	0	I	0	0.6	Positive	Positive	Positive	Positive	pMMR	3.66	1.75	8	0.5	8.1	13.45	191.6	5.36	41	0
NT008	Normal tissue	Female	42	No	No	No	No	No	Gastric cardia	5×4×1	Adenocarcinoma	low	4	1	0	III	0	0.4	Positive	Positive	Positive	Positive	pMMR	2.94	1.3	1.5	0.5	39.8	11.42	4.7	4.73	22	1
NT009	Normal tissue	Male	68	No	No	No	No	No	Gastric antrum	1.5×1.5×0.2	Adenocarcinoma	Medium	1	1	0	I	2	0.7	Positive	Positive	Positive	Positive	pMMR	10.1	1.58	3.8	2.45	7.2	27.35	25.5	8.07	46	0
NT010	Normal tissue	Male	58	Yes	Yes	Yes	Yes	No	Gastric antrum	5×3×2.5	Adenocarcinoma	low	4	0	0	II	1	0.4	Positive	Positive	Positive	Positive	pMMR	23	0.8	4.4	1.9	6.5	37.62	715.6	12.5	35	0
NT011	Normal tissue	Male	52	No	No	No	No	No	Gastric antrum	4.5×1.5×1.5	Adenocarcinoma	Medium	3	2	0	III	0	0.8	Positive	Positive	Positive	Positive	pMMR	5.23	0.67	2.3	0.77	7	15.25	7.9	4.79	29	0
NT012	Normal tissue	Male	76	No	No	Yes	No	Yes	Gastric antrum	10×9×2	Adenocarcinoma	low	4	2	0	III	0	0.45	Negative	Positive	Positive	Negative	dMMR	1.96	0.85	3	0.97	23.7	5.56	12.6	3.71	23	0
NT013	Normal tissue	Male	65	No	No	No	No	No	Gastric cardia	3×2×0.3	Adenocarcinoma	Medium	1	1	0	I	0	0.4	Positive	Positive	Positive	Positive	pMMR	10.6	1.3	1.6	1.14	19.2	22.26	420.6	15.4	36	0
NT014	Normal tissue	Male	82	No	No	No	No	No	Unknown	Unknown	Adenocarcinoma	High	4	3	1	IV	Unknown	Unknown	Unknown	Unknown	Unknown	Unknown	Unknown	126	37.01	57.5	2.69	22.9	507.34	6.6	149	16	1
NT015	Normal tissue	Male	43	No	Yes	Yes	Yes	No	Gastric cardia	8×8×1.5	Adenocarcinoma	low	4	0	0	II	Unknown	0.2	Positive	Positive	Positive	Positive	pMMR	55.42	2.06	4.1	1.12	11.2	210.98	8.2	36.81	38	0
NT016	Normal tissue	Female	79	Yes	No	No	Yes	No	Gastric cardia	14×10×0.7	Adenocarcinoma	low	4	1	0	III	Unknown	0.1	Positive	Positive	Positive	Positive	pMMR	7.24	1.1	3.7	1.03	10.6	18.67	126.5	17.97	Unknown	Unknown
NT017	Normal tissue	Female	67	Yes	No	No	No	No	Gastric antrum	Unknown	Mucinous adenocarcinoma	low	2	0	0	I	Unknown	Unknown	Unknown	Unknown	Unknown	Unknown	Unknown	4.43	3.11	6.7	0.8	6.2	8.24	405.1	3.44	37	0
NT018	Normal tissue	Female	55	No	No	No	No	No	Gastric antrum	Unknown	Adenocarcinoma	Unknown	4	1	0	III	Unknown	Unknown	Unknown	Unknown	Unknown	Unknown	Unknown	Unknown	Unknown	Unknown	Unknown	Unknown	Unknown	Unknown	Unknown	28	0
NT019	Normal tissue	Male	81	No	No	No	No	No	Gastric antrum	4.5×3×1	Adenocarcinoma	low	2	0	0	I	2	0.8	Negative	Positive	Positive	Negative	dMMR	5.63	1.68	4.7	1.12	15.5	11.66	85.7	4.38	42	0
NT020	Normal tissue	Female	74	Yes	No	No	No	No	Gastric antrum	4.5×4×1.5	Adenosquamous carcinoma	low	3	0	0	II	1	0.75	Positive	Positive	Positive	Negative	dMMR	5.118	7.51	1.1	5.1	14.1	15.5	12.6	11.94	17	0
NT021	Normal tissue	Male	59	Yes	Yes	Yes	No	No	Gastric antrum	2.7×2.7×0.5	Adenocarcinoma	Medium	2	0	0	I	2	0.8	Positive	Positive	Positive	Positive	pMMR	4.01	0.73	1.3	1.74	5.4	9.79	55.3	2.88	48	0
NT023	Normal tissue	Male	70	No	Yes	No	No	No	Gastric antrum	3.5×2.7×1.7	Adenocarcinoma	Medium	4	3	0	III	1	0.4	Positive	Positive	Positive	Positive	pMMR	7.57	1.15	2.1	1.47	16.9	21.45	99.2	15.28	24	0
NT024	Normal tissue	Male	65	No	Yes	Yes	Yes	No	Gastric body	5.5×4.8×1.7	Adenocarcinoma	Medium	4	1	0	III	1	0.3	Positive	Positive	Positive	Positive	pMMR	3.449	300	3.4	0.79	10.6	6.26	14.4	3.681	27	0
NT025	Normal tissue	Male	62	No	No	Yes	No	No	Gastric body	7×3×1	Adenocarcinoma	low	4	3	0	III	0	0.4	Positive	Positive	Positive	Positive	pMMR	5.6	1.16	3	0.68	7.1	16.35	262.8	5.503	29	0
NT027	Normal tissue	Female	71	No	No	No	Yes	Yes	Gastric antrum	4×3×1.3	Adenocarcinoma	Medium	4	2	0	III	2	0.7	Positive	Positive	Positive	Positive	pMMR	18.6	1.47	2.8	1.36	11.1	65.77	14.3	30.2	31	0
NT028	Normal tissue	Male	68	No	Yes	Yes	No	No	Gastric antrum	Unknown	Adenocarcinoma	low	4	3	1	IV	1	Unknown	Unknown	Unknown	Unknown	Unknown	Unknown	23.4	1.52	1.5	0.94	17.3	94.29	7.4	31.7	17	1
NT029	Normal tissue	Male	71	No	Yes	Yes	Yes	No	Gastric antrum	3×2×0.7	Adenocarcinoma	Medium	3	0	0	II	0	0.65	Positive	Positive	Positive	Positive	pMMR	6.23	1.18	4.3	0.57	4.6	7.35	10.3	3.8	30	0
NT030	Normal tissue	Female	52	No	No	No	No	No	Gastric body	2.2×2×0.6	Adenocarcinoma	low	1	0	0	I	0	0.5	Positive	Positive	Positive	Positive	pMMR	3.15	4.01	2.6	0.5	5.6	7.43	92.2	3.25	25	0
NT031	Normal tissue	Male	69	Yes	No	No	No	Yes	Gastric antrum	2.5×2×0.5	Adenocarcinoma	Medium	1	0	0	I	3	0.7	Positive	Positive	Positive	Positive	pMMR	4.46	1.03	1.3	0.5	6.3	9.85	17.3	5.66	23	0
NT032	Normal tissue	Female	40	Yes	No	No	Yes	No	Gastric antrum	6×5×1.5	Adenocarcinoma	low	4	3	0	III	1	0.6	Positive	Positive	Positive	Positive	pMMR	2.36	0.82	0.7	0.5	15.4	5.42	14.9	2.15	29	1
NT033	Normal tissue	Female	54	No	No	No	No	No	Gastric antrum	0.2	Signet ring cell carcinoma	Unknown	1	0	0	I	2	0.3	Positive	Positive	Positive	Positive	pMMR	6.21	6.85	1.9	1	11.4	28.04	111.9	6.52	25	0
NT034	Normal tissue	Male	71	No	No	No	Yes	No	Gastric antrum	6×5.5×1.7	Adenocarcinoma	low	4	3	0	III	1	0.6	Positive	Positive	Positive	Positive	pMMR	6.22	4.99	1.4	0.77	7	2.63	57.9	8.08	26	1
NT035	Normal tissue	Male	75	No	No	Yes	Yes	Yes	Gastric antrum	6×6×2	Adenocarcinoma	Medium	4	3	0	III	0	0.6	Positive	Positive	Positive	Positive	pMMR	12.35	3.96	6.8	1.37	7.4	15.87	21.7	9.33	32	0
NT036	Normal tissue	Female	54	No	No	No	Yes	Yes	Gastric antrum	2.3×0.2	Signet ring cell carcinoma	Unknown	1	0	0	I	2	0.25	Positive	Positive	Positive	Positive	pMMR	12.6	0.76	3.8	3.44	7.1	23.97	157.6	11.5	48	0
NT037	Normal tissue	Female	57	No	No	Yes	No	No	Gastric body	6.0×5.0×1.0	Adenocarcinoma	low	1	0	0	I	1	0.9	Positive	Positive	Positive	Positive	pMMR	2.59	2.36	0.5	0.5	22.2	8.28	333.6	3.38	24	0
NT038	Normal tissue	Female	77	No	No	No	No	No	Gastric cardia	4×3.5×1.2	Adenocarcinoma	Medium	3	0	0	II	0	0.8	Positive	Positive	Positive	Positive	pMMR	2.87	1.24	2.3	1.05	12.1	9.93	14.8	5.31	27	0
NT039	Normal tissue	Male	54	No	No	Yes	No	No	Gastric body	5.0×4.0×1.0	Adenocarcinoma	Medium	4	3	0	III	1	0.8	Positive	Positive	Positive	Positive	pMMR	3.48	0.44	0.5	1.26	45.1	9.63	285.4	4.79	20	1
NT040	Normal tissue	Male	46	Unknown	No	No	No	No	Gastric antrum	5.0×5.0×0.4	Adenocarcinoma	low	3	3	0	III	2	0.9	Positive	Positive	Positive	Positive	pMMR	2.99	300	2.8	0.81	14.6	7.72	34.4	3.59	31	0
NT041	Normal tissue	Male	68	No	No	No	No	No	Gastric cardia	4×3×1.2	Adenocarcinoma	Medium	3	1	0	II	0	0.7	Positive	Positive	Positive	Positive	pMMR	12.5	3.3	4.6	2.5	18	48.76	356.1	16.7	35	0
NT042	Normal tissue	Male	63	Yes	Yes	No	No	No	Gastric cardia	2.5×2.0×1.0	Adenocarcinoma	Medium	2	0	0	I	2	0.3	Positive	Positive	Positive	Positive	pMMR	3.73	0.74	3.9	2.11	8.3	4.84	382.3	6.32	17	0
NT043	Normal tissue	Male	71	No	Yes	Yes	No	No	Gastric cardia	2.5×2×0.6	Adenocarcinoma	low	2	1	0	II	0	0.75	Positive	Positive	Positive	Positive	pMMR	2.55	1	3.5	3.67	11.4	9.25	160.9	3.66	34	0
NT044	Normal tissue	Male	67	No	No	Yes	No	No	Gastric cardia	4×4×1.5	Adenocarcinoma	Medium	2	0	0	I	2	0.6	Positive	Positive	Positive	Positive	pMMR	2.98	1.61	185.7	6.97	4.2	23.35	12.7	6.54	44	0
NT045	Normal tissue	Male	70	No	No	No	Yes	No	Gastric antrum	3.5×3.0×0.6	Adenocarcinoma	High	3	0	0	II	3	0.2	Positive	Positive	Positive	Positive	pMMR	52.45	21.73	3.7	0.5	16.8	440.42	46.7	177.2	28	0
NT046	Normal tissue	Female	57	No	No	No	No	No	Gastric body	4.5×1.5×1	Adenocarcinoma	Medium	4	3	1	IV	Unknown	Unknown	Unknown	Unknown	Unknown	Unknown	Unknown	Unknown	Unknown	Unknown	Unknown	Unknown	Unknown	Unknown	Unknown	10	1
NT047	Normal tissue	Male	73	No	No	Yes	Yes	Yes	Gastric antrum	5.5×5×1.4	Adenocarcinoma	Medium	3	2	0	III	2	0.9	Positive	Positive	Positive	Positive	pMMR	2.78	2.07	2.11	0.55	4.8	13.49	21.4	6.02	34	0
NT048	Normal tissue	Male	76	No	Yes	No	Yes	No	Gastric antrum	4×3.5×1.4	Adenocarcinoma	Medium	4	1	0	III	0	0.5	Positive	Positive	Positive	Positive	pMMR	4.73	9.19	1.8	0.5	12.6	11.27	341.4	6.21	28	0
NT049	Normal tissue	Male	64	No	Yes	No	No	No	Gastric antrum	3×2.8×0.7	Adenocarcinoma	low	3	2	0	III	2	0.7	Positive	Positive	Positive	Positive	pMMR	4.43	11.44	0.9	0.64	9.2	9.37	128.2	3.98	15	0
NT050	Normal tissue	Male	67	No	Yes	Yes	No	No	Gastric cardia	4.5×4.0×1.5	Signet ring cell carcinoma	low	4	2	0	III	2	0.4	Positive	Positive	Positive	Positive	pMMR	6.57	5	1.7	0.81	10	16.4	209	6.53	17	0
NT051	Normal tissue	Male	63	No	Yes	Yes	No	No	Gastric cardia	9×5×4	Adenocarcinoma	Medium	4	0	0	III	1	0.6	Positive	Positive	Positive	Positive	pMMR	13.05	1.79	1.6	3.09	13.3	39.69	93.6	33.21	24	0
NT052	Normal tissue	Male	73	No	No	No	No	No	Gastric cardia	5.5×4.5×1	Adenocarcinoma	Medium	4	1	0	III	0	0.3	Positive	Positive	Positive	Positive	pMMR	8.09	1.22	2.6	0.5	7.6	38.72	16.7	12.4	15	1
NT053	Normal tissue	Female	58	No	No	No	No	No	Unknown	Unknown	Adenocarcinoma	Unknown	4	2	1	IV	Unknown	Unknown	Unknown	Unknown	Unknown	Unknown	Unknown	0.89	7.23	4.5	1.63	8.5	1.2	128.2	0.51	19	1
NT055	Normal tissue	Male	65	No	Yes	No	No	No	Gastric antrum	6×4.5×2	Adenocarcinoma	Medium	3	1	1	IV	0	0	Positive	Positive	Positive	Positive	pMMR	16.82	1.31	1.2	4.74	19.3	27.41	14.5	16.33	15	1
NT056	Normal tissue	Female	63	No	No	Yes	Yes	No	Gastric body	3.5×2.8×1.2	Adenocarcinoma	low	4	0	0	II	0	0.7	Positive	Positive	Positive	Positive	pMMR	1.91	0.85	2.5	0.92	6.3	3.28	22.3	4.35	35	0
NT057	Normal tissue	Male	77	No	Yes	Yes	Yes	No	Gastric antrum	4×4×1	Adenocarcinoma	low	3	1	0	II	Unknown	0.8	Negative	Positive	Positive	Negative	dMMR	2.53	2.21	2.8	0.5	20.2	11.95	347.7	8.18	15	0
NT058	Normal tissue	Female	60	No	No	No	Yes	No	Gastric antrum	3.5×3×1.4	Adenocarcinoma	low	4	2	0	III	0	0.4	Positive	Positive	Positive	Positive	pMMR	20.2	1	3.8	1.88	7.2	21.5	188.8	20.2	33	0
NT059	Normal tissue	Male	62	No	No	No	No	No	Gastric body	6.5×5×1.5	Adenocarcinoma	Medium	3	0	0	II	0	0.7	Negative	Positive	Positive	Negative	dMMR	Unknown	Unknown	1.2	0.5	19.5	29.18	Unknown	Unknown	38	0
NT060	Normal tissue	Female	66	No	No	Yes	Yes	Yes	Gastric antrum	6.5×6.5×2.5	Adenocarcinoma	low	3	1	1	IV	1	0.9	Negative	Positive	Positive	Negative	dMMR	21.3	3.77	0.6	0.5	31.8	19.79	23	10.8	15	1
NT061	Normal tissue	Female	66	No	No	Yes	Yes	No	Gastric antrum	6×4.5×1.5	Adenocarcinoma	Medium	3	1	0	II	2	0.7	Negative	Positive	Positive	Negative	dMMR	2.9	29.08	2.8	0.5	3.8	10.56	49.4	2.36	28	0
NT062	Normal tissue	Male	82	No	No	No	No	No	Gastric cardia	4×3×1	Adenocarcinoma	low	3	2	0	III	2	0.7	Positive	Positive	Positive	Positive	pMMR	11.2	0.78	2.1	0.76	6.9	21.89	38	14.2	21	0
NT064	Normal tissue	Female	30	No	No	No	No	No	Gastric antrum	0.9×0.7×0.2	Adenocarcinoma	low	1	0	0	I	2	0.65	Positive	Positive	Positive	Positive	pMMR	16.4	0.66	1.5	0.72	14.4	50.38	43.9	15	19	0
NT065	Normal tissue	Female	52	No	No	No	No	No	Gastric antrum	4×3.5×1	Adenocarcinoma	low	3	3	0	III	0	0.35	Positive	Positive	Positive	Positive	pMMR	11.2	5.98	8.9	0.75	6.9	28.56	68.4	16.8	12	1
NT066	Normal tissue	Male	56	No	Yes	Yes	No	No	Gastric antrum	Unknown	Adenocarcinoma	low	4	2	1	IV	1	Unknown	Positive	Positive	Positive	Positive	pMMR	6.41	4.24	3.1	10.74	51.2	47.23	28.3	9.48	7	1
NT067	Normal tissue	Male	66	Yes	Yes	Yes	Yes	No	Gastric antrum	13×10×2	Adenocarcinoma	low	4	3	0	III	0	0.8	Positive	Positive	Positive	Positive	pMMR	1.73	2.47	2.3	1.84	8.3	4.61	13.5	2.99	29	0
NT068	Normal tissue	Male	68	No	Yes	No	Yes	No	Gastric antrum	3.5×3×0.5	Adenocarcinoma	Medium	2	2	0	II	0	0.8	Positive	Positive	Positive	Positive	pMMR	33.7	6.22	0.5	0.53	21.4	98.07	106	27.2	44	0
NT069	Normal tissue	Male	68	No	No	No	No	No	Gastric body	5.7-4-2.3	Adenocarcinoma	High	4	3	0	III	Unknown	0.5	Positive	Positive	Positive	Positive	pMMR	0.78	0.94	0.7	1.41	34.5	3.43	121.1	0.62	27	0
NT070	Normal tissue	Male	68	No	No	No	No	No	Gastric body	7.5×4×2.3	Adenocarcinoma	Medium	4	2	0	III	Unknown	0.5	Positive	Positive	Positive	Positive	pMMR	3.45	3.8	0.5	0.5	12.2	15.06	13.2	9.13	19	1
NT071	Normal tissue	Female	47	No	No	No	No	Yes	Gastric cardia	3.5×3×1.2	Adenocarcinoma	Medium	4	2	0	III	1	0.5	Positive	Positive	Positive	Positive	pMMR	3.88	0.89	1.3	0.5	18.1	11.89	25.1	4.78	26	0
NT072	Normal tissue	Female	64	Yes	No	No	No	No	Gastric body	2.8×2.5×0.7	Adenocarcinoma	low	3	0	0	II	1	0.9	Positive	Positive	Positive	Positive	pMMR	18.3	2.61	6.7	0.88	8.7	34.75	80.3	15.1	28	0
NT073	Normal tissue	Male	70	No	Yes	No	No	No	Gastric cardia	1.7×1.8×1	Adenocarcinoma	High	1	0	0	I	1	0.7	Positive	Positive	Positive	Positive	pMMR	3.5	1.17	1.4	2.21	2.9	13.34	115.9	10.9	37	0
NT074	Normal tissue	Female	52	No	No	No	No	No	Gastric body	Unknown	Adenocarcinoma	Unknown	4	3	1	IV	Unknown	Unknown	Unknown	Unknown	Unknown	Unknown	Unknown	3.64	1.25	2.1	0.5	7.9	1.88	105	3.5	17	1
NT075	Normal tissue	Male	84	No	No	No	No	No	Gastric cardia	5×3.5×1	Adenocarcinoma	low	4	3	0	III	2	0.9	Positive	Positive	Positive	Positive	pMMR	182	8.05	0.9	3.46	71.4	344.88	96.4	136	27	0
NT076	Normal tissue	Male	84	No	No	No	No	No	Unknown	Unknown	Adenocarcinoma	Unknown	4	2	1	IV	Unknown	Unknown	Unknown	Unknown	Unknown	Unknown	Unknown	2.5	1.06	0.5	0.79	9.4	9.87	72.3	3.15	23	1
NT077	Normal tissue	Male	66	No	No	No	No	Yes	Gastric antrum	3×2×0.5	Adenocarcinoma	High	1	0	0	I	Unknown	0.6	Positive	Positive	Positive	Positive	pMMR	3.45	2.35	1.7	0.87	12.4	7.09	17.7	5.19	39	0
NT078	Normal tissue	Male	72	No	Yes	No	No	No	Unknown	Unknown	Adenocarcinoma	Unknown	4	3	1	IV	2	Unknown	Positive	Positive	Positive	Positive	pMMR	0.97	1.9	3.1	1.47	35.8	6.72	14.7	0.52	19	0
NT079	Normal tissue	Male	54	No	No	No	No	No	Gastric antrum	5.5-4.5-1	Adenocarcinoma	Medium	2	0	0	I	Unknown	0.65	Negative	Positive	Positive	Negative	dMMR	10.9	3.48	1	2.57	8.7	48.83	23.3	20	46	0
NT080	Normal tissue	Female	52	No	No	No	No	No	Unknown	Unknown	Adenocarcinoma	low	3	3	1	IV	Unknown	Unknown	Positive	Positive	Positive	Positive	pMMR	2.16	0.77	7.7	0.5	52.3	3.8	138.3	2.85	8	1
NT081	Normal tissue	Female	48	Yes	No	No	No	No	Gastric cardia	14×11.5×1.7	Adenocarcinoma	low	4	3	0	III	0	0.6	Positive	Positive	Positive	Positive	pMMR	4.86	0.9	2.2	0.56	30.3	13.58	13.3	7.15	25	0
NT082	Normal tissue	Male	65	No	Yes	No	No	No	Gastric antrum	2.5×1.8×0.4	Adenocarcinoma	High	1	0	0	I	Unknown	Unknown	Unknown	Unknown	Unknown	Unknown	Unknown	0.51	3.15	2.8	1.69	11.9	6.06	101	0.64	14	0
NT083	Normal tissue	Female	55	No	No	No	No	No	Gastric cardia	1.2×1.0×0.2	Adenocarcinoma	Medium	1	0	0	I	0	0.3	Positive	Positive	Positive	Positive	pMMR	0.51	4.2	2.1	0.54	10.5	3.1	116.6	0.62	24	0
NT084	Normal tissue	Female	68	No	No	No	No	No	Gastric antrum	2.5×1.0×0.6	Adenocarcinoma	Medium	1	0	0	I	2	0.9	Negative	Positive	Positive	Negative	dMMR	6.82	4.83	3.6	0.5	10.7	12.72	50	8.5	37	0
NT085	Normal tissue	Male	69	No	No	No	No	No	Gastric cardia	4×4×4	Adenocarcinoma	Medium	4	1	0	III	2	0.2	Positive	Positive	Positive	Positive	pMMR	5.59	0.7	3.1	1.69	23.1	10.86	55.4	7.88	21	0
NT086	Normal tissue	Male	59	No	Yes	Yes	Yes	No	Gastric antrum	6×5×4	Adenocarcinoma	low	4	1	1	IV	Unknown	Unknown	Unknown	Unknown	Unknown	Unknown	Unknown	1000	82.42	7.8	4.1	197.3	6780.65	19	1350	26	1
NT087	Normal tissue	Male	57	No	No	Yes	Yes	No	Gastric body	8×7×1.3	Adenocarcinoma	low	3	3	0	III	Unknown	0.7	Positive	Positive	Positive	Positive	pMMR	46.3	1.4	1.7	1.38	34.5	184.03	32.6	27	12	1
NT089	Normal tissue	Male	64	No	Yes	Yes	No	No	Gastric antrum	1×0.5×0.3	Adenocarcinoma	High	1	0	0	I	2	0.4	Positive	Positive	Positive	Positive	pMMR	1.48	3.61	0.5	0.5	37	9.59	307.6	3.47	36	0
NT090	Normal tissue	Female	68	No	No	No	No	No	Gastric antrum	3×2×0.8	Adenocarcinoma	low	4	3	0	III	Unknown	Unknown	Unknown	Unknown	Unknown	Unknown	Unknown	2.12	2.49	3.4	7.58	13.4	3.37	76.5	3.02	22	0
NT091	Normal tissue	Male	67	No	No	Yes	No	No	Gastric body	10×6.5×6	Adenocarcinoma	Medium	4	1	0	III	2	0.7	Positive	Positive	Positive	Positive	pMMR	13.2	0.64	0.5	2.51	46.8	27.8	101.9	19.3	13	1
NT092	Normal tissue	Female	66	No	No	No	No	No	Gastric antrum	Unknown	Adenocarcinoma	Unknown	1	0	0	I	Unknown	Unknown	Unknown	Unknown	Unknown	Unknown	Unknown	3.03	0.83	0.5	0.5	12.3	6.25	200	4.83	22	0
NT093	Normal tissue	Male	64	No	No	No	No	Yes	Gastric antrum	1×0.7×0.5	Adenocarcinoma	High	1	0	0	I	Unknown	Unknown	Unknown	Unknown	Unknown	Unknown	Unknown	8.8	0.98	4.1	1.52	5.3	17.57	141.7	9.22	20	0
NT094	Normal tissue	Female	81	No	No	No	No	No	Gastric antrum	5.5×4.0×3.0	Adenocarcinoma	High	4	2	0	III	2	0.6	Positive	Positive	Positive	Positive	pMMR	78.4	300	0.5	3.78	6.9	174.55	7.9	50	14	1
NT095	Normal tissue	Female	73	No	No	No	No	No	Gastric antrum	6×3.5×1	Adenocarcinoma	low	3	3	0	III	2	0.6	Positive	Positive	Positive	Positive	pMMR	5.6	4.91	0.5	0.5	3.8	15.45	88.3	8.14	26	0
NT096	Normal tissue	Female	63	No	No	No	Yes	No	Gastric body	10×7×0.8	Signet ring cell carcinoma	low	4	3	0	III	0	0.5	Positive	Positive	Positive	Positive	pMMR	3.32	1.31	0.5	0.5	9.7	9.11	5.1	3.29	33	0
NT097	Normal tissue	Female	53	No	No	No	No	No	Gastric antrum	0.9	Adenocarcinoma	low	1	0	0	I	Unknown	Unknown	Unknown	Unknown	Unknown	Unknown	Unknown	0.51	0.9	0.6	0.5	22.8	4.25	441.9	0.51	28	0
NT098	Normal tissue	Male	68	No	Yes	Yes	No	No	Gastric antrum	Unknown	Adenocarcinoma	Unknown	2	0	0	I	1	0.2	Positive	Positive	Positive	Positive	pMMR	6.77	1.56	3.9	2.58	10.8	21.18	7.6	7.83	22	0
NT099	Normal tissue	Male	56	No	Yes	Yes	No	No	Gastric antrum	1×1×0.1	Adenocarcinoma	High	1	0	0	I	2	0.5	Positive	Positive	Positive	Positive	pMMR	1.9	0.85	2	1.14	10.2	11.4	502.6	3.84	47	0
NT100	Normal tissue	Female	61	No	No	No	No	Yes	Gastric body	2.2×2×0.9	Adenocarcinoma	High	4	2	0	III	Unknown	0.05	Unknown	Unknown	Unknown	Unknown	Unknown	0.51	0.66	1.2	1.09	11	6.24	107	0.51	22	1
NT101	Normal tissue	Female	63	No	Yes	Yes	Yes	No	Gastric cardia	Unknown	Adenocarcinoma	Unknown	4	3	1	IV	Unknown	Unknown	Unknown	Unknown	Unknown	Unknown	Unknown	151	4.88	3.6	22.3	66	2903.41	9.2	1100	17	1
NT102	Normal tissue	Female	36	No	No	No	No	No	Gastric antrum	8.5×6×3	Signet ring cell carcinoma	Medium	4	3	0	III	0	0.08	Positive	Positive	Positive	Positive	pMMR	6	0.48	2.4	0.5	27.7	40.78	65.9	10.8	20	1
NT103	Normal tissue	Female	59	No	No	No	No	No	Gastric body	6×4×1.2	Adenocarcinoma	low	4	2	0	III	0	0.4	Positive	Positive	Positive	Positive	pMMR	3.09	11.39	6.1	0.5	6.3	16.12	65.2	4.83	19	1
NT104	Normal tissue	Male	65	No	Yes	Yes	No	No	Gastric antrum	3×2×0.4	Adenocarcinoma	Medium	1	2	0	II	2	0.6	Positive	Positive	Positive	Positive	pMMR	7.69	1.39	4.1	2.6	10.9	14.49	266.5	14.1	37	0
NT105	Normal tissue	Female	39	No	No	No	No	No	Gastric body	1.5×1.5×0.2	Adenocarcinoma	Medium	1	0	0	I	1	0	Positive	Positive	Positive	Positive	pMMR	2.03	0.79	0.7	0.5	9	3.91	104.1	0.84	Unknown	Unknown
NT106	Normal tissue	Male	43	No	No	No	No	No	Gastric body	6×5×2	Adenocarcinoma	low	4	0	0	II	0	0.2	Positive	Positive	Positive	Positive	pMMR	6.5	0.86	2.2	0.98	7.6	13.77	470.3	5.63	32	0
NT107	Normal tissue	Female	45	No	No	No	No	No	Gastric antrum	6×5.5×2	Adenocarcinoma	low	4	3	0	III	Unknown	0.7	Positive	Positive	Positive	Positive	pMMR	0.72	0.53	2	0.67	45.9	6.02	50.3	0.51	11	1
NT108	Normal tissue	Female	74	No	No	No	No	Yes	Gastric antrum	3.5×3×0.8	Mucinous adenocarcinoma	Unknown	4	0	0	II	Unknown	0.6	Negative	Positive	Positive	Negative	dMMR	0.81	6.78	3.2	6	36.6	1.2	143.1	1.04	47	0
NT109	Normal tissue	Female	47	No	No	No	No	No	Gastric antrum	5×6×2	Adenocarcinoma	low	3	0	0	II	0	0.3	Positive	Positive	Positive	Positive	pMMR	5.95	13.47	2	0.77	21.2	24.01	6.4	8.71	21	1
NT110	Normal tissue	Male	70	No	No	No	No	No	Gastric cardia	Unknown	Adenocarcinoma	low	4	3	0	III	0	0.9	Positive	Positive	Positive	Positive	pMMR	0.68	3.48	5.4	0.88	26.5	7.37	225.9	0.57	15	1
NT111	Normal tissue	Male	68	No	No	No	No	No	Unknown	Unknown	Adenocarcinoma	Unknown	4	2	1	IV	Unknown	Unknown	Unknown	Unknown	Unknown	Unknown	Unknown	8.75	0.58	0.5	1.65	11.5	22.09	19.9	16.9	6	1
NT112	Normal tissue	Female	42	No	No	No	No	No	Unknown	Unknown	Adenocarcinoma	Unknown	4	2	1	IV	Unknown	Unknown	Unknown	Unknown	Unknown	Unknown	Unknown	46.2	35.06	0.9	18.98	298.8	597.3	513.1	134	17	0
NT113	Normal tissue	Male	37	No	Yes	No	Yes	No	Gastric antrum	4×3.5×1.5	Adenocarcinoma	Medium	4	3	0	III	0	0.7	Positive	Positive	Positive	Positive	pMMR	0.97	1.74	2.4	0.5	23.4	6.82	262.5	0.93	23	0
NT114	Normal tissue	Male	62	Yes	Yes	No	Yes	No	Gastric body	3×3×1.2	Adenocarcinoma	low	4	0	0	II	Unknown	0.6	Positive	Positive	Positive	Positive	pMMR	3.3	2.3	5.8	1.88	25.6	16.24	536.8	39.2	45	0
NT115	Normal tissue	Female	64	No	No	No	No	Yes	Gastric body	3.8×3.2×3	Adenocarcinoma	Unknown	4	3	0	III	Unknown	0.05	Unknown	Unknown	Unknown	Unknown	Unknown	3.58	1.53	0.7	0.58	21.4	8	97.2	7.63	46	0
NT116	Normal tissue	Male	84	No	No	No	No	No	Gastric antrum	5×4.5×1.5	Adenocarcinoma	low	4	3	0	III	1	0.3	Positive	Positive	Positive	Positive	pMMR	3.8	0.71	0.8	1.98	11.6	14.97	-	4.9	22	0
NT117	Normal tissue	Male	66	No	Yes	No	Yes	Yes	Gastric antrum	Unknown	Adenocarcinoma	Unknown	4	3	1	IV	Unknown	Unknown	Unknown	Unknown	Unknown	Unknown	Unknown	15.2	3.71	1	0.5	17.8	190.56	11.9	105	18	0
NT118	Normal tissue	Male	67	No	No	Yes	No	No	Gastric cardia	Unknown	Adenocarcinoma	Unknown	Unknown	3	0	IV	1	Unknown	Positive	Positive	Positive	Positive	pMMR	29.9	3.01	7.7	58.9	10.8	170.34	56.6	58.5	9	1
NT119	Normal tissue	Male	66	No	Yes	Yes	No	No	Gastric antrum	4×4×2	Adenocarcinoma	Medium	4	3	0	III	0	0.35	Positive	Positive	Positive	Positive	pMMR	16.6	0.95	4.5	4.52	22.1	44.34	14.7	20.5	12	1
NT121	Normal tissue	Male	77	No	No	No	No	No	Gastric antrum	2.8×2.5×1.0	Adenocarcinoma	Medium	4	3	0	III	0	0.7	Positive	Positive	Positive	Positive	pMMR	6.03	1.66	3.3	1.83	11	28.56	231.1	20.7	31	1
NT122	Normal tissue	Male	64	No	Yes	No	Yes	No	Gastric antrum	7×5×1	Adenocarcinoma	High	2	0	0	I	1	0.9	Negative	Positive	Positive	Negative	dMMR	1.57	8.87	0.5	0.5	11.7	12.95	21.4	3.71	38	0
NT124	Normal tissue	Male	44	No	No	No	No	No	Gastric antrum	2	Mucinous adenocarcinoma	Medium	2	1	0	II	0	0.7	Positive	Positive	Positive	Positive	pMMR	0.51	0.71	0.9	1.09	4.4	1.2	191.7	0.66	15	1
NT125	Normal tissue	Male	52	No	No	No	Yes	No	Gastric antrum	Unknown	Adenocarcinoma	Medium	4	3	1	IV	2	0.15	Positive	Positive	Positive	Positive	pMMR	7.36	2.79	11.3	1.11	5.8	15.54	496.5	16.8	Unknown	Unknown
NT127	Normal tissue	Male	61	No	No	Yes	No	No	Gastric antrum	3.5×3.5×0.5	Adenocarcinoma	Medium	1	3	0	II	2	0.7	Positive	Positive	Positive	Positive	pMMR	4.85	3.25	4.2	0.5	6.6	12.56	104.2	4.15	32	0
NT128	Normal tissue	Male	64	No	No	Yes	Yes	No	Gastric cardia	3×2×1.3	Adenocarcinoma	High	4	3	0	III	0	0.6	Positive	Positive	Positive	Positive	pMMR	21.5	3.08	1.7	0.93	11.9	86.67	187.7	20	17	1
NT129	Normal tissue	Female	74	No	No	Yes	No	No	Gastric antrum	6×5×0.7	Adenocarcinoma	Medium	1	1	0	II	1	0.8	Positive	Positive	Positive	Positive	pMMR	0.86	0.74	3	1.76	8.5	7.53	47.7	9.35	36	0
NT131	Normal tissue	Male	72	Yes	No	No	Yes	No	Gastric antrum	1.5×1.0×0.2	Adenocarcinoma	Medium	4	3	1	IV	1	0.6	Positive	Positive	Positive	Positive	pMMR	10.5	0.57	0.6	6.25	12	29.48	91.1	19.3	Unknown	Unknown
NT133	Normal tissue	Male	64	No	Yes	Yes	No	No	Gastric antrum	5.5×5×1.2	Adenocarcinoma	low	4	3	0	III	0	0.8	Positive	Positive	Positive	Positive	pMMR	1.55	2.09	2.8	0.6	13.3	10.38	235.2	2.39	Unknown	Unknown
NT134	Normal tissue	Male	58	No	Yes	Yes	No	No	Gastric antrum	1.5×1.5	Adenocarcinoma	High	1	0	0	I	3	0.7	Positive	Positive	Positive	Positive	pMMR	4.23	0.48	5.6	2.05	8.2	11.18	187.7	5.71	Unknown	Unknown
NT135	Normal tissue	Male	63	Yes	Yes	Yes	No	No	Gastric body	4×3×0.5	Adenocarcinoma	low	1	0	0	I	Unknown	Unknown	Unknown	Unknown	Unknown	Unknown	Unknown	3.76	1.13	3.4	0.83	6.6	9.13	138.5	5.22	26	0
NT136	Normal tissue	Male	51	No	Yes	Yes	No	No	Gastric antrum	4×3	Adenocarcinoma	Medium	3	2	0	III	1	0.6	Negative	Positive	Positive	Negative	dMMR	7.94	2.14	7.4	3.29	38.9	14.35	247	7.95	16	0
NT137	Normal tissue	Female	74	Yes	No	No	No	No	Gastric antrum	5×4.5×1.2	Adenocarcinoma	low	4	3	0	III	2	0.7	Positive	Positive	Positive	Positive	pMMR	116	2.75	3.1	1.19	6.5	257.34	110	70.7	37	1
NT138	Normal tissue	Male	63	No	No	Yes	No	No	Gastric cardia	3×2×1	Adenocarcinoma	Medium	3	3	0	III	0	0.8	Positive	Positive	Positive	Positive	pMMR	595	1.04	0.8	9.59	49.1	2878.09	694.5	815	Unknown	Unknown
NT139	Normal tissue	Male	74	Yes	Yes	Yes	Yes	No	Gastric antrum	3×2.5×1.5	Adenocarcinoma	High	3	0	0	II	1	0.6	Positive	Positive	Positive	Positive	pMMR	Unknown	Unknown	Unknown	Unknown	Unknown	Unknown	Unknown	Unknown	47	0
NT140	Normal tissue	Male	56	No	No	Yes	No	No	Gastric body	6×4×1.3	Adenocarcinoma	High	4	0	0	II	0	0.15	Positive	Positive	Positive	Positive	pMMR	5.29	1.96	3.8	0.92	4.7	39.71	94.8	41.5	17	0
NT141	Normal tissue	Male	65	Yes	No	No	No	No	Gastric cardia	5×4.5×1	Adenocarcinoma	Medium	3	1	0	II	1	0.3	Positive	Positive	Positive	Positive	pMMR	0.51	72.74	1.1	2.1	6.3	8.2	81.7	0.56	18	0
NT142	Normal tissue	Female	71	No	Yes	Yes	No	No	Gastric antrum	10×7.5×4.0	Adenocarcinoma	Medium	4	1	0	III	0	0.8	Positive	Positive	Positive	Negative	dMMR	4.49	0.8	2.3	0.58	26.4	19.93	33.4	8.46	20	1
NT144	Normal tissue	Male	83	No	No	No	No	No	Gastric antrum	6.0×5.5×1.2	Adenocarcinoma	Medium	4	2	0	III	Unknown	0.9	Positive	Positive	Positive	Positive	pMMR	Unknown	Unknown	3.6	3.25	11.4	19.87	Unknown	Unknown	24	0
NT145	Normal tissue	Female	69	No	No	No	No	No	Gastric antrum	7.5×6×0.7	Adenocarcinoma	low	4	2	0	III	2	0.8	Positive	Positive	Positive	Positive	pMMR	2.69	0.78	0.8	1.76	17.3	7.87	49.3	3.66	22	1
NT146	Normal tissue	Male	70	No	No	No	No	No	Gastric body	4.5×4.5×1.2	Adenocarcinoma	low	4	2	0	III	0	0.8	Positive	Positive	Positive	Positive	pMMR	5.43	1.61	1.1	1.41	7.7	17.92	118.2	5.63	12	1
NT147	Normal tissue	Male	70	No	No	Yes	No	No	Gastric antrum	5×3.5×2.5	Mucinous adenocarcinoma	High	4	3	0	III	0	0.3	Negative	Positive	Negative	Negative	dMMR	72.7	1.5	1.8	47.64	11	510.72	33.3	62	Unknown	Unknown
NT148	Normal tissue	Female	56	No	No	Yes	No	No	Gastric antrum	5.5×5×1	Adenocarcinoma	low	3	3	0	III	3	0.7	Positive	Positive	Positive	Positive	pMMR	4.81	6.39	2.2	0.85	9.7	21.25	38.5	8.6	Unknown	Unknown
NT149	Normal tissue	Female	61	No	No	No	No	No	Gastric cardia	6×5×2	Adenocarcinoma	low	4	3	0	III	1	0.9	Positive	Positive	Positive	Positive	pMMR	15	22.63	5	1.26	16.4	58.04	68.1	30.2	Unknown	Unknown
NT150	Normal tissue	Male	62	No	No	No	No	No	Gastric antrum	4×1.5×1	Adenocarcinoma	low	3	1	0	II	0	0.7	Positive	Positive	Positive	Positive	pMMR	4.2	2.84	2.3	2.18	8.8	10.57	814.5	6.84	19	1
NT151	Normal tissue	Male	82	No	Yes	No	No	No	Gastric cardia	5×6×1.5	Mucinous adenocarcinoma	High	3	2	0	III	2	0.7	Positive	Positive	Positive	Positive	pMMR	6.69	3.86	3	2.14	24.6	27.13	16.6	5.59	Unknown	Unknown
NT152	Normal tissue	Male	60	No	Yes	No	No	No	Gastric body	3.5×2×0.2	Adenocarcinoma	low	3	0	0	II	2	0.8	Positive	Positive	Positive	Positive	pMMR	7.55	9.21	8.2	2.88	14.5	20.1	384.4	5.28	45	0
NT153	Normal tissue	Male	68	Yes	Yes	No	No	No	Gastric body	8×8×1.3	Adenocarcinoma	low	4	3	0	III	0	0.5	Positive	Positive	Positive	Positive	pMMR	13.6	4.15	3.3	2.47	19.8	172.58	114.8	36.5	21	1
NT155	Normal tissue	Male	63	No	No	No	No	No	Gastric antrum	3×2×0.8	Adenocarcinoma	low	2	0	0	I	0	0.9	Positive	Positive	Positive	Positive	pMMR	10	24.24	0.9	1.15	16.9	26.89	81	5.13	21	0
NT156	Normal tissue	Male	66	No	Yes	Yes	No	No	Unknown	Unknown	Adenocarcinoma	low	3	3	1	IV	1	Unknown	Positive	Positive	Positive	Positive	pMMR	4.63	40.61	3.6	3.67	154	12.86	168	9.46	Unknown	Unknown
NT401	Normal tissue	Female	56	No	No	No	No	No	Gastric antrum	1×1.5	Adenocarcinoma	High	1	0	0	I	Unknown	Unknown	Unknown	Unknown	Unknown	Unknown	Unknown	Unknown	Unknown	Unknown	Unknown	Unknown	Unknown	Unknown	Unknown	Unknown	Unknown
NT402	Normal tissue	Male	64	Yes	Yes	No	No	No	Gastric antrum	4.5×4×1.5	Adenosquamous carcinoma	Low	4	3	0	III	Unknown	Unknown	Unknown	Unknown	Unknown	Unknown	Unknown	Unknown	Unknown	Unknown	Unknown	Unknown	Unknown	Unknown	Unknown	Unknown	Unknown
NT158	Normal tissue	Female	58	No	No	No	No	No	Gastric body	2×2×1.2	Adenocarcinoma	Medium	2	1	0	II	0	0.2	Unknown	Unknown	Unknown	Unknown	Unknown	1.4	Unknown	2.16	1.93	17.4	2	Unknown	Unknown	40	0
NT159	Normal tissue	Male	59	No	Yes	Yes	No	No	Gastric antrum	2.5×2×1.4	Adenocarcinoma	Medium	2	0	0	I	0	Unknown	Positive	Positive	Positive	Positive	pMMR	1.64	79.13	2.15	3.79	24.3	49.84	369.72	95.58	21	1
NT160	Normal tissue	Female	61	No	No	No	Yes	No	Gastric antrum	6.7×4×3.5	Adenocarcinoma	High	4	1	0	III	1	0.1	Positive	Positive	Positive	Positive	pMMR	80.85	3.7	2.01	2.28	8.6	741.4	11.63	Unknown	92	0
NT161	Normal tissue	Female	55	No	No	No	No	No	Gastric body	6×5×2	Adenocarcinoma	High	4	0	0	II	2	0.6	Unknown	Unknown	Unknown	Unknown	Unknown	1.86	3.93	2.09	2.33	19.8	2	12.34	Unknown	92	0
NT162	Normal tissue	Male	63	Yes	No	No	Yes	Yes	Gastric body	5.5×5.5×1.2	Adenocarcinoma	Medium	4	3	0	III	1	0.7	Positive	Positive	Positive	Positive	pMMR	10.69	1.11	6.59	4.86	13.1	22.95	59.31	Unknown	92	0
NT163	Normal tissue	Male	57	No	Yes	Yes	No	No	Gastric antrum	3.5×3.5×1	Adenocarcinoma	High	1	0	0	I	1	0	Positive	Positive	Positive	Positive	pMMR	1.91	12.55	8.15	2.34	27.1	2	210.78	Unknown	90	0
NT164	Normal tissue	Male	66	No	Yes	No	No	No	Gastric antrum	1.8×1.5×0.8	Adenocarcinoma	Low	2	0	0	I	1	0.7	Positive	Positive	Positive	Positive	pMMR	4.44	5.37	2.66	3.15	19.9	2	53.38	Unknown	89	0
NT165	Normal tissue	Male	71	No	Yes	Yes	No	No	Gastric antrum	5×3×0.8	Adenocarcinoma	Medium	4	3	0	III	2	0.6	Positive	Positive	Positive	Positive	pMMR	45.39`	28.09	3.1	3.34	18	271.11	66.11	Unknown	2	1
NT167	Normal tissue	Male	65	No	No	No	No	No	Gastric body	4×3×0.8	Signet ring cell carcinoma	Low	2	0	0	I	0	0.8	Positive	Positive	Positive	Positive	pMMR	3.62	112.4	2.81	10.21	8.5	2	103.32	Unknown	88	0
NT168	Normal tissue	Male	43	No	No	No	No	No	Gastric body	6.5×3.7×1	Adenocarcinoma	High	4	2	0	III	1	0.7	Positive	Positive	Positive	Positive	pMMR	Unknown	Unknown	5.11	1.17	23.2	489.14	Unknown	Unknown	88	0
NT169	Normal tissue	Male	52	No	No	No	No	No	Gastric antrum	7×7×1	Mucinous adenocarcinoma	Low	4	1	0	III	0	Unknown	Positive	Positive	Positive	Positive	pMMR	5.91	6.54	2.64	1.38	21.1	9.77	104.54	Unknown	87	0
NT170	Normal tissue	Male	76	No	No	No	Yes	No	Gastric body	8×7×1	Adenocarcinoma	High	3	3	0	III	2	Unknown	Unknown	Unknown	Unknown	Unknown	Unknown	16.82	300	2.58	27.75	10.4	180.31	65.53	11.26	8	1
NT171	Normal tissue	Male	65	No	No	No	No	No	Gastric cardia	3×2.5×1	Adenocarcinoma	Medium	2	0	0	I	2	0.7	Unknown	Unknown	Unknown	Unknown	Unknown	14.57	5.84	3.17	2.27	9.5	204.28	626.46	Unknown	87	0
NT172	Normal tissue	Male	60	No	No	No	Yes	No	Gastric body	6.5×5.5×2.5	Adenocarcinoma	Low	4	2	0	III	3	0.9	Negative	Positive	Positive	Negative	dMMR	5.65	1.75	2.92	2.38	19.8	7.84	330.29	Unknown	87	0
NT173	Normal tissue	Male	65	No	No	Yes	No	No	Gastric antrum	2.5×2×1	Adenocarcinoma	Medium	3	2	0	III	0	0.75	Positive	Positive	Positive	Positive	pMMR	37.3	5.23	1.47	1.98	6.2	310.37	57.02	Unknown	39	1
NT174	Normal tissue	Male	66	No	No	No	Yes	No	Gastric body	4.5×3×1	Adenocarcinoma	Medium	4	2	1	IV	1	0.7	Positive	Positive	Positive	Positive	pMMR	5.85	1.32	2.51	2.41	6.7	5.41	8.35	Unknown	36	1
NT175	Normal tissue	Male	60	No	Yes	Yes	Yes	No	Gastric antrum	6×6×3	Adenocarcinoma	Medium	4	3	1	IV	2	0.8	Unknown	Unknown	Unknown	Unknown	Unknown	7.77	3.35	2.87	2.87	6	8.81	104.9	Unknown	33	1
NT176	Normal tissue	Male	58	No	No	No	No	No	Gastric body	3×3×1.2	Adenocarcinoma	Medium	4	1	0	III	1	0.9	Unknown	Unknown	Unknown	Unknown	Unknown	Unknown	Unknown	3.83	1.35	13	4.17	Unknown	Unknown	85	0
NT177	Normal tissue	Male	63	No	Yes	Yes	No	No	Gastric body	13×10×1.5	Adenocarcinoma	Low	4	3	0	III	1	0.5	Positive	Positive	Positive	Positive	pMMR	28.48	2.42	3.03	2.22	7.5	264.72	217.93	Unknown	9	1
NT178	Normal tissue	Male	60	Yes	No	No	Yes	No	Gastric cardia	12.5×10×1.2	Adenocarcinoma	Medium	3	1	0	II	2	0.15	Positive	Positive	Positive	Positive	pMMR	2.46	7.27	5.48	154.58	5.5	6.64	66.51	Unknown	17	1
NT179	Normal tissue	Female	72	No	No	No	No	Yes	Gastric antrum	4×3×0.8	Adenocarcinoma	High	4	1	0	III	0	Unknown	Unknown	Unknown	Unknown	Unknown	Unknown	5.44	1.99	2.54	1.27	7.6	16.95	10.36	2.5	84	0
NT180	Normal tissue	Male	55	No	Yes	No	No	No	Gastric body	6×6×2.5	Neuroendocrine carcinoma	Low	4	2	0	III	0	0.8	Negative	Positive	Positive	Negative	dMMR	Unknown	Unknown	73.12	2.84	6.4	10.16	Unknown	Unknown	84	0
NT181	Normal tissue	Male	60	No	No	Yes	Yes	No	Gastric body	2.6×2×2	Adenocarcinoma	High	3	3	0	III	0	0.8	Unknown	Unknown	Unknown	Unknown	Unknown	0.71	4.5	5.35	7.2	8.6	2	8.11	2.72	14	1
NT182	Normal tissue	Female	60	Yes	No	No	Yes	No	Gastric body	5.2×2.5×1.5	Adenocarcinoma	Low	4	3	0	II	1	0.9	Positive	Positive	Positive	Positive	pMMR	5.03	1.12	6.07	0.5	17.6	3.76	12.61	4.86	12	1
NT183	Normal tissue	Male	63	No	No	Yes	No	No	Gastric antrum	6.5×5.5×1.2	Adenocarcinoma	Medium	2	1	0	II	0	0.6	Positive	Positive	Positive	Positive	pMMR	5.37	1.41	3.74	4.82	7.7	17.79	12.94	2.89	84	0
NT184	Normal tissue	Female	43	No	No	No	No	No	Gastric cardia	15×13×1.2	Adenocarcinoma	Low	4	3	1	IV	1	0.6	Unknown	Unknown	Unknown	Unknown	Unknown	7.97	0.89	1.7	1.03	16.6	10.18	59.03	4.92	24	1
NT185	Normal tissue	Male	58	No	No	No	No	No	Gastric body	3.5×2×1	Adenocarcinoma	Low	2	0	0	I	3	0.6	Positive	Positive	Positive	Positive	pMMR	9.46	1.12	1.5	0.73	8.4	20.61	502.21	5.29	83	0
NT186	Normal tissue	Male	30	No	No	Yes	Yes	Yes	Gastric cardia	14×14×1.4	Adenocarcinoma	Low	4	2	0	III	2	0.9	Positive	Positive	Positive	Positive	pMMR	Unknown	Unknown	1.56	1.56	9.6	12.28	Unknown	Unknown	83	0
NT187	Normal tissue	Male	75	Yes	Yes	No	No	No	Gastric body	7×5.5×0.8	Mucinous adenocarcinoma	Low	4	1	0	III	0	0.7	Positive	Positive	Positive	Positive	pMMR	14.41	8.04	1.37	2.9	10.2	22.95	195.41	7.02	83	0
NT188	Normal tissue	Male	45	No	Yes	No	No	No	Gastric antrum	5.5×4.5×1	Adenocarcinoma	Low	4	3	0	III	1	0.8	Unknown	Unknown	Unknown	Unknown	Unknown	6.14	26.04	6.86	2	10	6.45	48.39	5.99	83	0
NT189	Normal tissue	Male	75	No	No	No	Yes	No	Gastric antrum	2.5×2×0.3	Adenocarcinoma	Medium	2	0	0	I	2	0.6	Positive	Positive	Positive	Positive	pMMR	7.24	2.06	1.9	0.68	9.9	3.41	24.17	3.88	13	1
NT190	Normal tissue	Male	60	No	Yes	Yes	No	No	Gastric antrum	3×2.5×1	Adenocarcinoma	Low	4	1	0	III	1	Unknown	Positive	Positive	Positive	Positive	pMMR	8.76	1.36	2.26	2.84	9.3	13.37	245.12	3.92	83	0
NT191	Normal tissue	Female	59	No	No	No	Yes	No	Gastric antrum	10×6×2	Adenocarcinoma	Low	4	2	0	III	3	0.7	Positive	Positive	Positive	Positive	pMMR	10.66	3.89	1.77	2.21	13.9	40.85	8.22	5.84	82	0
NT192	Normal tissue	Male	58	No	Yes	No	Yes	No	Gastric antrum	2×2×0.5	Adenocarcinoma	Low	1	0	0	I	2	0.3	Positive	Positive	Positive	Positive	pMMR	6.69	1.48	2.28	1.85	2.7	7.34	251.75	4.26	82	0
NT193	Normal tissue	Male	46	No	Yes	No	No	Yes	Gastric body	6×4.8×1.5	Adenocarcinoma	Low	4	3	0	III	0	0.9	Positive	Positive	Positive	Positive	pMMR	3.64	1.82	2.12	2.15	3.3	5.05	318.27	3.05	25	1
NT195	Normal tissue	Male	59	No	Yes	Yes	No	No	Gastric body	5×3.5×1.5	Adenocarcinoma	Low	4	3	0	III	2	0.9	Positive	Positive	Positive	Positive	pMMR	70.84	1.8	3.21	15.96	7	936.93	39.07	168.35	5	1
NT196	Normal tissue	Male	65	No	Yes	No	No	No	Gastric antrum	2×2×0.5	Adenocarcinoma	High	2	1	0	II	2	0.2	Unknown	Unknown	Unknown	Unknown	Unknown	5.55	1.79	1.46	2.01	11.5	8.59	123.78	7.18	80	0
NT197	Normal tissue	Male	77	No	NoNo	No	No	Yes	Gastric cardia	5.5×5.5×2.4	Adenocarcinoma	High	3	0	0	II	1	0.15	Positive	Positive	Positive	Positive	pMMR	Unknown	Unknown	2.23	3.48	10.4	10.63	Unknown	Unknown	12	1
NT198	Normal tissue	Male	53	No	No	No	Yes	No	Gastric antrum	4×3.5×0.6	Adenocarcinoma	Medium	4	0	0	II	2	0.7	Positive	Positive	Positive	Positive	pMMR	2.15	1.69	5.6	2.16	7.7	2	27.22	4.91	78	0
NT199	Normal tissue	Male	56	No	No	No	No	No	Gastric body	4.5×5×1.5	Adenocarcinoma	High	2	0	0	I	1	0.2	Positive	Positive	Positive	Positive	pMMR	1.27	1.47	2.82	0.67	3.2	2	7.08	4.44	1	1
NT200	Normal tissue	Male	62	No	No	No	No	No	Gastric antrum	2×2×1.5	Adenocarcinoma	Medium	4	3	0	III	1	0.6	Negative	Positive	Positive	Negative	dMMR	4.64	9.53	2.83	2.52	237.6	18.94	Unknown	7.98	13	1
NT201	Normal tissue	Male	60	No	Yes	No	Yes	No	Gastric body	5.2×4.8×1	Adenocarcinoma	Medium	4	3	0	III	2	0.9	Positive	Positive	Positive	Positive	pMMR	Unknown	Unknown	3.38	2.97	11.8	2.38	Unknown	Unknown	10	1
NT202	Normal tissue	Female	58	No	No	No	Yes	No	Gastric body	10×9.5×1.5	Adenocarcinoma	Low	4	3	1	IV	0	0.7	Unknown	Unknown	Unknown	Unknown	Unknown	10.28	2.75	1.81	0.5	9.3	76.31	13.38	9.83	5	1
NT203	Normal tissue	Male	52	No	No	No	Yes	No	Gastric cardia	9×9×1.7	Mucinous adenocarcinoma	Unknown	4	1	0	III	0	0.8	Negative	Positive	Positive	Negative	dMMR	10.69	19.66	2.54	2.43	6.5	24.76	Unknown	9.73	75	0
NT204	Normal tissue	Female	77	No	No	No	No	No	Gastric antrum	5.5×4×1.8	Adenocarcinoma	Medium	4	2	0	III	0	0.6	Positive	Positive	Positive	Positive	pMMR	100.95	0.98	1.66	11.53	14.5	490.18	33.53	145.98	75	0
NT205	Normal tissue	Male	52	No	Yes	No	Yes	No	Gastric antrum	5.5×4×1.7	Adenocarcinoma	Medium	4	2	0	III	1	Unknown	Positive	Positive	Positive	Positive	pMMR	81.26	15.64	1.35	8.36	14.5	152.44	5.81	23.88	74	0
NT206	Normal tissue	Male	72	No	No	Yes	No	No	Gastric body	4×4×1.1	Adenocarcinoma	Medium	4	1	0	III	0	0.7	Positive	Positive	Positive	Positive	pMMR	1.24	1，08	80000	1.44	26.5	3.34	420.28	Unknown	71	0
NT207	Normal tissue	Male	64	No	No	No	No	No	Gastric cardia	4×4×1	Adenocarcinoma	High	4	2	0	III	1	0.3	Positive	Positive	Positive	Positive	pMMR	11.08	1.67	2.35	2.05	9.6	43.34	43.14	6.88	73	0
NT208	Normal tissue	Male	69	No	Yes	Yes	Yes	No	Gastric body	8×5×1.1	Adenocarcinoma	Medium	4	3	0	III	3	0.9	Unknown	Unknown	Unknown	Unknown	Unknown	1.38	1.98	2.67	2.2	12.1	2	51.21	1.84	19	1
NT209	Normal tissue	Female	32	No	No	No	No	No	Gastric antrum	4×4×1.8	Adenocarcinoma	Low	4	1	0	III	2	0.8	Positive	Positive	Positive	Positive	pMMR	3.9	1.4	1.66	0.65	12.1	9.28	7.35	4.81	71	0
NT210	Normal tissue	Male	46	No	Yes	No	No	No	Gastric antrum	6×6×2.5	Adenocarcinoma	Low	4	3	0	III	0	0.9	Positive	Positive	Positive	Positive	pMMR	14.09	1.54	2.63	1.97	10.7	48.75	5.95	6.37	67	0
NT211	Normal tissue	Female	42	No	No	No	No	No	Gastric cardia	16×12×1.5	Adenocarcinoma	High	4	2	0	III	1	0.2	Positive	Positive	Positive	Positive	pMMR	0.96	2.24	2.73	1.37	17.9	2	26.62	3.6	62	1
NT212	Normal tissue	Male	61	No	Yes	Yes	No	No	Gastric cardia	8×6×2.8	Adenocarcinoma	Medium	4	3	0	III	2	0.15	Positive	Positive	Positive	Positive	pMMR	41.8	2.85	1.68	3.46	14.1	201.99	128.89	23.73	43	1
NT213	Normal tissue	Male	54	No	Yes	Yes	No	No	Gastric antrum	4.5×3×0.5	Adenocarcinoma	High	4	0	0	II	1	0.7	Positive	Positive	Positive	Positive	pMMR	5.8	0.91	4.47	2.67	10.5	7.28	145.39	5.73	63	0
NT214	Normal tissue	Male	63	No	Yes	Yes	No	No	Gastric antrum	4×3×2.5	Adenocarcinoma	High	4	3	0	III	3	0.2	Positive	Positive	Positive	Positive	pMMR	5.03	2.24	3.04	4.39	45.4	14.48	1403.61	13.13	60	0
NT215	Normal tissue	Male	66	No	Yes	Yes	Yes	No	Gastric antrum	4.5×4×2	Adenocarcinoma	Low	4	3	0	III	2	Unknown	Positive	Positive	Positive	Positive	pMMR	4.4	1.14	4.98	3.08	4.92	133.41	3.74	Unknown	60	0
NT216	Normal tissue	Male	51	No	No	Yes	No	No	Gastric body	5×4.5×1.5	Adenocarcinoma	Low	4	0	0	II	0	Unknown	Positive	Positive	Positive	Positive	pMMR	0.5	Unknown	2.92	4.82	11.2	2	Unknown	Unknown	26	1
NT217	Normal tissue	Female	45	Yes	No	No	No	No	Gastric cardia	5×5×2	Adenocarcinoma	Low	4	0	1	IV	1	0.6	Positive	Positive	Positive	Positive	pMMR	2.59	2.4	1.72	0.89	7.9	2	135.62	4.31	36	0
NT218	Normal tissue	Male	68	No	No	No	No	No	Gastric cardia	7×5×1.5	Adenocarcinoma	Low	4	3	0	III	2	0.9	Positive	Positive	Positive	Positive	pMMR	27.89	74.06	4.48	4.68	10.7	5.7	54.63	19.12	16	1
NT219	Normal tissue	Male	48	No	Yes	Yes	No	No	Gastric antrum	2.8×1.6×1	Adenocarcinoma	Medium	4	3	0	III	2	0.7	Positive	Positive	Positive	Positive	pMMR	2.68	4.63	2.33	5.68	7.1	3.85	134.26	7.04	56	0
NT220	Normal tissue	Female	77	No	No	No	No	Yes	Gastric body	7×5.5×1.5	Adenocarcinoma	High	4	1	0	III	2	0.8	Positive	Positive	Positive	Positive	pMMR	755	3.85	2.13	10.74	18.1	1122.98	11.4	329.07	55	0
NT221	Normal tissue	Male	60	No	Yes	No	Yes	No	Gastric body	14×6×1.5	Adenocarcinoma	Low	4	2	0	II	1	0.6	Positive	Positive	Positive	Positive	pMMR	14.59	5.92	6.74	16.8	6.4	39.15	155.33	16.4	26	1
NT222	Normal tissue	Male	65	Yes	Yes	No	Yes	No	Gastric cardia	7×6×1.5	Adenocarcinoma	Low	4	1	0	III	3	Unknown	Positive	Positive	Positive	Positive	pMMR	0.5	1.06	2.42	3.06	10	2	8.95	1.68	54	0
NT223	Normal tissue	Male	68	No	No	No	Yes	Yes	Gastric cardia	8.5×6.5×2	Adenocarcinoma	Low	3	1	0	II	2	0.7	Positive	Positive	Positive	Positive	pMMR	6	9.9	3.5	2.95	16.6	22.63	70.84	15.32	52	0
NT224	Normal tissue	Male	55	No	Yes	No	No	No	Gastric antrum	4×3×2	Adenocarcinoma	Low	4	3	0	III	0	0.3	Positive	Positive	Positive	Positive	pMMR	628.21	2.91	4.04	208.67	9.4	3085.61	583.65	188.21	16	1
NT225	Normal tissue	Male	28	No	No	No	No	No	Gastric cardia	10.5×7.5×1.3	Mucinous adenocarcinoma	Unknown	4	3	0	III	1	0.9	Positive	Positive	Positive	Positive	pMMR	24.33	6.92	2.38	2.19	10.1	387.59	29.32	79.37	50	0
NT226	Normal tissue	Female	54	No	No	No	No	No	Gastric cardia	3.5×2.5×0.7	Adenocarcinoma	Medium	4	0	0	II	2	0.8	Positive	Positive	Positive	Positive	pMMR	1.17	0.95	5.37	5.34	9.5	2	167.08	3.37	49	0
NT227	Normal tissue	Male	71	Yes	Yes	No	Yes	No	Gastric cardia	3.5×2.5×1	Adenocarcinoma	High	4	3	0	III	2	0.9	Positive	Positive	Positive	Positive	pMMR	5.04	1.73	1.7	5.2	7.7	9.03	179.22	9.99	22	1
NT229	Normal tissue	Female	53	Yes	No	No	Yes	No	Gastric antrum	4.5×3×2	Adenocarcinoma	Low	4	3	1	IV	1	0.15	Positive	Positive	Positive	Positive	pMMR	4.12	3.4	1.93	5.63	25.2	7.06	89.23	2.44	12	1
NT230	Normal tissue	Male	67	No	No	No	No	No	Gastric cardia	6×4×1.5	Adenocarcinoma	Medium	4	3	0	III	0	0.7	Positive	Positive	Positive	Positive	pMMR	14.37	1.4	5.31	4.93	7.5	118.47	29.84	19.67	46	0
NT231	Normal tissue	Female	66	No	No	No	No	No	Gastric cardia	3.7×2.7×0.7	Adenocarcinoma	Low	4	1	0	III	0	0.2	Positive	Positive	Positive	Positive	pMMR	Unknown	Unknown	4.22	3.89	Unknown	6.15	Unknown	Unknown	45	0
NT232	Normal tissue	Female	46	No	No	No	No	No	Gastric antrum	3.5×2×1.7	Adenocarcinoma	Low	4	1	0	III	3	0.6	Positive	Positive	Positive	Positive	pMMR	3.33	4.92	5.29	1.16	29.4	6.48	Unknown	3.64	43	0
NT233	Normal tissue	Male	73	No	No	No	No	No	Gastric body	8.9×5×1.2	Adenocarcinoma	Low	4	3	1	IV	0	0.9	Positive	Positive	Positive	Positive	pMMR	1.62	9.36	5.53	1.45	24.3	5.36	27.07	3.55	3	1
NT234	Normal tissue	Male	69	No	Yes	No	No	No	Gastric antrum	4×2.8×1	Adenocarcinoma	Medium	4	3	0	III	3	0.7	Positive	Positive	Positive	Positive	pMMR	4	1.43	1.79	6.59	16	6.01	302.52	6.5	40	0
NT235	Normal tissue	Female	86	No	No	No	Yes	No	Gastric cardia	8×7×2.8	Adenocarcinoma	High	4	0	0	II	1	0.8	Unknown	Unknown	Unknown	Unknown	Unknown	90.17	1.06	2.4	13	18	406.89	40.34	45.89	39	0
NT236	Normal tissue	Female	75	No	No	No	No	No	Gastric antrum	4.5×4×1.5	Adenocarcinoma	Low	4	3	0	III	0	0.6	Negative	Positive	Positive	Negative	dMMR	4.2	1.1	1.28	0.96	21.1	14.42	23.93	7.88	40	0
NT237	Normal tissue	Male	82	No	Yes	No	No	No	Gastric antrum	7×6×1	Adenocarcinoma	Low	4	0	0	II	0	Unknown	Unknown	Unknown	Unknown	Unknown	Unknown	Unknown	Unknown	1.54	7.79	22.4	1010.22	Unknown	Unknown	14	1
NT238	Normal tissue	Female	60	No	No	No	No	No	Gastric cardia	4×3.5×2	Squamous cell carcinoma	Low	4	0	0	II	0	0.7	Positive	Positive	Positive	Positive	pMMR	0.64	1.57	3.54	3.07	22	2	82.77	0.8	39	0
NT239	Normal tissue	Female	53	No	No	No	Yes	Yes	Gastric body	3×2×2	Adenocarcinoma	Low	2	0	0	I	1	0.3	Positive	Positive	Positive	Positive	pMMR	1.23	5.53	3.24	1.4	7	3.32	9.98	2.45	39	0
NT240	Normal tissue	Male	69	No	No	No	No	No	Gastric antrum	9×5.8×3.3	Adenocarcinoma	Low	4	0	0	III	0	0.9	Negative	Positive	Positive	Negative	dMMR	1.37	1.04	2.66	4.16	29.4	2	453.16	0.78	38	0
NT241	Normal tissue	Female	52	No	No	No	Yes	No	Gastric cardia	15×11.5×1.5	Adenocarcinoma	Low	4	3	1	IV	0	0.8	Negative	Positive	Positive	Negative	dMMR	8.81	1.43	1.23	1.27	14.8	15.9	72.78	7.36	8	1
NT242	Normal tissue	Male	67	Yes	Yes	No	No	No	Gastric cardia	7×6.5×2	Adenocarcinoma	Low	4	2	0	III	0	0.9	Negative	Positive	Positive	Negative	dMMR	2.49	1.32	1.71	1.15	15.4	2.37	228.07	9.16	32	1
NT243	Normal tissue	Male	76	Yes	Yes	No	No	No	Gastric cardia	12.5×4×1	Adenocarcinoma	Medium	3	3	0	III	0	0.2	Positive	Positive	Positive	Positive	pMMR	Unknown	Unknown	Unknown	Unknown	Unknown	Unknown	Unknown	Unknown	7	1
NT244	Normal tissue	Male	78	No	Yes	No	No	No	Gastric cardia	13×5×2	Adenocarcinoma	High	4	0	0	II	0	0.15	Positive	Positive	Positive	Positive	pMMR	2.91	4.09	3.36	384.67	13.7	4.05	17	4.46	32	0
NT245	Normal tissue	Male	84	No	Yes	No	Yes	No	Gastric antrum	7×7×1.5	Adenocarcinoma	Medium	4	0	0	II	0	0.7	Positive	Positive	Positive	Positive	pMMR	9.25	1.19	3.23	3.14	22.2	15.12	24.46	8.56	32	0
NT246	Normal tissue	Male	57	No	Yes	Yes	No	No	Gastric antrum	3.1×2.5×1.5	Adenocarcinoma	Low	4	3	0	III	0	0.2	Positive	Positive	Positive	Positive	pMMR	35	3.54	2.96	5	3.54	320.22	27.07	21.99	6	1
NT247	Normal tissue	Female	56	No	No	No	No	No	Gastric antrum	7.1×6.1×1.8	Adenocarcinoma	High	4	0	0	II	1	50	Positive	Positive	Positive	Positive	pMMR	10.6	65.1	1.62	3	9.5	27.3	302.52	15.55	71	0
NT248	Normal tissue	Female	68	Yes	No	No	No	No	Gastric antrum	9×9×1.5	Adenocarcinoma	High	4	0	0	II	0	50	Positive	Positive	Positive	Positive	pMMR	67	Unknown	Unknown	Unknown	Unknown	Unknown	40.34	Unknown	15	1
NT249	Normal tissue	Male	65	No	Yes	No	No	No	Gastric antrum	5×3×2	Adenocarcinoma	Medium	4	2	1	IV	0	0.3	Positive	Positive	Positive	Positive	pMMR	44	5.78	2.75	5.1	5.78	20.35	23.93	1.51	22	1
NT250	Normal tissue	Male	67	No	Yes	Yes	No	No	Gastric antrum	4×4×1.5	Adenocarcinoma	Low	4	3	0	III	3	0.8	Positive	Positive	Positive	Positive	pMMR	12	Unknown	Unknown	Unknown	Unknown	Unknown	Unknown	Unknown	71	0
NT251	Normal tissue	Male	72	No	No	No	Yes	Yes	Gastric antrum	5×5×2	Adenocarcinoma	Medium	4	0	0	II	0	0.7	Negative	Positive	Positive	Negative	dMMR	15	Unknown	Unknown	Unknown	Unknown	Unknown	82.77	Unknown	70	0
NT252	Normal tissue	Male	69	No	Yes	Yes	No	No	Gastric antrum	3×1.5×1	Adenocarcinoma	High	2	0	0	I	3	0.4	Negative	Positive	Positive	Negative	dMMR	66	5.03	3.62	3.7	5.03	2	9.98	1.36	30	1
NT253	Normal tissue	Male	60	No	Yes	Yes	No	No	Gastric antrum	4.3×4×3	Adenocarcinoma	Medium	4	3	1	IV	1	0.4	Positive	Positive	Positive	Positive	pMMR	14	1.55	8.35	4.6	Unknown	22.68	453.16	5.76	6	1
NT254	Normal tissue	Male	65	No	No	No	No	No	Gastric body	2.6×2×1.5	Adenocarcinoma	Medium	4	3	0	III	0	50	Positive	Positive	Positive	Positive	pMMR	9	3.39	2.69	2.2	3.39	21.31	72.78	7.13	9	1
NT255	Normal tissue	Female	65	No	No	No	No	No	Gastric body	6×6×2	Adenocarcinoma	Low	4	3	0	III	0	0.9	Positive	Positive	Positive	Negative	dMMR	11.7	4.18	1.57	1.8	4.18	34.82	228.07	18.18	68	0
NT256	Normal tissue	Male	64	No	No	No	No	No	Gastric body	6.8×6×1.5	Adenocarcinoma	Medium	4	0	0	II	0	0.4	Positive	Positive	Positive	Positive	pMMR	Unknown	Unknown	Unknown	Unknown	Unknown	Unknown	44	Unknown	66	0
NT258	Normal tissue	Female	81	No	No	No	No	No	Gastric antrum	6×5×3	Adenocarcinoma	Low	4	3	1	IV	0	0.3	Unknown	Unknown	Unknown	Unknown	Unknown	9	2.93	0.63	7.4	2.93	23.46	178	11.23	15	1
NT259	Normal tissue	Female	61	No	Yes	No	Yes	Yes	Gastric antrum	7×6×1.5	Adenocarcinoma	Low	4	1	1	IV	0	0.8	Positive	Positive	Positive	Positive	pMMR	5.1	3.93	3.47	1.7	8.7	4.77	199	4.69	37	1
NT260	Normal tissue	Male	53	No	No	No	No	No	Gastric antrum	5×4	Undifferentiated carcinoma	Undifferentiated	4	3	1	IV	0	0.9	Positive	Positive	Positive	Positive	pMMR	44	8.51	5.05	8.7	Unknown	137.73	366	10.66	8	1
NT261	Normal tissue	Male	66	No	No	No	No	No	Gastric cardia	4.5×4×3	Adenocarcinoma	Medium	4	0	0	II	Unknown	Unknown	Positive	Positive	Positive	Positive	pMMR	51	Unknown	Unknown	Unknown	Unknown	Unknown	442	Unknown	63	0
NT262	Normal tissue	Male	60	No	No	No	Yes	No	Gastric antrum	5.5×4×3	Adenocarcinoma	Medium	4	3	1	IV	3	0.4	Positive	Positive	Positive	Positive	pMMR	21	3.1	8.97	0.7	3.1	2.52	532	199.39	20	1
NT263	Normal tissue	Male	76	No	No	No	No	No	Gastric antrum	8×6×1	Adenocarcinoma	Low	4	0	0	II	Unknown	0.8	Positive	Positive	Positive	Positive	pMMR	16	1.74	0.91	3.8	1.74	52.45	221	12.07	63	0
NT264	Normal tissue	Male	66	No	No	No	No	No	Gastric antrum	3×2	Adenocarcinoma	High	1	0	0	I	2	0.3	Positive	Positive	Positive	Positive	pMMR	6.8	1.33	1.19	3.3	1.33	6.04	56	7.52	62	0
NT265	Normal tissue	Male	79	No	No	No	No	Yes	Gastric antrum	Unknown	Adenocarcinoma	Low	3	1	0	II	Unknown	Unknown	Positive	Positive	Positive	Positive	pMMR	8.6	2	1.36	1.4	2	6.02	71	5.68	30	1
NT266	Normal tissue	Male	66	No	No	No	No	No	Gastric antrum	10×10×2	Adenocarcinoma	High	4	1	0	III	0	0.7	Positive	Positive	Positive	Positive	pMMR	7.1	2.23	1.67	1	2.23	4.8	87	4.94	61	0
NT267	Normal tissue	Female	85	No	No	No	No	No	Gastric antrum	6.2×5×1.5	Adenocarcinoma	Medium	4	3	0	III	0	0.3	Positive	Positive	Positive	Positive	pMMR	9	5.76	1.52	9.6	5.76	460.8	32	36.6	40	1
NT268	Normal tissue	Female	64	No	No	No	No	No	Gastric body	8.1×4.8×2	Adenocarcinoma	Low	4	3	0	III	0	0.4	Unknown	Unknown	Unknown	Unknown	Unknown	Unknown	Unknown	Unknown	Unknown	Unknown	Unknown	27	Unknown	16	1
NT269	Normal tissue	Female	67	No	No	No	No	No	Gastric body	7.5×6.5×2	Adenocarcinoma	Low	4	3	1	IV	Unknown	0.6	Negative	Positive	Positive	Negative	dMMR	Unknown	Unknown	Unknown	Unknown	Unknown	Unknown	88	Unknown	9	1
NT271	Normal tissue	Female	63	No	No	No	Yes	No	Gastric antrum	3.5×2.5×2.3	Adenocarcinoma	High	4	0	0	II	1	0.75	Positive	Positive	Positive	Positive	pMMR	8.7	1.17	1.5	2.8	1.17	2.9	89	3.68	59	0
NT272	Normal tissue	Male	48	No	Yes	No	Yes	No	Gastric antrum	6×6×1.5	Adenocarcinoma	Low	4	3	0	III	0	0.8	Unknown	Unknown	Unknown	Unknown	Unknown	Unknown	1.61	3.66	2.1	1.61	175	77	21.28	19	1
NT273	Normal tissue	Female	69	No	No	No	No	No	Gastric antrum	8.5×8×4	Adenocarcinoma	Medium	4	1	1	IV	0	0.6	Unknown	Unknown	Unknown	Unknown	Unknown	12.1	2.29	1.79	3.8	2.29	4.42	99	4.59	12	1
NT275	Normal tissue	Male	76	Yes	Yes	No	No	Yes	Gastric antrum	4×3.5×1	Adenocarcinoma	Low	4	0	0	III	2	0.8	Positive	Positive	Positive	Positive	pMMR	Unknown	3.79	2.57	2.6	3.79	2.72	65	3.97	54	0
NT277	Normal tissue	Female	67	No	No	No	No	No	Gastric body	10×7×4	Adenocarcinoma	Low	4	3	1	IV	0	0.7	Positive	Positive	Positive	Positive	pMMR	4.7	2.07	3.49	0.7	2.07	21.29	64	7.45	52	0
NT278	Normal tissue	Female	57	No	No	No	No	Yes	Gastric antrum	5×6	Adenocarcinoma	Medium	4	1	0	III	0	0.7	Positive	Positive	Positive	Positive	pMMR	4	1.84	3.33	1.1	1.84	2	78	4.54	52	0
NT279	Normal tissue	Male	74	No	No	No	Yes	No	Gastric body	9×5×1.5	Adenocarcinoma	Low	4	3	0	III	0	0.9	Positive	Positive	Positive	Positive	pMMR	Unknown	17.95	2	3.3	17.95	19.35	45	13.26	49	1
NT280	Normal tissue	Female	62	No	No	No	Yes	No	Gastric antrum	8×6×2	Adenocarcinoma	Low	4	2	0	III	Unknown	0.9	Positive	Positive	Positive	Positive	pMMR	4.5	2.08	2.01	1.3	2.08	2.23	56	2.65	51	0
NT281	Normal tissue	Female	61	No	No	No	Yes	No	Gastric body	9×9×2	Adenocarcinoma	Low	4	0	0	II	1	0.8	Positive	Positive	Positive	Positive	pMMR	4.3	2.3	2	1.5	2.3	2	61	2.09	51	0
NT282	Normal tissue	Male	69	No	Yes	Yes	No	No	Gastric antrum	2×2×0.8	Adenocarcinoma	Low	2	1	0	II	0	0.8	Positive	Positive	Positive	Positive	pMMR	11	2.27	3.63	2	2.27	2.85	64	8.82	51	0
NT285	Normal tissue	Male	63	No	Yes	No	Yes	No	Gastric antrum	6.5×6.5×2.5	Adenocarcinoma	Low	4	3	0	III	2	0.75	Positive	Positive	Positive	Positive	pMMR	9.1	0.84	2	470.2	0.84	12.58	84	19.92	50	0
NT286	Normal tissue	Male	65	No	Yes	No	No	No	Gastric cardia	4.7×3×2	Adenocarcinoma	Low	4	2	0	III	0	0.7	Unknown	Unknown	Unknown	Unknown	Unknown	9.8	1.01	2	0.8	1.01	2	88	3.39	49	0
NT287	Normal tissue	Male	73	No	No	No	No	No	Gastric antrum	6×3×1.8	Adenocarcinoma	Low	4	3	0	III	1	0.6	Unknown	Unknown	Unknown	Unknown	Unknown	8.8	3.18	2.2	3.8	3.18	269.74	89	38.56	15	1
NT288	Normal tissue	Male	62	No	Yes	Yes	No	No	Gastric antrum	4.3×3×1.5	Adenocarcinoma	High	4	2	0	III	2	0.6	Positive	Positive	Positive	Positive	pMMR	7.8	1.3	2.73	4	1.3	39.07	92	14.52	49	0
NT290	Normal tissue	Female	66	No	No	No	No	No	Gastric antrum	5×3.5×1	Adenocarcinoma	High	4	0	0	II	0	0.6	Positive	Positive	Positive	Negative	dMMR	14.9	7.2	3.27	9	7.2	6.17	67	14.52	46	0
NT292	Normal tissue	Male	58	No	No	No	No	No	Gastric body	4×3×1	Adenocarcinoma	High	4	1	0	III	0	0.75	Positive	Positive	Positive	Positive	pMMR	9.9	3.8	2.05	1.3	3.8	2	65	3.83	45	0
NT293	Normal tissue	Male	79	No	No	No	No	No	Gastric cardia	5.7×5×3.5	Squamous cell carcinoma	Unknown	2	0	0	I	2	0.4	Positive	Positive	Positive	Positive	pMMR	5.4	1.75	2	1.4	1.75	4.4	344	12.28	45	0
NT294	Normal tissue	Male	62	No	No	No	No	No	Gastric antrum	5.8×5.8×2	Adenocarcinoma	Low	4	3	0	III	0	0.6	Positive	Positive	Positive	Positive	pMMR	5.5	1.94	2	3.2	1.94	235.67	543	33.36	18	1
NT295	Normal tissue	Male	69	No	No	No	No	No	Gastric antrum	5×3×2	Adenocarcinoma	Low	4	0	0	II	0	0.6	Positive	Positive	Positive	Positive	pMMR	5.6	2	2.84	5.3	2	1789.36	291	312.43	45	0
NT296	Normal tissue	Male	59	No	No	Yes	No	No	Gastric antrum	2.3×2×0.7	Adenocarcinoma	Low	1	1	0	I	0	0.7	Positive	Positive	Positive	Positive	pMMR	7.6	4.71	2	1	4.71	4.66	33	6.93	44	0
NT297	Normal tissue	Male	68	No	No	No	No	No	Gastric cardia	4×3×2.5	Adenocarcinoma	Low	4	2	0	II	0	0.7	Positive	Positive	Positive	Negative	dMMR	7.8	Unknown	Unknown	Unknown	Unknown	Unknown	35.7	Unknown	43	0
NT299	Normal tissue	Female	43	No	No	No	No	No	Gastric body	3.5×3.2×1	Signet ring cell carcinoma	Low	4	1	0	III	1	0.4	Positive	Positive	Positive	Positive	pMMR	4.4	1.66	2.7	0.9	9.3	8.99	57	10.51	41	0
NT300	Normal tissue	Male	85	No	No	No	No	No	Gastric cardia	3.5×3×1.5	Mucinous adenocarcinoma	Low	4	2	0	III	2	0.6	Positive	Positive	Positive	Positive	pMMR	12.1	1.6	6.01	27.9	Unknown	5.52	77	12.52	24	1
NT301	Normal tissue	Male	86	No	No	No	No	No	Gastric body	8.5×5.5×2.8	Adenocarcinoma	Medium	4	2	0	III	0	0.9	Positive	Positive	Positive	Positive	pMMR	13.1	6.49	2.75	6.3	Unknown	37.1	56.4	3.16	40	0
NT302	Normal tissue	Male	78	No	No	Yes	No	No	Gastric antrum	4.5×4.2×1.6	Adenocarcinoma	Medium	2	0	0	I	0	0.6	Positive	Positive	Positive	Positive	pMMR	14.1	3.14	2	2.7	Unknown	4.68	56.3	3.55	40	0
NT303	Normal tissue	Male	77	No	No	No	Yes	No	Gastric cardia	9.5×5×1.8	Adenocarcinoma	Low	4	3	0	III	1	50	Positive	Positive	Positive	Positive	pMMR	15.4	6.17	2.99	0.9	Unknown	967.15	66.7	96.54	19	1
NT304	Normal tissue	Male	74	No	No	No	Yes	Yes	Gastric cardia	4.5×4×1.5	Adenocarcinoma	Medium	4	0	0	II	0	50	Positive	Positive	Positive	Positive	pMMR	17.1	13.5	3.63	24.7	Unknown	2	66.3	0.54	39	0
NT305	Normal tissue	Female	59	No	No	No	Yes	No	Gastric antrum	9×9×1	Adenocarcinoma	Medium	4	0	0	II	0	0.8	Positive	Positive	Positive	Positive	pMMR	7.7	2.27	2	4.2	5.8	4.29	56.7	0.5	38	0
NT306	Normal tissue	Female	60	No	No	No	No	No	Gastric body	3×2.5×0.8	Adenocarcinoma	Medium	1	2	0	II	0	0.6	Positive	Positive	Positive	Positive	pMMR	4.82	2	2	1.4	3.5	3.26	78.9	1.86	38	0
NT307	Normal tissue	Male	71	No	No	No	No	No	Gastric cardia	7.5×6×4	Adenocarcinoma	Medium	4	0	0	II	1	0.6	Positive	Positive	Positive	Positive	pMMR	7.8	1.09	3.51	3.7	Unknown	47.61	45.2	22.09	38	0
NT308	Normal tissue	Male	63	No	No	No	No	No	Gastric cardia	4×3×2	Adenocarcinoma	High	2	1	0	II	0	Unknown	Negative	Positive	Negative	Negative	dMMR	8.8	0.68	2.14	1.6	Unknown	3.86	54.1	3.34	37	0
NT309	Normal tissue	Male	66	No	Yes	No	Yes	No	Gastric cardia	4×4×1.5	Neuroendocrine carcinoma	Unknown	4	1	0	III	1	Unknown	Positive	Positive	Positive	Positive	pMMR	8.9	1.79	2.05	1.2	Unknown	3.49	44	12.75	16	1
NT310	Normal tissue	Female	70	No	No	No	No	No	Gastric antrum	3×3×1.5	Adenocarcinoma	High	4	2	0	III	0	Unknown	Negative	Positive	Positive	Negative	dMMR	5.5	1.69	3.68	1.3	8.9	3.67	32	12.2	37	0
NT311	Normal tissue	Male	77	No	Yes	No	No	No	Gastric antrum	4.5×4×1	Adenocarcinoma	Low	4	1	0	III	0	Unknown	Positive	Positive	Positive	Positive	pMMR	9.1	1.56	2	3	Unknown	73.09	45	12.72	36	0
NT312	Normal tissue	Male	76	No	Yes	No	No	No	Gastric cardia	8.2×5.2×3	Adenocarcinoma	High	2	0	0	I	0	Unknown	Positive	Positive	Positive	Positive	pMMR	9.2	1.92	2.18	18.2	Unknown	2	65	0.57	36	0
NT313	Normal tissue	Male	53	No	Yes	Yes	No	No	Gastric antrum	3.8×2×2×1.5	Adenocarcinoma	Medium	4	3	0	III	1	Unknown	Positive	Positive	Positive	Positive	pMMR	22	0.94	5.03	1.3	Unknown	2	22	2.21	36	0
NT403	Normal tissue	Female	61	No	No	No	Yes	Yes	Gastric cardia	13*12*1.5	Adenocarcinoma	Medium	4	1	0	III	2	0.6	Negative	Positive	Positive	Negative	dMMR	12.15	2.21	1.53	0.82	8.7	33.34	20.57	6.59	83	0
NT404	Normal tissue	Female	74	No	No	No	No	No	Gastric antrum	2.5*2.5*1.5	Neuroendocrine carcinoma	Low	4	2	0	III	0	0.6	Negative	Positive	Positive	Negative	dMMR	7.83	1.8	1.85	0.93	3.9	35.33	157.96	4.07	12	1
NT405	Normal tissue	Male	59	No	No	No	No	No	Gastric body	7.5*6*1.5	Adenocarcinoma	Medium	3	3	0	III	1	0.6	Positive	Positive	Positive	Positive	pMMR	6.21	1.75	0.75	1.13	39.2	82.83	169.16	43.23	3	1
NT406	Normal tissue	Male	76	No	Yes	Yes	No	No	Gastric antrum	4.5*4*2	Adenocarcinoma	Low	4	1	0	III	2	0.75	Positive	Positive	Positive	Positive	pMMR	19.94	Unknwon	36.53	1.49	14.4	159.06	113.21	5.43	70	0
NT407	Normal tissue	Male	65	No	Yes	No	Yes	No	Gastric cardia	6.5*4.7*4	Adenocarcinoma	High	4	0	0	II	0	0.4	Positive	Positive	Positive	Negative	dMMR	2.72	0.99	1.62	3.23	5.9	<2	99.35	4.89	64	0
NT408	Normal tissue	Male	52	No	No	No	Yes	No	Gastric antrum	6*5*1	Adenocarcinoma	Low	4	3	0	III	0	0.6	Positive	Positive	Positive	Positive	pMMR	Unknwon	Unknwon	2.73	1.83	19	58.78	56.54	3.3	54	0
NT409	Normal tissue	Male	71	No	No	No	Yes	No	Gastric cardia	6*4.8*1.5	Adenocarcinoma	High	4	1	0	III	2	0.6	Unknown	Unknown	Unknown	Unknown	Unknown	33.44	5.52	1.37	7.22	4.3	351.11	138.34	20.43	52	0
NT410	Normal tissue	Male	76	No	No	Yes	No	No	Gastric antrum	6*5*2.5	Adenocarcinoma	Low	4	0	0	III	0	0.7	Positive	Positive	Positive	Positive	pMMR	1.63	3.19	1.99	5.9	5.9	2.99	55.43	7.3	48	0
NT411	Normal tissue	Male	60	No	Yes	Yes	Yes	No	Gastric cardia	Unknwon	Squamous cell carcinoma	High	4	0	0	II	0	0.7	Positive	Positive	Positive	Positive	pMMR	1.88	2.38	2.23	3	7.1	2.32	206.85	3.33	35	0
NT412	Normal tissue	Male	67	Yes	Yes	No	Yes	Yes	Gastric body	6*5*0.5	Adenocarcinoma	Medium	4	2	0	III	3	0.4	Positive	Positive	Positive	Positive	pMMR	3.8	0.76	2	0.89	9.2	7.12	37.26	4.09	34	0
NT413	Normal tissue	Male	69	No	Yes	Yes	No	No	Gastric antrum	3-3-1.8	Adenocarcinoma	Low	4	3	0	III	0	0.6	Positive	Positive	Positive	Positive	pMMR	14.59	3.19	1.99	5.9	5.9	2.99	65	76.43	36	1
NT414	Normal tissue	Male	64	No	No	No	No	No	Gastric antrum	4-3-1.2	Adenocarcinoma	High	4	0	0	II	0	0.9	Positive	Positive	Positive	Positive	pMMR	0.5	2.24	1.64	4.9	2.24	2	22	4.78	62	0
NT415	Normal tissue	Male	70	Yes	No	No	No	No	Gastric body	3.5-2.8-2	Adenocarcinoma	High	4	1	0	III	0	0.6	Positive	Positive	Positive	Positive	pMMR	6	1.92	4.92	4.6	1.92	4.51	20.57	2.01	60	0
NT416	Normal tissue	Male	68	No	No	No	No	No	Gastric antrum	5.5-4-1.8	Adenocarcinoma	Medium	4	2	0	III	0	50	Positive	Positive	Positive	Positive	pMMR	628.21	5.82	6.97	3	5.82	1841.54	157.96	89.77	59	0
NT417	Normal tissue	Female	59	No	No	No	Yes	Yes	Gastric cardia	4.1-2.8-2	Adenocarcinoma	Low	4	3	0	III	0	50	Positive	Positive	Positive	Positive	pMMR	24.33	Unknwon	Unknwon	Unknwon	Unknwon	Unknwon	169.16	66.54	16	1
NT418	Normal tissue	Male	88	No	Yes	No	No	Yes	Gastric cardia	3.5-4-1	Adenocarcinoma	Low	4	0	0	II	0	0.8	Positive	Positive	Positive	Positive	pMMR	1.17	3.15	1.7	5.5	3.15	30.67	122.3	17.57	17	1
NT419	Normal tissue	Male	62	No	Yes	Yes	Yes	No	Gastric body	7-5.5-2.5	Adenocarcinoma	Low	4	3	0	IV	0	0.6	Unknown	Unknown	Unknown	Unknown	Unknown	5.04	Unknwon	Unknwon	Unknwon	Unknwon	Unknwon	99.35	Unknwon	8	1
NT420	Normal tissue	Male	61	No	Yes	Yes	No	No	Gastric antrum	6-5-1	Adenocarcinoma	Low	4	0	0	II	1	0.6	Negative	Positive	Positive	Negative	dMMR	4.12	2.11	1.63	5.8	2.11	7.71	67.54	4.62	56	0
NT421	Normal tissue	Male	81	No	No	No	No	No	Gastric antrum	3-2.8-1.2	Adenocarcinoma	Low	4	0	0	II	0	0.5	Positive	Positive	Positive	Positive	pMMR	14.37	3.05	3.23	2.8	3.05	2	138.34	5.68	55	0
NT422	Normal tissue	Male	79	No	No	No	No	Yes	Gastric antrum	8-6.5-1.5	Adenocarcinoma	High	4	3	0	III	0	0.8	Unknown	Unknown	Unknown	Unknown	Unknown	Unknown	Unknwon	Unknwon	Unknwon	Unknwon	Unknwon	44.32	Unknwon	54	0
NT423	Normal tissue	Male	65	No	No	No	No	Yes	Gastric body	7-5-1	Adenocarcinoma	Medium	4	3	0	III	2	0.9	Unknown	Unknown	Unknown	Unknown	Unknown	3.33	1.42	3.24	18.8	1.42	5.31	206.85	3.05	21	1
NT424	Normal tissue	Male	63	No	No	No	No	No	Gastric body	3.5-2-1.5	Adenocarcinoma	Low	4	3	1	IV	1	0.9	Positive	Positive	Positive	Positive	pMMR	1.62	2.32	68.77	6.8	2.32	6.13	37.26	15.55	52	0
NT425	Normal tissue	Male	74	No	No	Yes	Yes	Yes	Gastric antrum	5.5-3-1	Adenocarcinoma	Medium	4	2	0	III	2	0.7	Positive	Positive	Positive	Positive	pMMR	4	3.97	3.97	3.6	3.97	11.56	440.32	8.99	51	0
NT426	Normal tissue	Male	57	No	No	No	No	Yes	Gastric antrum	4.5-4	Adenocarcinoma	High	4	2	0	III	0	0.7	Positive	Positive	Positive	Positive	pMMR	90.17	Unknwon	Unknwon	Unknwon	Unknwon	Unknwon	45.32	Unknwon	50	0
NT427	Normal tissue	Female	66	No	No	No	No	No	Gastric cardia	3-3.5-1	Adenocarcinoma	Low	4	3	0	III	0	0.8	Positive	Positive	Positive	Positive	pMMR	4.2	3.02	2	3.7	3.02	10.42	78.65	7.08	3	1
NT428	Normal tissue	Male	62	No	Yes	No	No	No	Gastric body	8-6-2	Adenocarcinoma	Low	4	3	0	III	0	0.5	Positive	Positive	Positive	Positive	pMMR	Unknown	2.93	16.44	4.9	2.93	207.6	98.76	63.85	9	1
NT429	Normal tissue	Male	49	No	No	No	Yes	No	Gastric cardia	7-2-1	Adenocarcinoma	Low	4	0	0	II	1	30	Positive	Positive	Positive	Positive	pMMR	0.64	2.28	4.36	2.4	2.28	2	4.53	3.09	48	0
NT430	Normal tissue	Male	60	No	No	No	No	Yes	Gastric cardia	3-2.5-1	Adenocarcinoma	Low	4	2	0	III	0	0.6	Positive	Positive	Positive	Positive	pMMR	1.23	2.2	2	1.2	2.2	4.09	44.67	2.35	11	1
NT431	Normal tissue	Female	74	No	No	No	Yes	No	Gastric body	15-11-2	Adenocarcinoma	Low	4	2	0	III	0	0.6	Positive	Positive	Positive	Positive	pMMR	1.37	2.79	23.14	2.4	2.79	10.06	77.81	13.18	13	1
NT432	Normal tissue	Female	54	No	No	No	Yes	No	Gastric body	Unknwon	Adenocarcinoma	Low	4	0	0	II	0	0.6	Positive	Positive	Positive	Positive	pMMR	11.37	12.79	13.14	5.4	7.79	30.06	177.81	13.78	40	1

## Sheet: Table3
Table 3.The bacterial expression of 16S rRNA-seq in tumour tissues and tumour-adjacent normal tissues.
Genus	NT402	NT135	NGC061	NGC039	NGC053	NGC076	NGC052	NGC080	NGC081	NGC074	NGC070	NGC067	NGC056	NGC046	NGC059	NGC058	NGC055	NGC047	NGC065	NGC077	NGC069	NGC063	NGC054	NGC090	NGC091	NGC041	NGC043	NGC073	NGC038	NGC062	NGC075	NGC068	NGC066	NGC072	NT091	NT150	NT147	NGC078	NT300	CT300	NT299	CT299	CT298	NT297	CT297	NT296	CT296	NT295	CT295
g__Helicobacter	0.651915	53.845	95.3255	0.23708	88.8245	0.016152	0.144916	0.104368	96.1085	0.060048	0.132459	99.2077	0.009417	0	85.8031	0.088512	0.028978	0.119483	0.071809	0.051029	0.663151	0.222678	0.140996	89.5371	95.769	0.118153	0.018186	0.036388	0.045511	0.076304	0.038232	0.203888	93.9208	0.038875	0.422469	99.6534	2.47274	99.3245	98.6924	49.7788	99.2123	94.826	0.253008	0.603332	0.506872	99.241	77.9879	97.1385	1.76549
g__Streptococcus	0.197462	4.048	0.224667	0.928398	0.589394	0.140751	3.27707	8.25292	0.207394	8.11789	3.83676	0.020042	15.2613	5.6004	0.323109	10.7636	3.19116	6.25591	6.72411	1.39363	0.049537	1.69554	3.39244	0.191693	0.346822	1.61147	2.50364	8.41839	5.08811	30.4994	19.8324	11.5099	1.01707	0.050214	0.117761	0.027257	7.96221	0.054151	0.256798	30.0019	0.073585	1.2556	0.406796	41.7632	19.6881	0	0.181587	0.380479	5.79383
g__Pseudomonas	0	0	0	0.179304	0.071877	0.470708	0.042816	0	0.023044	0.267783	6.70747	0	0	0.068843	0.009188	2.53735	0.027167	0	0	0.695055	0.201342	0.074756	0	0	0.154444	0.013128	0.070724	0.440296	0	0	0	12.102	0.027341	0	0.023552	0.003894	3.08962	0	0	0.598307	0	0	0.004961	0.059433	0	0	0	0	0
g__Lactobacillus	46.0406	0.381103	0.427592	0.129498	0.031626	0.099218	0.121861	0.039384	0.06193	0.045442	0.031973	0.017369	0.177041	0.12736	2.25411	1.40278	0.050711	3.76817	0.123671	4.46067	0.295622	0.090662	0.081179	0.105506	0.052836	0.082051	0.060621	0.160108	0.072817	0.06024	0.081451	6.78416	0.043745	0.012958	0.069185	0	2.57164	0.061276	0.009453	0.10581	0.008362	0.062222	0.042168	11.1085	31.7867	0	0.040091	0.306584	16.221
g__Fusobacterium	0	10.4713	0.195678	6.54062	0.79065	4.44403	2.03046	8.32775	0.18435	2.42952	1.79734	0.054781	3.34871	5.5677	0	3.73897	7.12125	1.42309	4.70548	0	0.087888	9.69127	2.80282	0.025262	0.176121	8.31337	3.68978	7.03382	3.10566	4.78906	0.653269	1.34901	0.354062	4.70714	0.005888	0.007788	3.1625	0.039901	0	0.023086	0	0	0	0.623143	1.10537	0	0.06839	0.015722	0.592085
g__Haemophilus	0	0.105323	0.057979	7.41324	0.278884	1.57825	1.63195	6.45111	0.30101	4.47117	3.69059	0.041419	4.99105	14.6309	0.235824	2.72242	11.8645	4.37807	7.58383	0	0.55449	6.21272	1.76458	0.367041	0.033869	3.93515	1.10936	2.78551	5.14818	7.23078	0.726408	1.88247	0.887206	6.14714	0.023552	0	0.684557	0	0.009453	3.36091	0.003345	0.106894	0.059531	0.722197	5.73155	0	0.016508	0.433935	12.507
g__Prevotella_7	0	1.80989	0.10871	5.53253	0.546267	6.55299	5.62701	4.40313	0.005761	16.3121	10.8251	0.017369	5.54478	7.88255	0.004594	6.97369	6.5254	10.8016	3.85774	0	0.167785	5.89779	7.10746	0.01486	0.204571	1.99875	6.06814	13.7292	19.6716	5.59427	0.07314	8.45157	0.039644	3.32545	0	0.003894	0.015617	0.044176	0	0.436706	0	0.14678	0.190996	1.03917	13.9156	0	0	0.040878	4.95845
g__Escherichia-Shigella	0.017423	0.080378	0.004348	0.04383	0.021563	10.2679	0.009881	0	0.005761	0.012983	0	0.014697	0.015067	0.120476	0.019907	0	0.018111	13.5568	0.015958	0.010558	1.70022	0.019087	4.18928	1.59744	0.013548	0.098461	4.05957	0.343868	0.902935	0.01004	0.011636	0.039102	0.020506	7.8042	0.16045	0.055812	8.63635	0.025651	0.099253	0.182763	0.095326	0.052649	0.10666	0.603332	0.181304	0.040597	0.051882	0.044022	0.135641
g__Prevotella	0.026135	8.39396	0	3.71758	0.576456	8.77039	3.61795	3.89311	0.033125	3.14686	2.96663	0.008017	3.18109	2.69005	0.122506	4.72065	6.24106	6.14712	5.81054	0	0.317993	2.49559	3.1724	0.0743	0	5.69759	2.1581	2.23605	9.82487	1.24496	0.383982	3.2231	0.39644	4.00901	0.004416	0	0.028632	0.012825	0	0.492497	0	0.079772	0.071934	0.129671	0.202749	0	0.063673	0	0.63084
g__Neisseria	0	0	0.13625	24.1105	0.129379	0.505319	5.57925	15.3243	0.640906	15.0803	1.93208	0.053444	1.26566	15.3417	0	0.230668	14.9452	0.549264	13.5061	0	0.097475	22.7498	11.2626	0.592912	0.543265	8.03111	0.860815	3.41684	4.05957	6.04406	2.52331	9.92906	0.39644	6.65252	0.013248	0	1.71009	0.0057	0	0.288573	0.025086	0.043077	0	0.14588	1.04299	0	0	0.223256	7.46674
g__Leptotrichia	0	0.008315	0.024641	1.18739	0.274571	0	0.00494	3.48746	0.195872	1.11171	0	0.012025	3.88925	0.771045	0	3.67996	1.11926	3.1975	1.07514	0	0	1.90549	0.433668	0.080244	0.033869	0.531688	0	2.46529	5.79262	0.062248	0.137968	0.220646	0.192752	2.22723	0.005888	0	2.56644	0.007125	0.012604	1.4621	0.010034	0.004786	0	0.097253	4.51896	0.00706	0.009433	0.025156	1.35426
g__Veillonella	0	0	0.194228	1.11368	0.350761	0.057685	3.50597	1.68564	0.040327	6.93315	0.326581	0.061461	2.50871	4.9309	0.016845	7.86417	5.19062	13.2911	2.90428	0.397677	0.236497	5.7451	9.42747	0	0.097544	2.16285	1.02853	4.24831	8.26294	4.4477	0	3.08066	0.252902	5.16392	0.026496	0.005192	0.156173	0	0	0.109658	0	0.215383	0.166191	3.61279	6.17994	0	0.01415	0.119489	19.541
g__Alloprevotella	1.00909	0	0.184082	2.41264	0.521829	3.93179	2.04364	6.00016	0.056169	17.4059	9.7312	0.049436	2.33167	3.06008	0.733504	11.3913	10.4211	3.02809	18.6324	0	0.544903	10.6536	7.89575	0.087674	0.096189	5.65493	6.13482	8.25828	7.25078	4.80111	0.131319	2.83209	0.300748	7.82526	0.061825	0	0.491944	0	0	0	0	0.065413	0.017363	0	0	0	0	0.526696	16.9186
g__Peptostreptococcus	0	4.64114	0.007247	0	0	0.156903	0.138329	0	0.015843	0.209358	0	0.016033	0	0.404454	0	1.26063	0.702708	0.310299	0.404923	0	0	0.014315	0	0	0	0	0	2.17055	0.824656	0	0	0.226232	0.08749	0	0	0.003894	0	0	0.006302	0	0	0.03829	0	0.171094	0.142314	0	0	0.022011	1.05499
g__Porphyromonas	0	0	0.179734	9.23019	0.406825	5.60004	1.13956	3.15269	0.231878	4.47928	3.08082	0	1.93804	9.44874	0.007657	0.914626	10.8431	3.57378	1.83512	0.028154	0.183765	4.77963	6.71224	0	0.18154	5.06088	2.9785	2.11233	1.50368	8.62834	7.78105	1.34063	0.427882	7.8123	0	0	2.11874	0.018525	0	1.20046	0.00669	0.049458	1.02195	0	0.013647	0	0.759362	0.026728	0.951643
g__Bifidobacterium	0.043558	0.048504	0	0	0.00575	0	13.3009	0.179197	0.249161	0	0	0.038747	0.188342	0.808908	0	0.050962	0	0.046366	0	0.010558	0.118249	0.012724	0.008545	0.013374	0.029805	0	0.004041	0	0	0.02008	0	0	0	0	0.027968	0	0	0	0.157545	0.305887	0.10536	0.157948	0.243086	2.31427	0.272931	0.021181	0.035374	0.022011	0.02153
g__Ralstonia	0.005808	0	0.18988	0.009961	0	0.025381	0	0	0	0	0.006851	0.005344	0	0	0	0.008047	0.005433	0	0.003989	0.010558	0	0	0	0.008916	0	0	0	0	0.005461	0.014056	0	0.005586	0	0	0.010304	0	1.09321	0	0	0	0	0	0	0	0	0	0	0	0
g__Bacteroides	0.689665	0.207874	0	1.64362	0	0	0.065871	0	0	0.016229	0	0	0	0.108428	0	0.657136	0	0	0	3.44536	0.485778	0	0.004273	0	0	0	0	0.12372	0	0	0	0	0	0.00324	3.15453	0	3.39155	0	0.011028	0.038476	0	0.007977	0.017363	0.286357	0.072132	0	0	0.007861	0
g__Gemella	0	0.011087	0.104361	1.24716	0	0	0.009881	1.81954	0.033125	0.834185	0.847283	0	0.120539	0.975853	0	1.13457	0.686408	0.419082	0.462769	0	0	0.25767	0.30549	0.065384	0.151735	0.134563	0	0.443935	0.753659	2.61842	1.68055	0.385432	0.01367	0.021057	0.004416	0	0.301934	0	0	1.02155	0	0.060626	0	0.244935	0.339214	0	1.45505	0.183951	3.30276
g__Muribaculaceae_unclassified	27.8349	0	0.176835	0.033869	0.623895	0	0	0.003938	0.00288	0.008115	0	0.006681	0.020718	0.049911	0.004594	0	0.003622	0.807847	0.005984	30.0264	1.82646	0.003181	0.023499	0.481462	0.00271	0.019692	0.024248	0.009097	0	0	0.021609	0.005586	0.172246	0	13.3983	0	0	0.041326	0	0.011543	0	0	0	0	0.003899	0	0.011791	0	0
g__Aggregatibacter	0	0.055433	0	3.00434	0.00575	1.14447	0	0.819188	0.316852	1.88747	0.653162	0.005344	0.365383	4.03766	0.012251	1.79438	0.371276	1.18948	1.85108	0	0.00799	0.372191	0.544755	0	0.00271	0.019692	0.016166	1.18079	0.620767	0	0.377333	0.645179	0.07382	0.73053	0.002944	0	0	0	0	0	0	0	0	0.518685	0.953309	0	0	0.015722	0.981785
g__Selenomonas	0	2.29078	0	0.609635	0	0	0	0	0	0	0	0	0.105471	0.030979	0.004594	0.930719	0.119533	0.757914	0	0	0	0.038173	0	0	0	0.797532	0	0.232884	0.402316	0.046184	0.29422	0	0.116198	0	0	0	0	0	0	0	0	0	0	0	0	0	0	0	0
g__Klebsiella	0	0.162142	0	0	0	0.452249	0	0	0	0.022721	0	0	0	0	0.019907	0	0.036222	0	0	0	0	0.416726	0.025636	0.031206	0.014903	0	1.74184	0	0	0	0.018285	0.058653	0	0	0	0.159649	3.46183	0	0.037811	0.038476	0.016724	0.059031	0.195957	6.51778	1.81304	0	0.05424	0.017295	0.096887
g__Faecalibacterium	0	0	0	0.934375	0	1.05909	0.166324	0.007877	0	0	0	0	0	0.120476	0.009188	4.03669	0	0.167633	1.8431	0.299138	0	0.012724	0	0.374471	0	0	0	0.007278	0.009102	0	0.018285	5.43235	0.010936	0	0.016192	0.011682	0	0.012825	0.115008	0.14621	0.050171	0.210597	0.153789	0.286357	0.233941	0.021181	0.06839	0.066034	0.045214
g__Actinobacillus	0	0	0.002899	1.43443	0.048877	0	0.069164	1.63838	0.263563	2.62428	0	0	1.08673	8.2371	0.018376	0.005364	2.2349	0.690147	0	0	0.020773	3.44356	0	0	0	1.84778	6.03379	1.12439	0	0	53.5132	0.016758	0	1.7672	0	0	0.028632	0	0	0	0.00669	0	0	0	0.04094	0	0.957457	0.069178	0.807389
g__Agathobacter	0	0	0	0	0	0	0	0	0	0	0	0	0	0	0	0	0	0	0	0	0	0	0	0	0	0	0.008083	0	0	0	0	0	0	0	0	0	0	0	0.040962	0.061562	0.030103	0.044672	0.044648	0.769023	0.07798	0	0.033016	0	0
g__Actinomyces	0	0	0.031888	0.225127	0.047439	0.018459	0.482503	0.334764	0	0.223964	1.13047	0.005344	2.71212	0.738344	0	0.751013	0.967128	2.54124	0.02992	1.61534	0	0.289482	3.34971	0	0.113801	0	1.77417	0.718665	1.62929	0.40963	0.347413	0.407776	0.012303	0.356356	0	0	1.22596	0	0	0	0	0.239315	0.220762	0	0.557559	0	0	0.0283	0.960255
g__Stenotrophomonas	0	0.009701	0	0.009961	0	0	0	0	0	0	0	0	0	0.01549	0	0	0	0	0	0	0	0	0	0	0	0	0	0	0	0	0	0	0.002734	0	0	0	0	0	0	0	0	0.014359	0	0.313372	0	0.044127	0.31365	0	0
g__Staphylococcus	0	0	0.033338	0	0.069002	3.53954	0.080692	0.129967	0.00288	0.048688	0	0.009353	0.092287	0.055075	0	0	0	0	0	2.26817	0.12464	0.101796	0.108951	0.213983	0.005419	0.77784	4.85168	0.847843	0.107406	1.28311	0.320817	0.181544	0.039644	0	0	0	2.56904	0	0.01733	0.005771	0	0.09094	0	0.01801	3.03343	0.088253	1.15319	0	0
g__Rothia	0	0	0	2.01817	0.139442	0.138443	0.5352	0.076799	0.138263	0.152555	0	0.02405	0.180808	1.79681	0	0	0.403876	0.06955	0.448806	0	0	0.249718	0.021363	0	0.066384	0.01641	0.006062	0.363881	0.105585	0.12048	0	0	0.121666	0	0.004416	0	0.645514	0.004275	0	2.09888	0	0.277605	0	1.10761	0.128668	0	0	0.059745	0.428455
g__Lachnospiraceae_unclassified	0.386213	0	0	0.085668	0	0.193821	0.143269	0	0	0	0	0.002672	0.367266	0.013769	0	0.94413	0.005433	0	0.005984	0	0.222116	0.05726	0	0.041608	0	0.009846	0	0	0.034588	0.006024	0	0	0.062884	0	0.802249	0	0	0	0	0	0	0	0.523378	1.85322	0.719368	0	0	0	0.006459
g__Clostridium_sensu_stricto_1	0	0	0	0	0.004313	0	0	0	0	0	0	0	0	0	0	0	0	0	0	0	0.0783	0	0	0	0	0	0	0	0	0	0	0	0	0.00324	0.010304	0	0	0	0.020481	0.023086	0	0.031909	0.024805	0.03602	0.023394	0	0.01415	0	0
g__Treponema_2	0	2.49865	0.039136	0.575766	0.224257	1.86206	0.169617	0.488362	0.011522	0.511223	2.67431	0	0.932291	1.06019	0	0.729555	1.33116	0	0.041889	0	0	0.508979	0	0	0	0	1.40034	0.269272	0.149275	1.36343	0	0.527874	0.005468	0.607425	0	0	0	0	0	0.007695	0.003345	0	0	0.012607	0	0	0	0	0
g__Burkholderia-Caballeronia-Paraburkholderia	0	0.006929	0.240611	4.54835	0.727398	1.49288	0.375463	13.0007	0.112339	0.464158	4.75027	0.018706	3.42028	0.053354	1.24956	13.824	0.24631	1.16094	3.12569	4.71582	5.45702	0.117701	6.41102	1.91842	0.142251	1.22091	1.42459	8.71859	0.367727	10.0239	0.121345	9.70841	0.131235	2.4216	0	0	0	0.009975	0.089801	0.173144	0.083619	0.132421	0.136426	0.621342	0.179355	0	0.021224	0	0.006459
g__Lachnoanaerobaculum	0	0.041575	0	0	0.116441	0	0.186085	0	0	0.040573	2.29977	0	0.043319	0.170387	0	0	0.253554	1.1984	0.291225	0	0.006392	0.22745	0	0	0	0.784404	0	0.261994	2.30103	0.038152	0.01496	0	0.015037	0.346637	0	0	0.122335	0.00285	0	0	0	0	0	0.108059	0.927966	0	0.009433	0.009433	0.036602
g__Dialister	0	0.616694	0.050731	0.035861	0.002875	0.027689	0	0.795557	0	0.618336	0	0	2.92495	0.087775	0.056659	1.38133	0.220954	0.187249	0	0	0	0	0	0	0	0	0	0.926078	0.240297	0.004016	0	0	0.004101	0	0	0	0	0	0	0	0	0.030313	0.009922	0.028816	0.015596	0	0.021224	0	0.012918
g__Parvimonas	0	3.64611	0.100013	1.06188	0	0	0	0.033476	0	0.103867	0	0	0.030135	0.342495	0	0	0.143077	0	0	0	0	0.052488	3.80047	0	0	1.80511	0	0.487601	0.116508	0	0	0	0	0.346637	0	0	0.044249	0	0	0.003848	0	0	0	0	0	0	0	0	0.288507
g__Brevundimonas	0	0.041575	0	0.06176	0	0	0.003294	0	0	0	0.173567	0	0	0	0	0	0.027167	0	0	0	0.079898	0	0.004273	0	0.560877	0	0	0	0	0	0.016623	0	0	0	0.023552	0.010384	2.86577	0	0.007877	0	0	0	0	0.162089	0	0	0	0.003144	0
g__Oxyphotobacteria_unclassified	0	0.008315	0.32468	0.47416	0.543392	0.814509	0.008234	1.21106	0.017283	0.298619	0.013703	0.074822	1.64611	0	0.009188	0.439879	0.146699	0.0107	0.035904	0.645786	35.505	0.006362	0.241401	0.279367	0.027095	1.96265	4.28387	0.018194	0.010923	0.779101	0.759654	0.050274	0.004101	0	0.023552	0	0	0.007125	0	0	0	0	0	0	0	0	0	0	0
g__Akkermansia	0.198914	0	0.049282	0.059768	0.047439	0.078451	0.008234	0.053168	0.021604	0.074655	0	0.010689	0.028251	0.032701	0.03522	0.048279	0.0163	0.024967	0.053857	7.88668	0.039949	0.046126	0.059816	0.025262	0.006774	0.045948	0.070724	0.067318	0.04005	0.058232	0.029921	0.064239	0.012303	0.029156	39.3455	0	0	0.024225	0.05199	0.069257	0.020069	0.023931	0.049609	0.052229	0.064334	0	0.007075	0.012578	0
g__Peptoanaerobacter	0	0.447623	0	0	0	0	0	0	0	0	0	0	0	0	0	0	0	0	0	0	0	0	0	0	0	0	1.49935	0	0	0	0	0	0	0	0	0	0	0	0	0	0	0	0	0	0	0	0	0	0.006459
g__Sphingomonas	0	0.120567	0	0.43033	0	0	0	0.055138	0	0.134703	0	0	0	0.018932	0	0	0.099611	0	0.105719	0	0.754235	0.042945	0	0	0	0.141127	4.25356	0	0	0	0	0	0	0	0.00736	0	1.95476	0	0	1.42555	0	0	3.1874	2.9032	0	0.031771	0	0	0.004306
g__Megasphaera	0	0.038803	0	0.011954	0.273134	0	0.062577	0.096491	0	0.795235	0.06623	0	0.207176	1.79337	0	1.35451	0.69003	1.05395	0	0	0	0	0	0	0	2.90787	0.004041	0	1.73305	0.0502	0	0	0	0	0	0	0.757438	0	0.018905	0.005771	0	0	0	0	0	0	0	0	0
g__Catonella	0	0.532158	0	0.04383	0	1.62671	0	0.007877	0	0.022721	0.886108	0	0	0.252999	0.174571	0.118016	0.143077	0	0	0	0	0.127245	0	0	0	0	0	0	0.020025	0	0.03657	0	0	0	0	0	0	0	0	0	0	0	0	0	0.044839	0	0	0.012578	1.0593
g__Acinetobacter	0	0.027717	0.046383	0.394469	0.089128	7.29366	0.037876	0.063014	0	0.05518	1.39996	0.014697	4.35258	0.056796	0.831509	0.152885	0.014489	0.199733	0.734047	1.18071	0	0.125654	0.09827	0.080244	0	1.50973	0.010103	0.040027	0	0.12048	0.787912	0.985923	0.008202	0	0	0	2.96989	0.025651	0	0.461716	0	0.229742	1.64951	0.084647	0.035091	0.017651	1.25931	0	0
g__Geobacillus	0	0	0.039136	0.613619	0	6.53453	1.5562	1.36466	0.008641	0.137949	22.5341	0.017369	13.2875	0.074007	0.329234	1.51812	2.93398	0.217566	0.468753	16.1429	1.403	0.959107	3.38603	2.30032	0.678742	14.011	17.9417	13.7747	1.87505	4.6746	2.52664	0	0.116198	0.058313	0	0	0	0.048451	0	0	0	0	0	0	0.11892	0	0	0	0
g__Methylobacterium	0	0.030488	0	0	0	0	0	0	0	0	0	0	0	0	0	0	0	0	0	0	0	0	0	0	0	0	0	0.025472	0	0	0	0	0	0	0	0	1.04375	0	0	0	0	0	0.126504	0.340387	0	0	0	0	0
g__Campylobacter	0	2.21733	0.049282	0.326732	0.363699	0	0.533553	0.19692	0.040327	0.694613	1.00258	0	0.651662	0.234067	0.004594	1.74074	1.24604	0.76683	0.071809	0	0.228508	0.081118	1.79449	0	0	1.10604	0.004041	0.345687	1.37261	0	0	0.600492	0	0.176558	0	0	0	0	0	0	0	0.006382	0	0	0.35676	0	0	0.009433	0.131335
g__Trichococcus	0	0.006929	0	0.081683	0	0.207665	0.227254	1.21303	0	0.232079	0.484162	0.006681	0.444486	0.500835	0	0	0	1.1021	0.925538	0	0	0	0.839564	0	0	0	0	0.265633	0.076458	0	0.280922	0	0	0.186277	0.005888	0	0.197819	0.0057	0	0	0	0.248887	0	1.0914	0.442538	0	0	0.039306	0.626534
g__Roseburia	0	0.004157	0	0	0	0	0	0	0.007201	0	0	0.006681	0	0	0	0	0	0	0	0	0	1.4999	0	0	0	0	0	0	0	0	0	0	0	0	0.395973	0.007788	0	0	0	0.030781	0.016724	0	0	0.030617	0	0	0	0.025156	0
g__Subdoligranulum	0.002904	0.005543	0	1.33283	0	0	0	0.610453	0	0	0	0	0	0	0	1.7166	0.010867	0	0	0	0	0	0	0	0	0	0	0	0	0	0.131319	3.32924	0	6.04671	0.010304	0	0.827715	0	0.036235	0.055791	0.005017	0.122848	0.032246	0.050428	0.380154	0	0.009433	0.009433	0
g__Corynebacterium_1	0	0	0	0	0	0	0.018114	0	0	0	0.127892	0	0.269329	0.029258	0	0	0	0	0.536573	0.693296	0	0	0	0	0	0	1.18008	0.287466	0.089201	1.14255	0.477069	0	0	0	0	0	4.00063	0.00855	0	0	0	0	0.250527	0	0	0.014121	0.240543	0	0
g__Oribacterium	0	0.198173	0	0.005977	0.271696	0	0.021408	0	0.012962	0.553419	0.445338	0	0.14314	0.04819	0	0	0.496242	0.240749	0.051862	0	0	0.445356	1.42277	0	0	0.764712	0	0.469407	2.45758	0.158631	0	0	0.032809	1.9794	0	0.002596	0.026029	0	0	0	0	0	0	0.097253	0.015596	0	0	0	0.189467
g__Selenomonas_3	0	0.421292	0.082619	0	0	0	0.475916	0.242212	0	0.170408	1.13504	0	0	0.237509	0	0.059008	0.068822	0.786447	0	0	0	0.647357	0	0.512668	0	0	0	0.769609	0.879269	0	0	4.44922	0	0	0.005888	0	0	0	0	0	0	0	0	0.529491	0	0	0	0	0.006459
g__Atopobium	0	0.008315	0	0	0.089128	0	0.340881	0	0	0.233702	0	0	0.922874	0.06368	0.021439	0	0	0.563531	0	0	0	0.154284	0.032044	0	0	0	0	0.322035	0.489696	0	0	0	0.005468	0.097188	0	0	0.122335	0.00855	0	0	0	0.036695	0	0	0.758359	0	0	0	0.114111
g__Collinsella	0.010163	0	0	0	0	0	0	0	0	0	0	0	0	0.108428	0	0	0	0	0	0	0	0	0	0	0	0	0	0	0	0	0	0	0	0	0	0	0	0	0.011028	0	0	0	0	0.012607	0	0	0.004717	0	0.004306
g__Corynebacterium	0	0.008315	0	0.051799	0	0.466093	7.36435	0.19692	0	0	0	0	3.20558	0.197924	0.010719	0	0	0	0	0	0	0	0.061953	0	0.070448	0	0	0.249259	0.018204	0	0.159577	0.240197	0	0	0	0.005192	0	0	0	0	0	0	0	0	0	0	0	0	0.010765
g__Enhydrobacter	0	0	0	0	0.55633	0	1.89378	0.114214	0.004321	0.022721	4.77996	0	1.79866	0.044748	0.041346	0.034868	0	0	1.56584	1.60303	0.247683	2.59102	0.087588	0	0	0	0	0	0	0	0.058179	0.770864	0.009569	0	0	0	2.32958	0	0	0.101962	0	0.247292	9.08843	0	0.089677	0.005295	0	0	0
g__Lachnoclostridium	0.053721	0.005543	0	0	0	0	0	0	0	0	0	0	0	0	2.26942	0	0	0.256799	0.281252	0	0	0	0	0	0	0	0	0	0.005461	0	0	0	0	0	0.110401	0	0	0	0	0.017314	0	0	0	0.543899	0.007798	0	0	0	0
g__Faecalibaculum	0.00726	0	0	0	0	0	0	0	0	0	0	0	0	0	0	0	0	0	0	0	0	0	0	0	0	0	0	0	0	0	0	0	0	0	0.075073	0	0	0	0	0	0	0	0	0	0	0	0	0	0
g__Actinobacteria_unclassified	0	0	0	0.003985	0.066127	0	0.232194	0	0	0	0	0	0	0	0	0	0.157566	0	0	0	0.009588	0	0	0	0	0	0	0	0	0	0.003325	0	0	4.93877	0.011776	0	1.60598	0	0	0	0	0	0	0	0	0	0.681539	0	0
g__Ruminiclostridium_9	0.100183	0	0	0	0	0	0.029642	0	0	0	0	0	0	0	0	0	0	0	0	0	0.06232	0	0	0.414592	0	0	0	0	0	0	0	0	0	0	0.52551	0	0	0	0	0	0	0	0	0	0.017546	0	0	0	0
g__unclassified	0.014519	0	0	0.015938	0.015813	1.55749	0.368876	0.183136	0.011522	0	0	0	0	0.005163	0	0	0.126777	0	0	0	0	0.003181	0.237129	0.019318	0	0	0	0.065499	0.074638	0	0	0.022344	0.008202	0	0.011776	0	0.335771	0.00285	0	0.151982	0	0	0	0	0.003899	0	0.266484	0	0
g__Rikenellaceae_RC9_gut_group	0.042106	0	0	0	0	0	0	0	0	0	1.03912	0	0	0.022374	0	0	0	0	0	0	0.019175	0	0	0	0	0	0	0	0.180223	0	0.028258	0	0.02324	0	0.753673	0	0	0	0.012604	0.015391	0.015051	0.014359	0.027285	0.027015	0.025344	0	0	0	0
g__Pyramidobacter	0	0	0	0	0	0	0	0	0	0	0	0	0	0.018932	0	0	0	0	0	0	0	0	0	0	0	0	0	0	0	0	0	0	0	0	0	0	0	0	0	0	0	0	0	0	0	0	0	0	0
g__Prevotella_6	0	0.004157	0	0.011954	0.018688	0	0.451214	2.23307	0	1.46226	0.162149	0	0.258028	0.168666	0.238886	0.174342	0.235443	0.540348	0	0	0	0.098615	0.570391	0	0.005419	0	0.012124	0.493059	2.93818	0.951788	0	1.16188	0	0.195996	0	0	0	0	0	0	0	0	0	0	0	0	0	0.003144	0.077509
g__Bacillus	0	0	0	0	0	0	2.02059	0	0	0	1.20127	0.008017	0	0	0	0	0	0.192599	0	0	0.116651	0	0	0.004458	0.006774	0	0	0	0.009102	0.014056	0	0	0	0	0	0	1.34569	0.074102	0	0.377068	0	0	0	1.38856	0	0	0	0	0
g__Ruminococcaceae_UCG-014	1.9572	0.002772	0.156542	0	0	0	0.079045	2.29018	0.00288	0.303488	0	0.005344	0.581976	0.283978	0	0.28163	0.23001	0.0642	0.331119	1.19303	0.693512	0.074756	0.004273	0	0	0.062358	0.278855	0.129178	0.129251	0.321279	0	0.008379	0.004101	0.006479	0.060353	0	0.127541	0	0	0	0	0	0	0.057632	0.007798	0	0	0	0
g__Filifactor	0	0.221733	0	1.00809	0.080503	0	0	0.712851	0	0	0	0	0	0.335611	0	0	0.086933	0	0	0	0	0.421498	0	0	0	0	0	0	0.061895	0	0	0.203888	0	0.251069	0	0	0	0	0	0	0	0	0	0	0.179355	0	0	0	0.010765
g__Alistipes	0.653367	0	0.007247	0	0	0	0	0	0	0.040573	0	0	0.003767	0.006884	0	0	0	0	0	0	0	0	0	0	0	0.013128	0	0	0	0	0.006649	0	0.004101	0	0.213442	0	0	0	0	2.49519	0	0	0	0	0	0	0	0	0
g__Eubacterium]_coprostanoligenes_group	0.014519	0.002772	0	0	0	0	0	0.007877	0	0.004869	0	0	0.003767	0.008605	0	0	0	0	0	0.014077	0.023969	0	0	0	0.006774	0	0	0	0	0	0	0	0	0	2.93667	0	0	0	0	0.015391	0	0.003191	0	0.030617	0.015596	0	0	0.003144	0
g__Subgroup_6_unclassified	0	0	0	0	0	0	0	0	0	0	0	0	0.116772	0	0	0	0	0	0	0	0.020773	0	0	0	0	0	0	0	0	0	0	0	0.006835	0	0	0	1.12705	0	0	0	0	0	0.163711	0	0	0	0	0	0
g__Citrobacter	0	0	0	0	0	0	0	0	0	0	0	0	0	0.168666	0	0	0	0	0	0.007039	0	0	0	0	0	0	0	0	0	0	0	0	0	0	0	0	0	0	0	0	0	0	0.034727	3.71364	0	0	0	0	0
g__Prevotella_2	0	0	0	0.019923	0	0	0	0.346579	0	0.618336	0	0	0	0.058517	0.009188	0.209211	0.13221	0.654481	1.03924	0	0	0.182914	0.014954	0	0	0.190357	0	0.724124	0.036409	0	0	0	0.010936	0.072891	0	0	0	0	0	0.14621	0	0	0	0.009005	0	0	0	0	0
g__Olsenella	0.145193	0.521072	0	0	0	0	0	0	0	0	0	0	0	0.419944	0	0	0	0	3.43686	0	0	0	0	0	0	0	0	0	0	0	0	0	0	0	0.13101	0	0	0	0	0.015391	0	0	0	0	0	0	0	0	0
g__Lawsonella	0	0.09978	0	0	0	0.306883	0.069164	0	0	0	0	0	0.022601	0	0	0	0	0	0	0	0.009588	0	0	0	0	0	0.157614	0	0	0.184735	0	0	0	0	0	0	0.950051	0	0	0	0	0	0	0.025214	0	0.058247	2.62711	0.004717	0
g__Lachnospiraceae_NK4A136_group	0.826146	0	0.008697	0.011954	0	0.11537	0.019761	0.015754	0	0.011361	0	0.029394	0.007534	0	0	0.008047	0.005433	0.00535	0	6.5564	0.549696	0.006362	0	0.004458	0.018967	0	0.014145	0.016375	0	0	0.008311	0	0.009569	0	2.92637	0	0	0.007125	0	0	0	0	0	0.657362	0	0	0	0	0
g__Fretibacterium	0	0.034646	0	0.23708	0	0	0	0	0	0.370028	0	0	0	0.282257	0	0	0.099611	0	0	0	0	0	0	0	0	0	0	0	0.045511	0	0	0	0	0	0	0	0	0	0	0	0	0	0	0	0	0	0	0	0
g__Clostridiales_unclassified	0.262799	0	0.002899	0.247041	0.00575	0	0	0	0	0	0	0.004008	0	0.053354	0	0.190435	0	0	0	0	0.031959	0	0	0	0	0	0	0	0	0.038152	0.003325	0.005586	0	0.006479	0.719816	0	0	0	0.003151	0.005771	0.020069	0	0	0	0.007798	0	0	0	0
g__Proteus	0	0	0	0	0	0	0	0	0	0	0	0	0	0	0	0	0	0	0	0	1.93352	0	0	0	0	0	0	0	0	0	0	0	0	0	0	0	0.015617	0	0	0	0	0	0	0	0	0	0	0	0
g__Chloroflexi_unclassified	0	0	0	0	0	0	0	0	0	0	0	0	0.035785	0	0	0	0	0	0	0	0	0	0	0	0	0	0	0	0	0	0	0	0	0	0	0	0	0	0	0	0	0	0.781347	0	0	0	0	0	0
g__Ruminococcus]_torques_group	0	0	0	1.10969	0	0	0.11198	0	0	0	0	0	0	0	0	0.268219	0	0.049933	0	0	0	0	0	0	0.025741	0	0	0	0	0.004016	0	0	0	0	0.01472	0	0	0	0.018905	0.0404	0.016724	0.020741	0.024805	0.041423	0.015596	0.00353	0	0	0
g__Blautia	0	0	0	0	0	3.35264	0.179498	0	0	0	0	0	0	0	0	0.120698	0	1.65849	0	0	0	0.027039	0.17304	0	0	0	0.757759	0	0	0	0	0	0	0	0.016192	0	0.463312	0	0.028358	0.017314	0.010034	0	0.017363	0.061234	0.031192	0	0	0	0
g__Firmicutes_unclassified	0.072596	0	0	0	0	5.15702	0.003294	0	0	0	0	0	0	0	0	0	0	0.007133	0	0	0.287632	0	0	0	0.004064	0.006564	0	0	0	0	0.003325	0	0	0	0.431301	0	0.926625	0.00285	0	0.030781	0	0	0.017363	0.014408	0	0	0	0	0
g__Parabacteroides	0.558992	0	0	0	0	0	0	0	0	0	0	0	0	0	0	0	0	0	0	0	0	0	0	0	0	0	0	0	0	0	0	0	0	0	0.728648	0	0	0	0	0	0.005017	0.007977	0.012402	0.019811	0	0	0	0	0
g__Enterobacter	0.015971	0	0	0	0	0	0	0	0	0	0	0	0	0	0	0	0	0	0	0	0	0	0	0	0	0	0	0	0	0	0	0	0	0	0	0	0	0	0	0	0	0	0.019844	0	0	0	0	0	0.02153
g__Saccharimonadaceae_unclassified	0	0	0	0.125513	0.16388	0.15921	0.335941	0.043322	0.007201	0.621582	0	0.008017	2.26387	0.218577	0	0	0.441909	1.79224	0.201464	0	0.115053	0.147922	1.19205	0	0.039288	1.98891	1.89541	0.82601	0.425981	0.485934	0.104722	0	0.015037	0.722431	0.005888	0	0.01822	0	0	0.003848	0	0	0	0.077443	0.540014	0	0	0.006289	0.137794
g__Schlegelella	0	0	0.008697	0	0	0	0.05599	0.88811	0	0	0.817594	0	0.050852	0	0	0.179707	0	0	0.129655	0	0	0.125654	0.006409	0.004458	0.03116	0	0	0.081873	0	0	0.043219	0	0.043745	0	0	0	0.978682	0	0	0	0	0	0	0	0	0.045892	0	0	0
g__Megamonas	0	0	0	0.029884	0	0	0.014821	0	0	0	0	0.012025	0	0	0	0	0.003622	0	0	0	0	0	0	0	0	0	0	0.003639	0	0	0	0	0	0	0	0	0	0	0.003151	0	0	0.009573	0	0.007204	0.005849	0	0.009433	0.011006	0
g__Gemmatimonadaceae_unclassified	0	0	0	0	0	0	0	0	0	0	0	0	0	0	0	0	0	0	0	0	0.073506	0	0	0	0	0	0	0	0	0	0	0	0	0	0	0	0	0	0	0	0	0	0	0	0	0	0	0	0
g__Enterococcus	0	0	0	0	0.021563	0	0	0	0	0.017852	0	0	0	0	0	0	0	0.007133	0	0	0.586449	0.033402	0.032044	0.023776	0	0	0	0	0	0	0	0.050274	0.005468	0	0	0	1.632	0	0	0	0	0.014359	0	0	0	0	0.021224	0	0
g__Prevotella_9	0	0	0	0.011954	0	0	0	0	0	0.045442	0	0	0	0	0	0	0.590419	0.01605	0	0	0	0	0.006409	0	0	0	0	0	0	0	0	0	0	0	0	0	0	0	0	0	0	0.023931	0	0.988744	0.035091	0.017651	0.033016	0.011006	0.017224
g__Bilophila	0.563348	0	0	0	0	0	0	0	0	0	0	0	0	0.012048	0	0	0	0	0	0	0	0	0	0	0	0	0	0	0	0	0	0	0	0	3.18397	0	0	0	0.014179	0.019238	0	0.014359	0.019844	0.010806	0.015596	0	0	0	0
g__Capnocytophaga	0	0	0.046383	2.11579	0	0.036918	0	0.110275	0	0	0	0	0.615877	0.199645	0	0.101923	0.429231	0.017833	0.530589	0	0	1.15634	0.061953	0	0	1.94624	0	0.400269	0.278526	0	0.553533	0	0.019138	0.4908	0.002944	0	0.697572	0	0	0	0.005017	0.012763	0	0	0	0	0	0	0.096887
g__Salmonella	0	0	0	0	0	0	0	0	0	0	0	0	0	0	0	0	0	0	0	0	0	0	0	0	0	0	0	0	0	0	0	0	0	0	0	0	0	0	0	0	0	0	0	0	0	0	0	0	0
g__Absconditabacteriales_(SR1)_unclassified	0	0	0	0.0259	0	0.42456	0	0.931432	0.131062	1.29834	0	0	0.22036	0.996506	0	0.498887	0	0	3.51864	0	0	2.53694	0.025636	0	0.044708	0	0.046476	2.44164	2.67057	0	0	0	0.030075	5.47978	0	0	0	0	0	0	0	0.095726	0	0	0	0	0	0	0
g__Stomatobaculum	0	0	0	0	0	0	0	0.009846	0	0	0	0	0	0.046469	0	0	0.025355	0.538564	0.299204	0	0	0	0	0	0	0.669533	0	0	1.23971	0	0	0	0	0	0	0	0	0	0	0	0	0.003191	0	0	0	0	0	0	0.012918
g__Acetobacter	0	0	0	0	0	0	0	0	0	0	0	0	0	0	0	0	0	0	0	0	0	0	0	0	0	0	0	0	0	0	0	0	0	0	0	0	0	0	0	0	0	0	0	0	0	0	0	0	0
g__Phascolarctobacterium	0	0	0	0	0	0	0	0	0	0	0	0	0	0.041306	0	0	0	0	0	0	0	0	0	0	0	0	0	0	0.007282	0	0.003325	0	0	0	0	0	0	0	0	0	0.011707	0.007977	0	0	0	0	0	0	0
g__Comamonas	0	0	0	0.332709	0	0	0.085632	0.068922	0.008641	0	0	0	0.00565	0	0	0.903897	0.019922	0	0	0	0	0	0	0	0	0.127999	0	0	0	0	0	0	0.016404	0	0	0	0	0	0	0	0.00669	0.220169	0.736698	0.630347	0	0	0	0	0
g__Haliangium	0	0	0	0	0	0	0	0	0	0	0	0	0	0	0	0	0	0	0	0	0.067114	0	0	0	0	0	0	0	0	0	0	0	0.002734	0	0	0	0	0	0	0	0	0	32.4693	0.037821	0.013647	0	0	0	0
g__Eubacterium	0.013067	0	0.005798	0.284895	0	0	0	0	0	0	0	0.005344	0	0	0	0.008047	0	0	0	0	0	0	0	0	0	0	0	0	0	0	0	0	0	0	19.304	0	0	0	0	0	0	0.006382	0	0	0	0	0	0.004717	0
g__Desulfovibrio	0.551732	0	0.008697	0.013946	0	0.006922	0.021408	0	0	0.006492	0	0.009353	0.016951	0	0	0	0.005433	0	0	0	0	0	0	0	0.012193	0.026256	0.024248	0.003639	0.012743	0	0.008311	0	0	0	0	0	0.372212	0	0	0	0.005017	0	0	0	0	0	0	0	0
g__Ruminococcus_2	0	0	0	0	0	0	0	0	0	0	0	0	0	0.098102	0	0	0	0	0	0	0	0	0	0	0	0	11.3522	0.325674	0	0	0	0	0.025974	3.97175	0	0	0	0	0.015754	0.005771	0	0	0.012402	0.592526	0	0	0	0.003144	0
g__KD4-96_unclassified	0	0	0	0	0	0	0	0	0	0	0	0	0	0	0	0	0	0	0	0	0.055928	0	0	0	0	0	0	0	0	0	0	0	0	0	0	0	0	0	0	0	0	0	0	0	0	0	0	0	0
g__Wenzhouxiangella	0	0	0.011596	0.077699	0.007188	0.032303	0.023055	0.122091	0.011522	0.024344	0	0.012025	0.024484	0.008605	0.007657	0.021458	0.030789	0	0	0.010558	0	0.023858	0.019227	0.01486	0.032515	0	0.014145	0	0.014563	0.022088	0.03657	0.030723	0.005468	0.025917	0	0	0	0.0057	0	0	0	0	0	0	0	0	0	0	0
g__Bacteroidetes_unclassified	0.026135	0	0	0	0	0	0	0	0	0	0	0	0	0.008605	0	0	0	0	0	0	0.05433	0	0.111087	0	0	0	0	0	0	0	0	0	0	0	0.025024	0	0	0	0	0	0	0	0	0	0	0	0	0	0
g__Clostridioides	0	0	0	0	0	0	0	0	0	0	0	0	0	0	0	0	0	0	0	0	0	0	0	0	0	0	0	0	0	0	0	0	0	0	0	0	0	0	0	0	0	0	0	0	0	0	0	0	0
g__Aerococcaceae_unclassified	0	0	0	0	0	0	0	0.080737	0	0.081146	0.285473	0	0	0.056796	0	0	0.0326	0.017833	0	0	0	0	0	0	0.024386	1.18153	0	0.30748	0	0	1.15527	0	0	0	0	0	0	0	0	0	0	0	0	0	0	0	0	0.006289	0.053826
g__Coprococcus_2	0	0	0	0	0	0	0	0	0	0	0	0	0	0	0	0	0	0	0	0	0	0	0	0	0	0	0	0	0	0	0	0	0	0	0	0	0	0	0.003151	0.019238	0.003345	0.011168	0	0.03602	0	0	0	0	0
g__Ruminococcus]_gnavus_group	0.015971	0	0	0	0	0	0	0	0	0	0	0	0	0	0	0	0	1.87249	0	0.005279	0	0	0	0	0	0	0	0	0	0	0	0	0	0	0	0	0.007809	0	0.012604	0.048095	0.026758	0.020741	0.05457	0.019811	0.027293	0.015886	0.01415	0.009433	0.023683
g__Rokubacteriales_unclassified	0	0	0	0	0	0	0	0	0	0	0	0	0	0	0	0	0	0	0	0	0	0	0	0	0	0	0	0	0	0	0	0	0	0	0	0	0	0	0	0	0	0	0	0	0	0	0	0	0
g__Veillonellaceae_unclassified	0	0	0	0	0	0	0.095513	0	0	0	0	0	0.284396	0	0	0	0	0	0	0	0	0	0	0	0	0	0	0	0	0	0	0	0	0	0	0	0	0	0	0.005771	0	0	0	0.298964	0.91042	0	0	0	0
g__Granulicatella	0	0	0.005798	0.432323	0	0.606844	0	0	0.129621	0.730318	0	0	0	0	0	0	0.496242	0	0.626334	0	0	0.773011	0	0	0.029805	0	0	0	0.107406	0.024096	0.181187	0.08379	0.012303	0	0	0	0.281111	0	0	0	0	0	0	0	0	0	0	0	0
g__Chryseobacterium	0	0.03326	0	0.011954	0	0	0.083985	0	0	0	0	0	0.346549	0	0	0	0	0	0	0	0	0	0.004273	0	0	0	0	0	0	0	0.003325	0	0	0.009719	0	0	0.463312	0	0	0.132743	0	0.097321	0	0	0	0	0	0	0
g__WD2101_soil_group_unclassified	0	0	0	0	0	0	0	0	0	0	0	0	0	0	0	0	0.0163	0	0	0	0.19495	0	0	0	0	0	0	0	0	0	0	0	0	0	0	0	0	0	0	0	0	0	0	0	0	0	0	0	0
g__Cutibacterium	0	0	0	0.023907	0.025876	0	0	1.04761	0	0	0.052527	0	0.015067	0.013769	0	0.013411	0.025355	0	0.009973	0.061587	0	0	0.279855	0.00743	0	0.029538	0.006062	0.100067	0	0	0	0	0	0.051834	0	0	0.026029	0.0114	0	0	0	0.004786	0	0.019811	0	0	0.504669	0	0
g__Ruminococcaceae_UCG-002	0	0	0	0	0	0	0	0	0	0	0	0	0	0	0	0	0.162999	0	0	0	0	0	0	0	0	0	0	0	0	0	0	0	0	0	0	0	0.731409	0	0.01733	0.036553	0.018396	0.023931	0.024805	0.030617	0.058485	0	0	0	0
g__Microcoleus_PCC-7113	0	0	0	0	0	0	0	0	0	0	0	0	0	0	0	0	0	0	0	0	0	0	0	0	0	0	0	0	0	0	0	0	0	0	0	0	0	0	0	0.007695	0	0	0	0	0	0	0	0	0
g__Alphaproteobacteria_unclassified	0	0	0	0	0	0	0	0	0	0	0	0	0	0	0	0	0	0.003567	0.448806	0	0.313199	0	0.010681	0	0.006774	6.0619	0	0	0	0	0	0	0	0	0	0	0.903199	0	0.003151	0	0	0.003191	0	0	0	0	0.622583	0	0
g__Selenomonas_4	0	0.378331	0	0	0	0	0	0	0	0	0	0	0	0	0	0	0	0	0	0	0	0	0	0	0	0	0	0	0	0	0	0	0	0	0	0	0	0	0	0	0	0	0	0	0	0	0	0	0
g__Clostridium	0.242472	0	0	0	0	0	0	0	0	0	0	0	0	0.070564	0	0	0	0	0	1.05578	0.196548	0	0	0	0	0	0	0	0	0.004016	0	0	0	0	0.117761	0	0.593456	0	0	0.003848	0	0	0	0	0	0	0	0	0
g__Bradyrhizobium	0	0.008315	0.004348	0	0	0	0	0.846757	0.012962	0	0	0	0.465204	0	0	0	0	0	0	0	5.40428	0	0.023499	0	0	0	0	0	0	0	0	0	0	0	0	0	0.520576	0	0	0	0	0	0	0	0	0	0	0	0
g__Eubacterium]_nodatum_group	0.023231	0.011087	0	0	0	0	0	0.334764	0	0.731941	0	0.012025	0	0.19104	0	0	0	0.123049	0	0	0	0.120882	0	0	0	0	0	0.329312	0.646254	0	0	0	0.016404	0	0.103041	0	0.096307	0	0	0	0	0	0.109141	0	0	0	0	0	0
g__Anaeromyxobacter	0	0	0	0	0	0	0	0	0	0	0	0	0	0	0	0	0	0	0	0	0	0	0	0	0	0	0	0	0	0	0	0	0	0	0	0	0	0	0	0	0	0	0	0	0	0	0	0	0
g__Arthrobacter	0	0	0	0	0	0	0	0	0	0	0	0	0	0	0	0	0	0	0	1.60127	0	0	0	0	0	0	0	0	0	0	0	0	0.019138	0	0	0	2.30355	0	0	0	0	0	0	0	0	0	0	0	0
g__Clostridiales_vadinBB60_group_unclassified	0.043558	0.394961	0	0.075706	0.083378	0	0	0	0	0	0	0	0	0.046469	0	0.005364	0.383954	0	0	0.033433	0.067114	0	0	0	0	0	0	0	0	0	0	0	0	0	0	0	0	0	0	0.009619	0	0	0	0	0	0	0	0	0
g__Saccharimonadales_unclassified	0	0	0	0.135474	0	0	0.105393	0	0	0.459289	0	0	0	0.342495	0	0.053644	0	0	0.045878	0	0.051135	0	0	0	0	0	0.004041	0.020013	0	0.016064	0	0	0	0.097188	0	0	0	0	0	0	0	0	0.004961	0	0.093576	0	0	0	0.122723
g__Paracoccus	0	0	0	0	0	0	0	0	0.015843	0.042196	0	0	0	0	0	0	0.025355	0	0	0.237551	0	0	0	0	0	0	0.474863	0	0	0.004016	0	0.108926	0	0	0	0	0	0	0	0.100038	0	0	0	0	0	0	0	0	0
g__Burkholderiales_unclassified	0	0	0	0	0	0	0	0	0	0	0	0	0	0	0	0	0	0	0	0	0.314797	0	0	0	0	0	0	0	0	0	0	0	0	0	0	0	0	0	0	0	0	0	0	0	0	0	0	0	0
g__Latescibacteria_unclassified	0	0	0	0	0	0	0	0	0	0	0	0	0	0	0	0	0	0	0	0	0	0	0	0	0	0	0	0	0	0	0	0	0	0	0	0	0	0	0	0	0	0	0	0	0	0	0	0	0
g__Lentimicrobiaceae_unclassified	0	0	0	0	0	0	0.108687	0.005908	0	0	0	0	0	0.061959	0	0	0	0.162283	0	0	0	0	0	0	0	0	0	0	0	0	0	0	0	0	0	0	0	0	0	0	0	0	0	0	0	0	0	0	0
g__Lachnospira	0.005808	0	0	0	0	0	0	0	0	0	0	0.002672	0	0	0	0	0	0	0	0	0	0	0	0	0	0	0	0	0	0	0	0	0	0	0	0.005192	0	0	0.006302	0	0	0	0	0	0.007798	0	0	0	0
g__Solobacterium	0	0.27578	0	0	0	0	0	0	0	0	0	0	0	0.01549	0	0	0	0	0	0	0	0	0	0	0	0	0	0	0	0	0	0	0	0	0	0	0	0	0	0	0	0	0	0	0	0	0	0	0.012918
g__SC-I-84_unclassified	0	0	0	0	0	0	0	0	0	0	0	0	0	0	2.98761	0	0	0	0	0	0	0	0	0	0	0	0	0	0	0	0	0	0	0	0	0	0	0	0	0	0	0	0.379511	0.003602	0	0	0	0	0
g__Caulobacteraceae_unclassified	0	0	0	0	0	0	0	0	0	0	0	0	0	0	0	0	0	0	0	0	0	0	0	0	0	0	0	0	0	0	0	0	0	0	0	0	0	0	0	0	0	0	0	0	0	0	0	0	0
g__Novosphingobium	0	0	0	0	0	0	0	0	0	0	0	0	0.502872	0	0	0.112652	0	0	0	0	0	0	0	0	0	0	0	0	0	0	0	0	0	0	0	0	0.078086	0	0	0	0	0	0.195957	0	0	0	0	0	0
g__Anaerolineaceae_unclassified	0	0	0	0	0	0	0.156443	0	0	0	0	0	0	0	0	0	0	0	0	0	0	0	0	0	0	0	0	0	0	0	0	0	0	0	0	0	0	0	0	0	0	0	0	0	0	0	0	0	0
g__Romboutsia	0	0	0	0.005977	0.004313	0	0	0.007877	0	0.003246	0	0.005344	0	0	0	0.107288	0	0	0	0	0	0	0	0	0	0	0	0	0	0	0	0	0	0	0	0	0	0	0.007877	0	0	0.009573	0	1.51824	0.021445	0	0	0	0
g__Muribaculum	2.43633	0	0	0	0	3.62953	0	0	0	0	0	0.004008	0	0	0	0	0	0	0	0	0	1.40605	0	0	0	0	0	0	0	0	0	0	0	0	1.42197	0	0	0.034201	0	0	0	0	0	0	0	0	0	0	0
g__Mitochondria_unclassified	0	0	0	0.549867	0.291822	0.011537	0	0.250089	0	0	0.004568	0	0.233544	0	0	0	0.186544	0	0.019947	0	6.98945	0	0.010681	0	0.035224	0	0	0	0	0.004016	0	0.013965	0	0	0	0	0.023426	0	0	0.107734	0	0	0.15875	0.012607	0	0	0.134421	0	0
g__Limnobacter	0	0	0	0	0	0	0	0	0	0	0	0	0	0	0	0	0	0	0	0	0	0	0	0	0	0	0	0	0	0	0	0	0	0	0	0	0	0	0	0	0	0	0	0	0	0	0	0	0
g__Johnsonella	0	0	0	0	0	0	0.026348	0	0	0.116851	0	0	0	0	0	0	0.356787	0	0.123671	0	0	0.006362	0	0	0	0	0	0	0	0	0.039894	0	0	0	0	0	0	0	0	0	0	0	0	0	0	0	0	0	0
g__Renibacterium	0	0	0	0	0	0	0	0	0	0	0	0	0	0	0	0	0	0	0	0	0	0	0	0	0	0	0	0	0	0	0	0	0	0	0	0	0.590853	0	0	0	0	0	0	0	0	0	0	0	0
g__MBNT15_unclassified	0	0	0	0	0	0	0	0	0	0	0	0	0	0	0	0	0	0	0	0	0	0	0	0	0	0	0	0	0	0	0	0	0	0	0	0	0	0	0	0	0	0	0	0	0	0	0	0	0
g__Subgroup_2_unclassified	0	0	0	0	0	0	0.172911	0	0	0	0	0	0	0	0	0	0	0	0	0	0.242889	0	0	0	0	0	0	0	0	0	0	0	0	0	0	0	0	0	0	0	0	0	0	0	0	0	0	0	0
g__Rhodospirillales_unclassified	0	0	0	0	0	0	0	0	0	0	0	0	0	0	0	0	0	0	0	0	0	0	0	0	0	0	0	0	0	0	0	0	0	0.251069	0	0	0	0	0	0	0	0	0	0	0	0	0	0	0
g__Aeromonas	0	0	0	0	0	0	0	0	0.014402	0	0	0	0	0	0.009188	0	0	0.023183	0.005984	0	0.00799	0.003181	0	0	0	0.045948	0	0	0	0	0	0	0.005468	0	0	0.007788	0.015617	0.007125	0	0.019238	0	0	0	0	0	0	0	0	0
g__Butyrivibrio_2	0	0	0	0	0	0	0	0.037415	0	0	0	0	0	0	0	0.013411	0	0	0	0	0	0.578963	0	0	0	0	0	0	0.347703	0	0	0	0	0	0	0	0	0	0	0	0	0	0	0	0	0	0	0	0
g__Ruminococcus_1	0.008712	0	0.004348	0	0	0.004615	0	0	0	0	0	0	0.003767	0	0	0	0	0	0.003989	0	0.134228	0	0	0	0	0	0	0	0	0.004016	0	0	0	0	0	0	0	0	0.006302	0.005771	0	0	0	0.005403	0	0	0	0	0
g__Family_XIII_unclassified	0	0.013858	0	0	0	0.073836	0	0	0	0.017852	0	0	0	0	0	0	0	0	0.057846	0	0	0.564648	0	0	0	0	0	0	0.072817	0	0	0	0	0.064792	0	0	0	0	0	0	0	0	0	0	0	0	0	0	0
g__Subgroup_7_unclassified	0	0	0	0	0	0	0	0	0	0	0	0	0	0	0	0	0	0	0	0	0	0	0	0	0	0	0	0	0	0	0	0	0	0	0.008832	0	0	0	0	0	0	0	0	0	0	0	0	0	0
g__Sva0485_unclassified	0	0	0	0	0	0	0	0	0	0	0	0	0	0	0	0	0	0	0	0	0	0	0	0	0	0	0	0	0	0	0	0	0	0	0	0	0	0	0	0	0	0	0	0	0	0	0	0	0
g__Acidobacteriales_unclassified	0	0	0	0	0	0	0	0	0	0	0	0	0	0	0	0	0	0	0	0	0	0	0	0	0	0	0	0	0	0	0	0	0	0	0	0	0	0	0	0	0	0	0	0	0	0	0	0	0
g__Mucispirillum	3.97683	0	0	0	0	0	0	0	0	0	0	0	0	0	0	0	0	0	0	0	0	0	0	0	0	0	0	0	0	0	0	0	0	0	0	0	0	0	0	0	0	0	0	0	0	0	0	0	0
g__Candidatus_Saccharimonas	1.26318	0.008315	0.011596	0	0	0	0.324413	0.082706	0	0.115228	0	0	0.335248	0.070564	0	0.359413	0.407498	0.615247	0.297209	0	0	0.042945	0	0	0	0.039384	0.872939	0.600404	0.032768	0.006024	0	0	0	0.006479	0.579975	0	0	0	0	0	0	0	0	0	0	0	1.02585	0.003144	0.010765
g__GAL15_unclassified	0	0	0	0	0	0	0	0	0	0	0	0	0	0	0	0	0	0	0	0	0	0	0	0	0	0	0	0	0	0	0	0	0	0	0	0	0	0	0	0	0	0	0	0	0	0	0	0	0
g__Bergeyella	0	0	0	0	0	0	0.075751	0.661652	0	0	0	0	0.003767	0.104986	0	0	0.115911	0	0.151597	0	0	0.082709	0.314035	0	0	0	0	0.12372	0	0	0	0	0	0	0	0	0	0	0	0	0	0	0	0	0.048738	0	0	0.004717	0.040908
g__MND1	0	0	0	0	0	0	0	0	0	0	0	0	0	0	0	0	0	0	0	0	0	0	0	0	0	0	0	0	0	0	0	0	0	0	0	0	0	0	0	0	0	0	0	0	0	0	0	0	0
g__Family_XIII_UCG-001	0.002904	0.073449	0	0	0.007188	0	0	0	0	0.06654	0	0	0	0.020653	0	0	0	0	0	0	0	0	0	0	0	0	0	0	0	0	0	0	0	0	0.008832	0	0	0	0	0	0	0	0	0	0	0	0	0	0
g__Gardnerella	0	0	0	0	0	0	0	0	0	0	0	0	0	0	0	0	0	0	0	0	0	0	0	0	0	0	0	0	0	0	0	0	0	0	0	0	0	0	0	0	0	0	0	0	0	0	0	0	0
g__Lautropia	0	0	0	0	0	0	0	0	0	0	0	0	0.23166	0	0	0	0.354976	0	0.117687	0	0	1.32334	0.38667	0	0	5.30375	0	0	0.04187	0	0	0	0	0.063172	0.004416	0	0	0	0	0	0.005017	0	0.235644	0	0.481528	0	0	0	0
g__Weeksellaceae_unclassified	0	0	0	0	0	0	3.15521	0	0	0	0	0	0	0	0	0	0	0	0	0	0	0	0	0	0	0	0	0	0	0	0	0	0	0	0	0	0	0	0	0	0	0	0	0	0	0	0	0	0
g__Ruminiclostridium_5	0.283126	0	0	0	0	0	0	0	0	0	0	0	0	0	0	0.410375	0	0	0	0	0.079898	0	0	0	0	0	0	0	0	0	0	0	0	0	0.038272	0	0.450298	0	0	0	0	0	0	0	0	0	0	0	0
g__Flavonifractor	0.014519	0	0	0	0	0	0	0	0	0	0	0	0	0	0	0	0	0	0	0	0	0	0	0	0	0	0	0	0	0	0	0	0	0	0	0	0	0	0	0	0	0	0	0	0	0	0	0	0
g__JG30-KF-CM66_unclassified	0	0	0	0	0	0	0	0	0	0	0	0	0	0	0	0	0	0	0	0	0	0	0	0	0	0	0	0	0	0	0	0	0	0	0	0	0	0	0	0	0	0	0	0	0	0	0	0	0
g__Intestinimonas	0.104539	0	0	0	0	0	0	0	0	0	0	0	0	0	0	0	0	0	0	0	0.178971	0	0	0	0	0	0	0	0	0	0	0	0	0	0.398917	0	0	0	0	0	0	0	0	0	0	0	0	0	0
g__Micrococcus	0	0	0	0	0	0	0	0	0	0	0	0	0	0	0	0	0	0	0	0	0	0	0	0	0.010838	0	0	0	0	0	0	0	0	0	0	0	0	0	0	0	0	0.020741	0	0	0	0.241814	0	0	0
g__Gemmatimonas	0	0	0	0	0	0	0	0	0	0	0	0	0	0	0	0	0	0	0	0	0.01598	0	0	0	0	0	0	0	0	0	0	0	0	0	0	0	0	0	0	0	0	0	0	0	0	0	0	0	0
g__Gaiellales_unclassified	0	0	0	0	0	0	0	0	0	0	0	0	0.013184	0	0	0	0	0	0	0	0	0	0	0	0	0	0	0	0	0	0	0	0	0	0	0	0	0	0	0	0	0	0	0	0	0	0	0	0
g__ADurb.Bin063-1	0	0	0	0	0	0	0	0	0	0	0	0	0	0	0	0	0	0	0	0	0	0	0	0	0	0	0	0	0	0	0	0	0	0	0	0	0	0	0	0	0	0	0	0	0	0	0	0	0
g__Dubosiella	1.11508	0	0.010146	0	0	0.011537	0	0	0.014402	0	0.004568	0	0	0	0.012251	0	0.005433	0	0.013963	0	0.155002	0	0.012818	0	0.006774	2.25147	0	0	0	0.01004	0.008311	0	0.012303	0	0	0	0	0	0	0	0	0	0	0	0	0	0	0	0
g__Ruminococcaceae_UCG-013	0.103087	0	0	0	0	0	0.00494	0	0	0	0	0	0	0	0	0.541802	0	0	0	8.06968	0	0	0	0	0.005419	0	0.004041	0	0	0	0	0	0	0	0	0	0	0	0.009453	0.003848	0.005017	0.003191	0	0.019811	0	0	0	0	0
g__Variovorax	0	0.051276	0	0	0	0	0	0	0	0	0	0	0	0	0	0	0	0	0	0	0.006392	0	0	0	0	0	0	0	0	0	0	0	0	0	0	0	0.039043	0	0	0	0	0	0	0	0	0	0	0	0
g__Paenarthrobacter	0	0.063748	0	0	0	0	0	0	0	0	0	0	0	0	0	0	0	0	0	0	0	0	0	0	0	0	0	0	0	0	0	0	0	0	0	0.011682	0.387829	0	0	0	0	0	0	0	0	0	0	0	0
g__Massilia	0	0.002772	0	0.015938	0.00575	0	0	0	0	0	0.006851	0.002672	0.007534	0	0	0	0	0	0.005984	0	0	0	0.012818	0	0	0.013128	0	0.005458	0	0	0	0.008379	0	0	0	0	0	0	0	0.442478	0	0	0	0	0	0	0	0	0
g__Oscillibacter	0.049366	0	0	0	0	0	0	0	0	0	0	0	0	0	0	0	0	0	0	0	0	0	0.006409	0	0	0	0	0	0	0	0	0	0	0	0.073601	0	0	0	0	0	0	0	0	0	0	0	0	0	0
g__Pedosphaeraceae_unclassified	0	0	0	0	0	0	0.148209	0	0	0	0	0	0	0	0	0	0	0	0	0	0.250879	0	0	0	0	0	0	0	0	0	0	0	0	0	0	0	0	0	0	0	0	0	0	0	0	0	0	0	0
g__Chthonobacter	0	0	0	0	0	0	0	0	0	0	0	0	0	0	0	0	0	0	0	0	0	0	0	0	0	0	0	0	0	0	0	0	0	0	0	0	0	0	0	0	0	0	0	0	0	0	0	0	0
g__Nitrospira	0	0	0	0	0	0	0	0	0	0	0	0	0	0	0	0	0	0	0	0	0	0	0	0	0	0	0	0	0	0	0	0	0	0	0	0	0	0	0	0	0	0	0	0	0	0	0	0	0
g__Thiobacillus	0	0	0	0	0	0	0	0	0	0	0	0	0	0	0	0	0	0	0	0	0	0	0	0	0	0	0	0	0	0	0	0	0	0	0	0	0	0	0	0	0	0	0	0	0	0	0	0	0
g__Eubacterium]_yurii_group	0	0	0	0	0	0	0	0	0	0	0	0	0	0	0	0	0.438287	0	0	0	0	0	0	0	0	0	0	0	0	0	0	0	0	0	0	0	0	0	0	0	0	0	0	0	0	0	0	0	0.012918
g__Eisenbergiella	0.004356	0	0	0	0	0	0	0	0	0	0	0	0	0	0	0	0	0	0	0	0	0	0	0	0	0	0	0	0	0	0	0	0	0	0.061825	0	0	0	0	0.005771	0	0	0	0	0.03899	0	0	0	0
g__Acidibacter	0	0	0	0	0	0	0	0	0	0	0	0	0	0	0	0	0	0	0	0	1.22883	0	0	0	0	0	0	0	0	0	0	0	0	0	0	0	0	0	0	0	0	0	0	0	0	0	0	0	0
g__UBA1819	0.004356	0	0	0	0	6.59914	0	0	0	0	0	0	0	0	0	0	0	0	0	0	0	0	0	0	0	0	0	0	0	0	0	0	0	0	0.054465	0	0	0	0	0	0	0	0.004961	0	0	0	0	0	0
g__Thermodesulfovibrionia_unclassified	0	0	0	0	0	0	0	0	0	0	0	0	0	0	0	0	0	0	0	0	0	0	0	0	0	0	0	0	0	0	0	0	0	0	0	0	0	0	0	0	0	0	0	0	0	0	0	0	0
g__Blastococcus	0	0	0	0	0	0	0	0	0	0	0	0	0	0	0.073504	0	0	0	0	0	0	0	0	0	0	0	0	0	0	0	0	0	0	0	0	0	0	0	0	0	0	0.004786	15.5327	0.028816	0.005849	0	0	0	0
g__Peptoniphilus	0	0	0	0	0	0	0	0	0	0	0	0	0	0	0	0	0.286154	0	0.055851	0	0	0	0	0	0	0	0	0	0	0	0	0	0	0	0	0	0	0	0	0	0	0	0	0	0	0	0	0	0
g__Catenibacterium	0	0	0	0	0	0	0	0	0	0	0	0	0	0	0	0	0	0	0	0	0	0	0	0	0	0	0	0	0	0	0	0	0	0	0	0	0	0	0	0.011543	0	0	0	0	0	0	0	0	0
g__RBG-13-54-9_unclassified	0	0	0	0	0	0	0	0	0	0	0	0	0	0	0	0	0	0	0	0	0	0	0	0	0	0	0	0	0	0	0	0	0	0	0	0	0	0	0	0	0	0	0	0	0	0	0	0	0
g__SWB02	0	0	0	0	0	0	0	0	0	0	0	0	0	0	0	0	0	0	0	0	0	0	0	0	0	0	0	0	0	0	0	0	0	0	0.002944	0	0	0	0	0	0	0	0	0	0	0	0	0	0
g__Mycoplasma	0	0	0	0.115552	0	0	0	0.244181	0	0	0	0	0	0.268489	0	0	0	0	0	0	0	0.006362	0	0	0	1.30625	0	0	0	0	0	0	0	0	0	0	0	0	0	0	0	0	0.009922	0	0	0	0	0	0
g__Bryobacter	0	0	0	0.197235	0	0	0	0	0	0	0	0	0	0	0	0	0	0	0	0	0.178971	0	0	0	0	0	0	0	0	0	0	0	0	0	0	0	0	0	0	0	0	0	0	0	0	0	0	0	0
g__Eikenella	0	0	0	0.249034	0	0	0	0	0	0	0	0	0	0.025816	0	0	0	0	0	0	0	0	0	0	0	0	0	0.844204	0	0	0	0	0	0	0	0	0	0	0	0	0	0	0	0	0	0	0	0	0.206692
g__Sarcina	0	0	0	0	0	0	0	0	0	0	0	0	0	0	0	0	0	0	0	0	0	0	0	0	0	0	0	0	0	0	0	0	0	0	0	0	0	0	0	0	0	0	0	0	0	0	0.01415	0	0.006459
g__Ramlibacter	0	0	0	0	0	0	0	0	0	0	0	0	0	0	0	0	0	0	0	0	0	0	0	0	0	0	0	0	0	0	0	0	0	0	0.01472	0	0	0	0	0	0	0	0	0	0	0	0	0	0
g__Lysobacter	0	0	0	0	0	0	0	0	0	0	0	0	0	0	0	0	0	0	0	0	0.081496	0	0	0	0	0	0	0	0	0	0	0	0	0	0	0	0	0	0	0	0	0	0	0	0	0	0	0	0
g__Ruminococcaceae_UCG-005	0.034846	0	0	0.011954	0	0	0	0	0	0.008115	0	0.013361	0	0.008605	0	0	0	0	0	0.008798	0.174177	0	0	0	0	0	0	0	0	0	0	0	0	0	0.696264	0	0	0	0.004726	0.011543	0.011707	0.006382	0.012402	0.01801	0	0	0	0	0
g__Eubacterium]_eligens_group	0	0	0	0	0	0	0	0	0	0	0	0	0	0	0	0	0	0	0	0	0	0	0	0	0	0	0	0	0	0	0	0	0	0	0	0	0	0	0	0	0	0	0	0	0	0	0	0	0
g__Abiotrophia	0	0	0	0	0	0	0	0.033476	0	0	0	0	0	0.030979	0	0	0	0	0	0	0	0	0	0	0	0	0	0	0	0	0.207783	0	0	0	0	0	0	0	0	0	0	0	0	0	0	0	0	0	0.017224
g__Ruminiclostridium	0.055173	0	0	0	0	0	0	0	0	0	0	0	0	0	0	0	0	0	0	0	0	0	0	0	0	0	0	0	0	0	0	0	0	0	0.203138	0	0	0.00285	0	0	0	0	0	0	0	0	0	0	0
g__Erysipelotrichaceae_UCG-003	0	0	0	0	0	0	0	0	0	0	0	0	0	0	0	0	0	0	0	0	0	0	0	0	0	0	0	0	0	0	0	0.997095	0	0	0	0	0	0	0.014179	0.023086	0.011707	0.014359	0.022324	0.041423	0.017546	0	0.007075	0.009433	0
g__S085_unclassified	0	0	0	0	0	0	0	0	0	0	0	0	0	0	0	0	0	0	0	0	0	0	0	0	0	0	0	0	0	0	0	0	0	0	0	0	0	0	0	0	0	0	0	0	0	0	0	0	0
g__Prevotellaceae_UCG-001	1.0541	0.018016	0	0.185281	0	0	0	0.171321	0	0	0	0	0	0.137687	0	0	0	0	0	0	0	0.039764	0.15595	0	0	0	0	0.012736	0.04187	0	0	0	0	0	0	0	0	0	0	0	0	0	0	0.009005	0	0	0	0	0
g__Dorea	0	0	0	0	0	0	0.011527	0	0	0.011361	0	0	0	0	0	0	0	0	0	0	0.217322	0	0	0	0	0	0	0	0	0	0	0	0	0	0.038272	0	0	0	0	0	0.005017	0	0	0	0	0	0	0	0
g__Vulcaniibacterium	0	0	0	0	0	0	0	0	0	0	0	0	0	0	0	0	0	0	0	0.100299	0	0	0	0	0	0	0	0	0	0	0	0	0	0	0	0	0	0	0	0	0	0	0	0	0	0	0	0	0
g__Hydrogenophilus	0	0	0.008697	0.802885	0	0	0	0.366272	0	0	0	0.004008	0	0	0	0	0	0.007133	0.149602	0	0	0.009543	0	0	0	0	0.240462	0	0	0	0	0	0	0	0	0	0.562222	0	0	0	0	0.006382	0	0	0	0	0	0	0
g__Delftia	0	0	0	0	0	0	0	0	0	0	2.29292	0	0	0	0	0	0	0	0	0	0	0	0.728477	0	0	0	0	0	0	0.082328	0	0	0	0	0	0	0	0	0	0	0	0.007977	0	0.700585	0.011697	0	0	0.007861	0
g__Parasutterella	1.2414	0	0	0	0	0	0	0	0	0	0	0	0	0	0	0	0	0	0	0	0	0	0	0	0	0	0	0	0	0	0	0	0	0	0	0	0	0	0	0.009619	0	0	0	0.009005	0	0	0	0	0
g__Weissella	0.010163	0	0	0.091644	0.015813	0.020767	0	0	0.066251	0.004869	0.079932	0	0.045202	0	0.064316	0	0.054333	0.0107	0.031915	0	0.031959	0.015906	0	0	0	0.022974	0	0	0.005461	0	0.038232	0.025137	0.069719	0.017818	0.00736	0	0	0	0	0	0.003345	0	0	0	0	0	0	0	0
g__Cloacibacterium	0	0	0	0	0	0	1.49032	0	0	0	0	0	0.003767	0	0	0	0	0	0	0	0	0	0	0	0	0	0	0	0	0	0	0	0	0	0.002944	0	0.879773	0	0	0	0	0	0	0	0	0	0	0	0
g__Anaerolineae_unclassified	0	0	0	0	0	0	0	0	0	0	0	0	0	0	0	0	0	0	0	0	0	0	0	0	0	0	0	0	0	0	0	0	0	0	0	0	0	0	0	0	0	0	0	0	0	0	0	0	0
g__Turicibacter	0	0	0	0	0	0	0	0	0	0	0	0	0	0	0	0	0	0	0	0	0	0	0	0	0	0	0	0	0	0	0	0	0	0	0	0	0	0	0	0	0	0	0	0	0	0	0	0	0
g__Proteobacteria_unclassified	0	0	0	0	0.004313	0	0	0.041353	0	0	0	0	0	0	0	0	0	0	0	0.57716	0.394695	0	0	0	0	0	0	0	0	0	0	0	0	0	0	0	0	0	0	0	0	0	0	0	0	0	0	0	0
g__SJA-15_unclassified	0	0	0	0	0	0	0	0	0	0	0	0	0	0	0	0	0	0	0	0	0	0	0	0	0	0	0	0	0	0	0	0	0	0	0	0	0	0	0	0	0	0	0	0	0	0	0	0	0
g__WCHB1-41_unclassified	0	0	0	0	0	0	0	0	0	0	0	0	0	0	0	0	0	0	0	0	0	0	0	0	0	0	0	0	0	0	0	0	0	0	0	0	0	0	0	0	0	0	0	0	0	0	0	0	0
g__Devosia	0	0	0	0	0	0	0	0	0	0	0	0	0	0	0	0	0	0	0	0	0	0	0	0	0	0	0	0	0	0	0	0	0	0	0.004416	0	0	0	0	0	0	0	0	1.00135	0	0	0	0	0
g__Candidatus_Solibacter	0	0	0	0	0	0	0	0	0	0	0	0	0	0	0	0	0	0	0	0	0.006392	0	0	0	0	0	0	0	0	0	0	0	0	0	0	0	0	0	0	0	0	0	0	0	0	0	0	0	0
g__Sphingobium	0	0	0	0	0	0	0.054343	0	0	0	0	0	0	0	0	0	0	0	0	0	0	0	0	0	0	0	0	0	0	0	0.071477	0	0	0	0	0	0.088498	0	0	0	0	0	0	0.005403	0	0	0	0	0
g__Neisseriaceae_unclassified	0	0	0	0.169343	0	0	0	0	0	0	0	0	0	0.197924	0	0	0	0.0642	0	0.644026	0	0.528065	0	0	0	0.538252	0	0	0	0	0.834455	0.273712	0	0	0.005888	0	0	0	0	0	0	0	0	0.007204	0.013647	0	0	0	0
g__Candidatus_Hepatoplasma	0	0	0	0	0	0	0	0	0	0	0	0	0	0	0	0	0	0	0	0	0	0	0	0	0	0	0	0	0	0	0	0	0	0	0	0	0	0	0	0	0	0	0	0	0	0	0	0	0
g__Candidatus_Bacilloplasma	0	0	0	0	0	0	0	0	0	0	0	0	0	0	0	0	0	0	0	0	0	0.009543	4.95407	0	0	0	0	0	0	0	0	0	0	0	0	0	1.12444	0	0	0	0	0	0	0	0	0	0	0	0
g__Betaproteobacteria_unclassified	0	0	0	0	0	0	0.014821	0	0	0.699482	0	0	0	0	0	0	0	4.44405	0	0	0.167785	0	0	0	0	0	0	0	0	0	0	0	0	0	0	0	0	0	0	0	0	0	0	0	0	0	0.011791	0	0
g__Peptococcus	0	0.013858	0	0	0	0	0	0	0	0.071409	0	0	0	0.01549	0	0	0.036222	0.206866	0	0	0	0.023858	0	0	0	0	0	0	0	0	0	0.34633	0	0	0.050049	0	0	0	0	0	0	0	0	0	0	0	0	0	0.010765
g__Acidobacteria_unclassified	0	0	0	0	0	0	0	0	0	0	0	0	0.608344	0	0	0	0	0	0	0	0.01598	0	0	0	0	0	0	0	0	0	0	0	0	0	0	0	0	0	0	0	0	0	0	0	0	0	0	0	0
g__Janibacter	0	0	0	0	0	0	0	0	0	0.159047	0	0	0	0	0	0	0	0	0	0	0	0	0	0	0	0	0	0	0	0	0	0	0	0	0	0	0	0	0	0	0	0	0.453925	0	0	0	0	0	0
g__Micropepsaceae_unclassified	0	0	0	0	0	0	0	0	0	0	0	0	0	0	0	0	0	0	0	0	0.393097	0	0	0	0	0	0	0	0	0	0	0	0	0	0	0	0	0	0	0	0	0	0	0	0	0	0	0	0
g__Fusicatenibacter	0.002904	0	0	0	0	0	0	0	0	0	0	0	0	0	0	0	0	0	0	0	0	0	0	0	0	0	0	0	0	0	0.018285	0	0	0	0	0	0	0	0.014179	0	0	0	0	0.037821	0.035091	0	0.01415	0.009433	0
g__Tyzzerella_4	0	0	0	0.003985	0	0	0	0	0	0	0	0	0	0	0	0	0	0	0	0	0	0	0	0	0	0	0	0	0	0	0	0	0	0	0	0	0	0	0	0	0	0	0	0	0	0	0.016508	0	0
g__Howardella	0	0.166299	0	0	0	0	0	0	0	0	0	0	0	0	0	0	0	0	0	0	0	0	0	0	0	0	0	0	0	0	0	0	0	0	0	0.002596	0	0	0	0	0	0	0	0	0.068233	0	0	0	0
g__Odoribacter	0.024683	0	0	0	0	0	0	0	0	0	0	0	0.00565	0	0	0	0	0	0	0	0	0	0.004273	0	0	0	0	0	0	0	0	0	0	0	0.032384	0	0	0	0	0	0	0	0	0	0	0	0	0	0
g__TRA3-20_unclassified	0	0	0	0	0	0	0	0	0	0	0	0	0	0	0	0	0	0	0	0	0.065516	0	0	0	0	0	0	0	0	0	0	0	0	0	0.008832	0	0	0	0	0	0	0	0	0	0	0	0	0	0
g__Hungatella	0	0	0	0	0	0	0	0	0	0	0	0	0	0	0	0	0	0	0	0	0	0	0	0	0	0	0	0	0	0	0	0	0	0	0	0	0	0	0	0	0	0	0	0.25394	0	0	0	0	0
g__Prevotellaceae_unclassified	0.005808	0	0	0	0	0	0	0	0	0	0	0	0	0	0	0	0	0	0	0	0	0	0	0	0	0	0	0	0	0	0	0	0	0	0	0	0.713189	0	0	0	0	0	0	0	0	0	0	0	0
g__Brachybacterium	0	0	0	0	0	0	0	0	0	0	0	0	0	0.010326	0	0	0	0	0	0	0	0	0	0	0	0	0	0	0	0	0	0	0	0	0	0	0	0	0	0	0	0	0	0	0	0	0	0	0
g__Brevibacillus	0	0	0	0	0	0	0.242075	0	0	0	0	0	0	0	0	0	0	0	0	0	0	0	0	0	0	0	0	0	0	0	0	0	0	0	0	0	0	0	0	0	0	0	0	0	0	0	0	0	0
g__MB-A2-108_unclassified	0	0	0	0	0	0	0	0	0	0	0	0	0	0	0	0	0	0	0	0	0	0	0	0	0	0	0	0	0	0	0	0	0	0	0	0	0	0	0	0	0	0	0	0	0	0	0	0	0
g__Chroococcidiopsis_PCC_7203	0	0	0	0	0	0	0	0	0	0	0	0	0	0	0	0	0	0	0	0	0	0	0	0	0	0	0	0	0	0	0	0	0	0	0	0	0	0	0	0	0	0	0.163711	0	0	0	0	0	0
g__Gitt-GS-136_unclassified	0	0	0	0	0	0	0	0	0	0	0	0	0	0	0	0	0	0	0	0	0	0	0	0	0	0	0	0	0	0	0	0	0	0	0	0	0	0	0	0	0	0	0	0	0	0	0	0	0
g__Acidaminococcus	0	0	0	0	0	0	0.067517	0	0	0	0	0	0	0	0	0	0	0	0	0	0	0	0	0	0	0	0	0	0	0	0	0	0	0	0	0	0	0	0	0	0	0	0	0	0	0	0.009433	0	0
g__Tannerella	0	0	0	0.58772	0	0	0	0.066953	0.004321	0.089261	0	0.006681	0.484038	0.197924	0	0.372824	0.199221	0.149799	0	0	0	0	0.925016	0	0.016257	0	0	0	0	0	0	0	0	0.15874	0	0	0.476327	0	0	0	0	0	0	0	0	0	0	0	0.006459
g__Marmoricola	0	0	0	0	0	0	0	0	0	0	0	0	0	0	0	0	0	0	0	0	0	0	0	0	0	0	0	0	0	0	0	0	0	0	0	0	0	0	0	0	0	0	8.63202	0.009005	0	0	0	0	0
g__Planctomycetales_unclassified	0	0	0	0	0	0	0	0	0	0	0.870121	0	0	0	0	0	0	0	0	0	0.306807	0	0	0	0	0	0.650663	0	0	0	0	0	0	0	0	0	0	0	0	0	0	0	0	0	0	0	0	0	0
g__Anaerotignum	0.091471	0	0	0	0	0	0	0	0	0	0	0	0	0	0	0	0	0	0	0	0	0	0	0	0	0	0	0	0	0	0	0	0	0	0.301763	0	0	0	0	0	0	0	0	0	0	0	0	0	0
g__Rhodanobacter	0	0	0	0	0	0	0	0	0	0	0	0	0	0	0	0	0	0	0	0	0.14062	0	0	0	0	0	0	0	0	0	0	0	0	0	0	0	0	0	0	0	0	0	0	0	0	0	0	0	0
g__Deltaproteobacteria_unclassified	0	0	0	0	0	0	0.003294	0	0	0	0	0	0	0	0	0	0	0	0	0	0	0	0	0	0	0	0	0	0	0	0	0	0	0	0	0	0	0	0	0	0	0	0	0	0	0	0	0	0
g__Acidothermus	0	0	0	0	0	0	0	0	0	0	0	0	0	0	0	0	0	0	0	0	0.031959	0	0	0	0	0	0	0	0	0	0	0	0	0	0	0	0	0	0	0	0	0	0	0	0	0	0	0	0
g__Paludibacter	0	0	0	0	0	0	1.96789	0	0	0	0	0	0	0	0	0	0	0	0	0	0	0	0	0	0	0	0	0	0	0	0	0	0	0	0	0	0	0	0	0	0	0	0	0	0	0	0	0	0
g__Anaerostipes	0	0	0.005798	0.320755	0	0	0	0	0	0	0	0	0	0	0	0.649089	0	0	0	0	0	0.003181	0	0	0	0.466047	0	0.010916	0	0	0	0	0	0	0	0	0	0.00285	0.012604	0	0	0	0	0	0	0	0	0	0
g__Cellvibrionaceae_unclassified	0	0	0	0	0	0	0	0	0	0	0	0	0	0	0	0	0	0	0	0	0	0	0	0	0	0	0	0	0	0	0	0	0	0	0	0	0	0	0	0	0	0	0	0	0	0	0	0	0
g__Ezakiella	0	0	0	0	0	0	0	0	0	0	0	0	0	0	0	0	0	0	0	0	0	0	0	0	0	0	0.266731	0	0	0	0	0	0	0	0	0	0	0	0	0	0	0	0	0	0	0	0	0	0
g__Enterorhabdus	0.589482	0	0	0	0	0	0	0	0	0	0.004568	0	0	0	0	0	0	0	0	0	0	0	0	0	0	0	0	0	0	0	0	0	0	0	1.41902	0	0	0	0	0	0	0	0	0	0	0	0	0	0
g__Vagococcus	0	0	0	0	0	0	0	0	0	0	0	0	0	0	0	0	0	0	0	0	0	0	0	0	0	0	0	0	0	0	0	0	0	0	0	0	0	0	0	0	0	0	0	0	0	0	0	0	0
g__Vibrio	0	0	0	0.245049	0	0.018459	0	0	0.031685	0.008115	0	0	0.067803	0.010326	0.019907	0	0.112288	0.0428	0	0	0.011186	0.015906	0	0.00743	0	0.085333	0.012124	0	0.025486	0	0.063166	0	0.016404	0.100428	0	0	0	0.021375	0	0.007695	0	0	0	0	0.009748	0	0	0	0
g__probable_genus_10	0	0	0	0	0	0	0	0	0	0	0	0	0	0	0	0	0	0	0	0	0	0	0	0	0	0	0	0	0	0	0	0	0	0	0	0	0	0	0	0	0	0	0	0	0	0	0	0	0
g__Anaerotruncus	0.031942	0	0	0	0	0	0	0	0	0	0	0	0	0	0	0	0	0	0	0	0	0	0	0	0	0	0	0	0	0	0	0	0	0	0.030912	0	0	0	0	0	0	0	0	0	0	0	0	0	0
g__Acetatifactor	0.021779	0	0	0	0	0	0	0	0	0	0	0	0	0	0	0	0	0	0	0	0	0	0	0	0	0	0	0	0	0	0	0	0	0	0.058881	0	0	0	0	0	0	0	0	0	0	0	0	0	0
g__Subgroup_17_unclassified	0	0	0	0	0	0	0	0	0	0	0	0	0	0	0	0	0	0	0	0	0	0	0	0	0	0	0	0	0	0	0	0	0	0	0	0	0	0	0	0	0	0	0	0	0	0	0	0	0
g__Gaiella	0	0	0	0	0	0	0	0	0	0	0	0	0	0	0	0	0	0	0	0	0	0	0	0	0	0	0	0	0	0	0	0	0	0	0	0	0	0	0	0	0	0	0	0	0	0	0	0	0
g__Acidovorax	0	0	0	0	0	0	0	0	0	0	0	0	0	0	0	0	0	0	0	0	0	0	0	0	0	0	0	0	0	0	0	0	0	0	0	0	0	0	0	0	0	0	0	0.052229	0	0	0	0	0
g__Hyphomicrobiaceae_unclassified	0	0	0	0	0	0	0.019761	0.007877	0	0	0	0	0	0	0	0	0	0	0	0	0	0	0	0	0	0	0	0	0	0	0	0	0	0	0	0	0	0	0	0	0	0	0	0	0	0	0	0	0
g__Symbiobacterium	0	0	0	0	0	0	0	0.007877	0	0	0	0	0	0	0	0	0	0	0	0	0	0	0	0	0	0	0	0	0.007282	0	0	0	0	0	0	0	0	0	0	0	0	0	0	0	0	0	0	0	0
g__Candidatus_Udaeobacter	0	0	0	0	0	0.932186	0.021408	0	0	0	0	0	0.421885	0	0	0	0	0	0	0	0.01598	0	0	0	0	0	0	0	0	0	0	0	0	0.903849	0	0	0	0	0	0	0	0	0	0	0	0	0	0	0
g__67-14_unclassified	0	0	0	0.049807	0	0	0	0	0	0	0	0	0	0	0	0	0	0	0	0	0.071908	0	0	0	0	0	0	0	0	0	0	0	0	1.82066	0	0	0.554413	0	0	0	0	0	0	0	0	0	0	0	0
g__Leuconostoc	0	0	0	0.007969	0	0	0	0	0	0	0	0	0	0	0	0	0	0	0	0	0	0	0	0	0	0	0	0	0	0	0	0	0	0	0	0	0	0	0	0	0	0	0	0	0	0	0	0	0
g__Gemmataceae_unclassified	0	0	0	0	0	0	0	0	0	0	0	0	0.114888	0.008605	0	0	0	0	0	0	0	0	0	0	0	0	0	0	0	0	0	0	0	0	0	0	0	0	0	0	0	0	0	0	0	0	0	0	0
g__Defluviitaleaceae_UCG-011	0	0.051276	0	0	0	0	0.279951	0	0	0	0	0	0	0.080891	0	0	0	0	0	0	0	0.082709	0	0	0	0	0	0	0	0	0	0	0	0	0.086849	0	0	0	0	0	0	0	0	0	0	0	0	0	0
g__Lachnospiraceae_ND3007_group	0	0	0	0	0	0	0	0	0	0	0	0	0	0	0	0	0	0	0	0	0	0	0	0	0	0	0	0	0	0	0	0	0	0	0	0	0	0	0.004726	0	0	0	0	0	0	0	0	0	0
g__Anaerococcus	0	0	0	0	0	0	0	0	0	0	0	0	0	0.010326	0	0	0	0	0	0	0	0	0	0	0	0	0	0	0	0	0	0	0	0	0	0	0.3618	0	0	0	0	0	0	0	0	0	0	0	0
g__Paenibacillus	0	0	0	0	0	0	0.263483	0	0	0	0	0	0	0	0	0	0	0	0	0	0	0	0	0	0	0	0	0	0	0	0	0	0	0	0	0	0	0	0	0	0	0	0	0.095452	0	0	0	0	0
g__Ruminococcaceae_NK4A214_group	0.026135	0	0	0	0.004313	0	0	0	0	0	0	0.002672	0	0	0	0	0	0	0	0	0	0	0	0	0	0	0	0	0	0	0	0	0	0	0	0	0	0	0	0	0	0.004786	0	0.010806	0.013647	0	0	0	0
g__Kocuria	0	0	0	0	0	0	0	0	0	0	0	0	0.325831	0	0	0	0	0	0.025931	0	0	0	0	0	0	0	5.42556	0	0	0	0	0	0	0	0	0	0	0	0	0	0	0	0	0	0	0	0	0	0
g__Clostridium_sensu_stricto_13	0	0	0	0	0	0	0	0	0	0	0	0	0	0	0	0	0	0	0	0	0	0	0	0	0	0	0	0	0	0	0	0	0	0	0	0	0	0	0	0	0	0	0	0	0	0	0	0	0
g__Hydrogenophaga	0	0	0	0	0	0	0	0	0	0	0	0	0	0	0	0	0	0	0	0	0	0	0	0	0	0	0	0	0	0	0	0	0	0	0.008832	0	0	0	0	0	0	0	0	0	0	0	0	0	0
g__Curvibacter	0	0.005543	0	0	0	0	0	0	0	0	0	0	0	0	0	0	0	0	0	0	0	0	0	0	0	0	0	0	0	0	0	0	0	0	0	0	0.205627	0	0	0	0	0	0	0	0	0	0	0	0
g__Christensenellaceae_R-7_group	0.194558	0	0	0	0	0	0.006587	0	0	0	0	0	0	0	0	0	0	0	0	0	0.095877	0	0	0	0	0	0.004041	0	0	0	0	0	0	0	0	0	0	0	0	0	0	0	0	0	0	0	0	0	0
g__Aquabacterium	0	0	0	0	0	0	0	0	0	0	0	0	0	0	0	0	0	0	0	0	0	0	0	0	0	0	0	0	2.55589	0	0.192822	0	0	0	0	0	0	0	0	0	0	0	0	0	0.050687	0	0	0	0
g__Desulfarculaceae_unclassified	0	0	0	0	0	0	0	0	0	0	0	0	0	0	0	0	0	0	0	0	0	0	0	0	0	0	0	0	0	0	0	0	0	4.07704	0	0	0	0	0	0	0	0	0	0	0	0	0	0	0
g__Wolinella	0	0	0	0	0	0	0	0	0	0	0	0	0	0	0	0	0	0	0	0	0	0	0	0	0	0	0	0	0	0	0	0	0	0	0	0	0	0	0	0	0	0	0	0	0	0	0	0	0
g__Erysipelatoclostridium	0.04501	0	0	0	0	0.57454	0	0	0	0	0	0	0	0	0	0	0	0	0	0	0	0	0	0	0	0	0	0	0	0	0	0.885376	0	0	1.1099	0	0	0	0	0.007695	0.005017	0.006382	0	0.009005	0	0	0	0	0
g__JG30-KF-CM45_unclassified	0	0	0	0	0	0	0	0	0	0	0	0	0	0	0	0	0	0	0	0	0	0	0	0	0	0	0	0	0	0	0	0	0	0	0	0	0	0	0	0	0	0	0	0	0	0	0	0	0
g__Allorhizobium-Neorhizobium-Pararhizobium-Rhizobium	0	0	0	0	0	0	0	0	0	0	0	0	0.214709	0	0	0.005364	0.253554	0	0.32713	0	1.0914	0	0	0	0	0	0	0.727762	0	0	0	0.011172	0	0	0	0	0	0	0	0	0	0	0	0	0	0	0	0	0
g__bacteriap25_unclassified	0	0	0	0	0	0	0	0	0	0	0	0	0	0	0	0	0	0	0	0	0.199744	0	0	0	0	0	0	0	0	0	0	0	0	0	0	0	0	0	0	0	0	0	0	0	0	0	0	0	0
g__Deinococcus	0	0	0	0	0	0	0	0	0	0.024344	0	0	0	0.005163	0	0	0	0	0	0	0	0	0	0	0	0	0	0	0	0	0	0	0	0	0	0	0	0	0	0	0	0	0.111621	0	0	0	0	0	0
g__Gammaproteobacteria_unclassified	0	0	0	0	0	0	0	0	0	0	0	0	0	0	0	0	0	0	0	0	0	0	0	0	0	0	0	0	0	0	0	0	0	0	0	0	0	0	0	0	0	0	0	0	0	0	0	0	0
g__Afipia	0	0	0	0	0.035939	0	0	0.09846	0	0	0	0	0.254261	0	0	0	0	0	0	0	0.36753	0	0	0	0	0	0	0	0	0	0	0	0.005468	0	0	0	0	0	0	0	0	0	0	0	0	0.042362	5.81077	0	0
g__TK10_unclassified	0	0	0	0	0	0	0	0	0	0	0	0	0.096054	0	0	0	0	0	0	0	0.020773	0	0	0	0	0	0	0	0	0	0	0	0	1.78826	0	0	0	0	0	0	0	0	0.062012	0	0	0	0	0	0
g__Aminicenantales_unclassified	0	0	0	0	0	0	0	0	0	0	0	0	0	0	0	0	0	0	0	0	0	0	0	0	0	0	0	0	0	0	0	0	0	0	0	0	0	0	0	0	0	0	0	0	0	0	0	0	0
g__4-29-1_unclassified	0	0	0	0	0	0	0	0	0	0	0	0	0	0	0	0	0	0	0	0	0	0	0	0	0	0	0	0	0	0	0	0	0	0	0	0	0	0	0	0	0	0	0	0	0	0	0	0	0
g__Moraxella	0	0	0	0	0	0	0.609304	0	0	0.108736	0	0	0	0	0	0	0	0	0	0	0	3.87778	0.006409	0	0	0.01641	0.006062	0	0	0	0.006649	0	0.106629	0.074511	0	0	0	0	0	0	0	0	0	0	0	0.00706	0.573059	0	0
g__Sulfurifustis	0	0	0	0	0	0	0	0	0	0	0	0	0	0	0	0	0	0	0	0	0	0	0	0	0	0	0	0	0	0	0	0	0	0	0	0	0	0	0	0	0	0	0	0	0	0	0	0	0
g__Craurococcus	0	0	0	0	0	0	0	0	0	0	0	0	0	0	0	0	0	0	0	0	0	0	0	0.04458	0	0	0	0	0	0	0	0	0	0	0	0	0	0	0	0	0	0	0	0.005403	0	0	0	0	0
g__Anaeroglobus	0	0	0	1.25712	0	0	0	0	0	0	0	0	0.423769	0.012048	0	0	0	0	0	0	0	0	0	0	0	0	0	0	0	0	0	0	0	0	0	0	0	0	0	0	0	0	0	0	0	0	0	0	0
g__Sphingopyxis	0.011615	0	0	0	0	0	0	0	0	0	0	0	0	0	0	0	0	0.980829	0	0	0	0	0	0	0	0	0	0	0	0	0	0	0	0	0.025024	0	0	0	0	0.005771	0	0.003191	0.007441	0.005403	0	0	0	0	0
g__Pseudochrobactrum	0	0	0	0	0	0	0	0	0	0	0	0	0	0	0	0	0	0	0	0	0	0	0	0	0	0	0	0	0	0	0	0	0	0	0	0	0	0	0	0	0	0	0	0	0	0	0	0	0
g__Tepidimonas	0	0	0	0	0	0	0.197612	0	0	0	0.009135	0	0	0	0	0	0.561442	0	0	0	0	0	0	0	0	0	0	0	0.009102	0	0	0	0	0.255928	0	0	0	0.004275	0	0	0	0	0	0	0	0	0.95274	0	0
g__Pir4_lineage	0	0	0	0	0	0	0	0	0	0	0	0	0	0	0	0	0	0	0	0	0	0	8.63704	0	0.00271	0	0	0	0	0	0	0	0	0	0	0	0	0	0	0	0	0	0	0	0	0	0	0	0
g__Holdemanella	0.004356	0	0	0	0	0	0	0	0	0	0	0	0	0	0	0	0	0	0	0	0	0	0	0	0	0	0	0	0	0	0	0	0	0	0	0	0	0	0	0	0	0	0	0	0	0	0	0	0
g__Tyzzerella	0.03775	0	0	0	0	0	0.008234	0	0	0	0	0	0	0	0	0	0	0	0	0	0	0	0	0	0	0	0	0	0	0	0	0	0	0	0.083905	0	0	0	0	0	0	0	0	0	0	0	0	0	0
g__NB1-j_unclassified	0	0	0	0	0	0	0	0	0	0	0	0	0	0	0	0	0	0	0	0	0	0	0	0	0	0	0	0	0	0	0	0	0	0	0	0	0	0	0	0	0	0	0	0	0	0	0	0	0
g__Ruminococcaceae_unclassified	0.033394	0	0	0	0	0	0	0	0	0	0	0	0	0	0	0	0	0	0	0	0.137424	0	0	0	0	0	0	0	0	0	0	0	0	0	0	0	0	0	0	0	0	0	0	0	0	0	0	0	0
g__JG30-KF-AS9_unclassified	0	0	0	0	0	0	0	0	0	0	0	0	0	0	0	0	0	0	0	0	0	0	0	0	0	0	0	0	0	0	0	0	0	0	0	0	0	0	0	0	0	0	0	0	0	0	0	0	0
g__GCA-900066575	0.008712	0	0	0	0	0	0	0	0	0	0	0	0	0	0	0.523027	0	0	0	0	0	0	0	0	0	0	0	0	0	0	0	0	0	0	0.19725	0	0	0	0	0	0	0	0	0.009005	0	0	0	0	0
g__Mesorhizobium	0	0	0	0.478145	0	0	0.989708	0	0	0	0	0	0.018834	0	0	0	0	0	0	0	0.784596	0	0	0	0	0	0	0	0	0	0	0	0	0	0	0	0	0	0	0	0	0	0.840878	0	0	0	0	0	0
g__Paramuribaculum	0.11325	0	0	0	0	0	0	0	0	0	0	0.006681	0	0	0	0	0	0	0	0.007039	0	0	0	0	0.008129	0	0	0	0	0.008032	0	0	0	0	0.055937	0	0	0	0	0	0	0	0	0	0	0	0	0	0
g__Mycobacterium	0	0	0	0.011954	0	0	0.044463	0.248119	0.012962	0	0	0	0.114888	0	0	0	0	0	0.55253	0	0.258869	0	0	0	0	0	0	0	0	0	0	0	0	0	0	0	0.03644	0	0	0	0	0	0	0	0	0.035301	0	0	0
g__Micromonospora	0	0	0	0.091644	0	0	0.069164	0	0	0	0	0	0	0	0	0	0	0	0	0	1.4062	0	0	0	0	0	0	0	0	0	0	0	0	0	0	0	0	0	0	0	0	0	0	0	0	0	0	0	0
g__Sharpea	0	0	0	0	0	0	0	0	0	0	0	0	0	0	0	0	0	0	0	0	0	0	0	0	0	0	0	0	0	0	0	0	0	0	0	0	0	0	0	0	0	0	0	0	0	0	0	0	0
g__Pirellulaceae_unclassified	0	0	0	0	0	0	0	0	0	0	0	0	0	0	0	0	0	0	0	0	0	0	0	0	0	0	0	0	0	0	0	0	0	0	0	0	0	0	0	0	0	0	0	0	0	0	0	0	0
g__Streptobacillus	0	0	0	0	0	0	0.072458	0.563192	0	0	0	0	0	0	0	0	0	0	0	0	0	0	0	0	0	0	0	0	0	0	0	0	0.006835	0.046974	0	0	0	0	0	0	0	0	0	0	0	0	0	0	0
g__Elsterales_unclassified	0	0	0	0	0	0	0	0	0	0	0	0	0	0	0	0	0	0	0	0	0.727069	0	0	0	0	0	0	0	0	0	0	0	0	0	0	0	0	0	0	0	0	0	0	0	0	0	0	0	0
g__Ureibacillus	0	0	0	0.009961	0.00575	0	0	0	0	0	0	0	0	0	0	0	0	0	0	0	0	0.007953	0	0	0	0	0.010103	0	0.009102	0	0	0.019551	0	0	0	0	0	0	0	0	0	0	0	0	0	0	0	0	0
g__Lachnospiraceae_UCG-003	0	0	0	0	0	0	0	0	0	0	0	0	0	0	0	0	0	0	0	0	0	0	0	0	0	0	0	0	0	0	0	0	0	0	0	0	0	0	0	0	0	0	0	0	0	0	0	0	0
g__Subgroup_13_unclassified	0	0	0	0	0	0	0	0	0	0	0	0	0	0	0	0	0	0	0	0	0	0	0	0	0	0	0	0	0	0	0	0	0	0	0	0	0	0	0	0	0	0	0	0	0	0	0	0	0
g__Actinomarinales_unclassified	0	0	0	0	0	0	0	0	0	0	0	0	0	0	0	0	0	0	0	0	0	0	0	0	0	0	0	0	0	0	0	0	0	0	0	0	0	0	0	0	0	0	0	0	0	0	0	0	0
g__OLB14_unclassified	0	0	0	0	0	0	0	0	0	0	0	0	0	0	0	0	0	0	0	0	0	0	0	0	0	0	0	0	0	0	0	0	0	0	0	0	0	0	0	0	0	0	0	0	0	0	0	0	0
g__Rhodobaca	0	0	0	0.011954	0	0	0	0	0	0	0	0	0	0	0	0	0	0	0	0	0	0.009543	0.004273	0	0	0	0	0	0	0.008032	0.008311	0	0	0	0	0	0	0	0	0	0	0	0	0	0	0	0	0	0
g__Paenisporosarcina	0	0	0	0	0	0	0	0	0	0	0	0	0	0	0	0	0	0	0	0	0	0	0	0	0	0	0	0	0	0	0	0	0	0	0	0	0	0	0	0	0	0	0	0	0	0	0	0	0
g__Nocardioides	0	0	0	0	0	0	0	0	0	0	0	0	0.427536	0	0	0	0	0	0	0	0	0	0	0	0	0	0	0	0	0	0	0.122891	0	0	0	0	0	0	0	0	0	0	0.029766	0	0	0	0	0	0
g__Pantoea	0	0	0	0	0	0	0	0	0	0	0	0	0.212826	0	0	0.021458	0	0	0	0	0.01598	0	0	0	0	0	0	0	0	0	0	0	0.008202	0	0.050049	0	0	0	0	0	0	0	0	0	0	0	0	0	0
g__Plesiomonas	0	0	0.833442	0	0	0	0	0	0	0	0.013703	0	0	0	0	0	0	0	4.64564	0	0	0	0	0	0	0	0	0	0	0	0	0	0	0	0	0	0	0	0	0	0	0	0	0	0	0	0	0.007861	0
g__Rikenella	0.239568	0	0	0	0	0	0	0	0	0	0	0	0	0	0	0	0	0	0	0	0	0	0	0	0	0	0	0	0	0	0	0	0	0	0.114817	0	0	0	0	0	0	0	0	0	0	0	0	0	0
g__Butyricicoccus	0	0	0	0	0	0	0	0	0	0	0	0	0	0	0	0	0	0	0	0	0	0	0	0	0	0	0	0	0	0	0	0	0	0	0	0	0	0	0	0	0	0	0	0	0	0	0	0	0
g__Mogibacterium	0	0.008315	0	0	0	0	0	0	0	0	0.006851	0	0	0.013769	0	0	0	0	0	0	0	0	0	0	0	0	0	0	0	0	0	0	0	0	0	0	0	0	0	0	0	0	0	0	0	0	0	0	0
g__Sandaracinobacter	0	0	0	0	0	0	0	0	0	0	0	0	0	0.024095	0	0	0.010867	0	0	0	0	0	0	0	0	0	0	0	0	0.146583	0	0	0	0.022677	0	0	0	0	0	0	0	0	0	0	0	0	0	0	0
g__P2-11E_unclassified	0	0	0	0	0	0	0	0	0	0	0	0	0	0	0	0	0	0	0	0	0	0	0	0	0	0	0	0	0	0	0	0	0	0	0	0	0	0	0	0	0	0	0	0	0	0	0	0	0
g__Eubacterium]_brachy_group	0.013067	0	0	0	0	0	0	0	0	0	0	0	0	0.115312	0	0	0	0	0	0	0	0	0	0	0	0	0	0	0	0	0	0	0	0	0.005888	0	0	0	0	0	0	0	0	0	0	0	0	0	0.008612
g__Sphingobacterium	0	0	0	0	0	0	0	0	0	0	0	0	0	0	0	0	0	0	0	0	0	0	0	0	0	0	0	0	0	0	0	0	0	0	0	0	0	0	0	0	0	0	0	0.183701	0	0	0	0	0
g__Prevotellaceae_NK3B31_group	0.490751	0	0	0	0	0	0	0	0	0	0	0	0	0	0	0	0	0	0	0	0.006392	0	0	0	0	0	0	0	0	0	0	0	0	0	0	0	0	0	0	0	0	0	0	0	0	0	0	0	0
g__Rhodopseudomonas	0.002904	0	0	0	0	0	0	0	0	0	0	0	0	0	0	0	0	0	0	0	0	0	0	0	0	0	0	0	0	0	0	0	0	0	0	0	0	0	0	0	0	0	0	0.039622	0	0	0	0	0
g__Brevibacterium	0	0	0	0	0	0	0.008234	0	0	0	0	0	0.018834	0	0	0	0	0	0	0	0	0	0	0	0	0	0	0	0	0	0	0	0	0	0	0	0	0	0	0	0	0	0	0	0	0	0.943307	0	0
g__Microbacteriaceae_unclassified	0	0	0	0	0	0	2.51791	0	0	0	0	0	0	0	0	0	0	0	0	0	0	0	0	0	0	0	0	0	0	0	0	0	0	0	0	0	0	0	0	0	0	0	0	0	0	0	0	0	0
g__IMCC26256_unclassified	0	0	0	0	0	0	0	0	0	0	0	0	0	0	0	0	0	0	0	0	0	0	0	0	0	0	0	0	0	0	0	0	0	0	0	0	0	0	0	0	0	0	0	0	0	0	0	0	0
g__Ruminococcus	0	0	0	0	0	0.341494	0	0	0	0	0	0	0	0.075728	0	0	0	0	0	0	0	0	0	0	0	0	0	0	0	0	0	0	0	0	0	0	0	0	0	0	0	0	0	0	0	0	0	0	0
g__Bosea	0	0	0	0	0	0	0	0	0	0	0	0	0	0	0	0	0	0	0	0	0	0	0	0	0	0	0	0	0	0	0.106385	0	0.006835	0	0	0	0	0	0	0	0	0	0	0.097253	0	0	0.150929	0	0
g__Eubacterium]_xylanophilum_group	0.508174	0	0	0.015938	0.010063	4.94243	0	0	0	0	0	0	0	0	0	0	0.007244	0	0.009973	0	0.075104	0.019087	0.010681	0.016346	0	0.009846	0.014145	0	0.009102	0	0.008311	0	0	0	0	0	0	0	0	0	0	0	0	0	0	0	0	0	0
g__Alkanindiges	0	0	0	0	0	0	0	0	0	0	0	0	0	0	0	0	0	0	0	0	0	0	0	0	0	0	0	0	0	0	0	0	0	0	0	0	0	0	0	0	0	0	0	0	0	0	0	0	0
g__Sutterella	0	0	0	0	0	0	0	0	0	0	0	0	0	0	0	0	0	0	0	0	0	0	0	0	0	0	0	0	0	0	0	0	0	0	0	0	0	0	0	0	0	0	0	0	0	0	0	0	0
g__Aerococcus	0	0	0	0	0	0	0.011527	0	0	0	0	0	0	0	0	0	0	0	0	0	0	0	0	0	0	0	0	0	0	0	0	0	0	0	0	0	0	0	0	0	0	0	0.439043	0	0	0	0	0	0
g__Sh765B-TzT-35	0	0	0	0	0	0	0	0	0	0	0	0	0	0	0	0	0	0	0	0	0	0	0	0	0	0	0	0	0	0	0	0	0	0	0	0	0	0	0	0	0	0	0	0	0	0	0	0	0
g__RB41	0	0	0	0	0	0	0	0	0	0	0	0	0	0	0	0	0	0	0	0	0.161393	0	0	0	0	0	0	0	0	0	0	0	0	0	0	0	0	0	0	0	0	0	0	0	0	0	0	0	0
g__Isosphaeraceae_unclassified	0	0	0	0	0	0	0	0	0	0	0	0	0	0	0	0	0	0	0	0	0.158198	0	0	0	0	0	0	0	0	0	0	0	0	0	0	0	0	0	0	0	0	0	0.649882	0	0	0	0	0	0
g__Ethanoligenens	0	0	0	0	0	0	1.63853	0	0	0	0	0	0	0	0	0	0	0	0	0	0	0	0	0	0	0	0	0	0	0	0	0	0	0	0	0	0	0	0	0	0	0	0	0	0	0	0	0	0
g__Candidatus_Arthromitus	0.023231	0	0	0	0	0	0	0	0	0	0	0	0	0	0	0	0	0	0	0	0	0	0	0	0	0	0	0	0	0	0	0	0	0	0	0	0	0	0	0	0	0	0	0	0	0	0	0	0
g__Barnesiella	0.005808	0	0	0	0	0	0	0	0	0	0	0	0	0	0	0	0	0	0	0	0	0	0	0	0	0	0	0	0	0	0	0	0	0	0	0	0	0	0	0	0	0	0	0	0	0	0	0	0
g__Reyranella	0	0	0	0	0	0	0	0	0	0	0	0	0	0	0	0	0	0	0	0	0	0	0	0	0	0	0	0	0	0	0	0	0	0	0	0	0	0	0	0	0	0	0	0	0	0	0	0	0
g__Undibacterium	0	0.006929	0	0	0	0.00923	0	0	0	0	0	0	0	0.005163	0	0	0	0	0	0	0	0	0	0	0	0	0	0	0	0	0	0	0	0	0	0	0	0	0	0	0	0	0	0	0	0	0	0	0
g__Gemmatirosa	0	0	0	0.041838	0	0	0	0	0	0	0	0	0	0	0	0	0	0	0	0	0	0	0	0	0	0	0	0	0	0	0	0	0	0	0	0	0	0	0	0	0	0	0	0	0.035091	0	0	0	0
g__Pirellula	0	0	0	0	0	0	0	0	0	0	0	0	0.139373	0	0	0	0	0	0	0	0.014382	0	0	0	0	0	0	0	0	0	0	0	0	0	0	0	0	0.0057	0	0	0	0	0	0	0	0	0	0	0
g__Exiguobacterium	0	0	0	0	0	0	0.052697	0	0	0	0	0	0	0	0	0	0	0	0	0	0	0	0	0	0	0	0	0	0	0	0	0	0	0	0	0	0.182202	0	0	0	0	0	0	0	0	0	0.238185	0	0
g__CENA359	0	0	0	0	0	0	0	0	0	0	0	0	0	0	0	0	0	0	0	0	0	0	0	0.251133	0	0	0	0	0	0	0	0	0	0	0	0	0	0	0	0	0	0	1.3841	0	0	0	0	0	0
g__mle1-7	0	0	0	0	0	0	0	0	0	0	0	0	0	0	0	0	0	0	0	0	0	0	0	0	0	0	0	0	0	0	0	0	0	0	0	0	0	0	0	0	0	0	0	0	0	0	0	0	0
g__Gemmata	0	0	0	0	0	0	0	0	0	0	0	0	0	0.024095	0	0	0	0	0	0	0.091083	0	0	0	0	1.24389	0	0	0	0	0	0	0	0	0	0	0	0	0	0	0	0	0	0	0	0	0	0	0
g__Coriobacteriaceae_UCG-002	0	0	0	0	0	0	0	0	0	0	0	0	0	0	0	0	0	0	0	0	0	0	0	0	0	0	0	0	0	0	0	0	0	0	0	0	0	0	0	0	0	0	0	0	0	0	0	0	0
g__Chitinophagaceae_unclassified	0	0	0	0	0	0	0.032935	0	0	0	0	0	0	0	0	0	0	0	0	0	0.131032	0	0	0	0	0	0	0	0	0	0	0	0	0	0	0	0	0	0	0	0	0	0	0	0	0	0	0	0
g__Xanthobacteraceae_unclassified	0	0	0	0	0	0	0	0	0	0	0	0	0	0.039585	0	0	0	0	0	0	0.067114	0	0	0	0	0	0	0	0	0	0	0	0	0	0	0	0	0	0	0	0	0	0	0	0	0	0	0	0
g__Ruminiclostridium_6	0.23376	0	0.002899	0	0	0	0	0	0	0	0	0.002672	0	0	0	0	0.003622	0	0	0	0	0	0	0	0	0	0	0	0	0	0.008311	0	0	0	0	0	0	0.00285	0	0	0.008362	0	0	0.012607	0	0	0	0	0
g__Gemmatimonadetes_unclassified	0	0	0	0	0	0	0	0	0	0	0	0	0	0	0	0	0	0	0	0	0	0	0	0	0	0	0	0	0	0	0	0	0	0	0	0	0	0	0	0	0	0	0	0	0	0	0	0	0
g__BSV26_unclassified	0	0	0	0	0	0	0	0	0	0	0	0	0	0	0	0	0	0	0	0	0	0	0	0	0	0	0	0	0	0	0	0	0	0	0	0	0	0	0	0	0	0	0	0	0	0	0	0	0
g__Methyloligellaceae_unclassified	0	0	0	0	0	0	0	0	0	0	0	0	0	0	0	0	0	0	0	0	0	0	0	0	0	0	0	0	0	0	0	0	0	0	0	0	0	0	0	0	0	0	0	0	0	0	0	0	0
g__Dechlorobacter	0	0	0	0	0	0	0	0	0	0	0	0	0	0	0	0	0	0	0	0	0	0	0	0	0	0	0	0	0	0	0	0	0	0	0	0	0	0	0	0	0	0	0	0	0	0	0	0	0
g__Moheibacter	0	0	0	0	0	0	0.077398	0	0	0	0	0	0	0	0	0	0	0	0	0	0	0	0	0	0	0	0	0	0	0	0	0.234611	0	0	0	0	0	0	0	0	0	0	0	0	0	0	0	0	0
g__Truepera	0	0	0	0	0	0	0	0	0	0	0	0	0	0	0	0	0	0	0	0	0	0	0	0	0	0	0	0	0	0	0	0	0	0	0	0	0	0	0	0	0	0	0	0	0	0	0	0	0
g__OPB41_unclassified	0	0	0	0	0	0	0	0	0	0	0	0	0	0	0	0	0	0	0	0	0	0	0	0	0	0	0	0	0	0	0	0	0	0	0	0	0	0	0	0	0	0	0	0	0	0	0	0	0
g__Halomonas	0	0	0.002899	0.003985	0	0	0	0	0	0	0	0	0	0	0	0	0	0	0	0	0	0	0	0	0	0	0	0	0	0	0	0	0	0	0	0	0.005206	0	0	0.009619	0	0	0	0	0	0	0	0	0
g__Candidatus_Saccharibacteria_unclassified	0	0	0	0	0	0	0	0.013784	0	0	0.406513	0	0	0.027537	0	0	0	0	0	0	0.030361	0	0	0	0	0	0	0	0	0	0	0	0	0	0	0	0	0	0	0	0	0	0	0	0	0	0	0	0
g__Edwardsiella	0	0	0	0	0	0	0	0	0	0	0	0	0	0	0	0	0	0	0	0	0	0	0	0	0	0	0	0	0	0	0	0	0	0	0	0	0	0	0	0	0	0	0	0	0	0	0	0	0
g__Phenylobacterium	0.004356	0	0	0	0.189756	0	0	0	0	0	0	0	0	0	0	0	0	0	0	0	0.423458	0	0	0	0	0	0	0	0	0	0	0	0	0	0.010304	0	0	0	0	0	0	0	0	0	0	0	0	0	0
g__Rhodococcus	0	0	0	0	0	0	0	0	0	0	0	0	0	0	0	0	0	0	0	0	0	0	0	0	0	0	0	0	0	0	0	0	0	0	0	0.002596	0.22645	0	0	0	0	0	0	0	0	0	0.05424	0	0
g__Cyanobacteria_unclassified	0	0	0	0	0	0	0	0	0	0	0	0	0	0	0	0	0	0	0	0	0	0	0	0	0	0	0	0	0	0	0	0	0	0	0	0	0	0	0	0	0	0	0	0	0	0	0	0	0
g__Pelomonas	0	0	0	0	0	0	0	0	0	0	0	0	0	0	0	0	0	0	0	0	0	0	0	0	0	0	0	0	0	0	0	0	0	0	0	0	0	0	0	0	0	0	0	0	0	0	0	0	0
g__OM190_unclassified	0	0	0	0	0	0	0	0	0	0	0	0	0	0	0	0	0	0	0	0	0	0	0	0	0	0	0	0	0	0	0	0	0	0	0	0	0	0	0	0	0	0	0	0	0	0	0	0	0
g__Anaerolinea	0	0	0	0	0	0	0	0	0	0	0	0	0	0	0	0	0	0	0	0	0	0	0	0	0	0	0	0	0	0	0	0	0	0	0	0	0	0	0	0	0	0	0.768945	0	0	0	0	0	0
g__Subgroup_22_unclassified	0	0	0	0	0	0	0	0	0	0	0	0	0	0	0	0	0	0	0	0	0	0	0	0	0	0	0	0	0	0	0	0	0	0	0	0	0	0	0	0	0	0	0	0	0	0	0	0	0
g__Candidatus_Colwellbacteria_unclassified	0	0	0	0	0	0	0	0	0	0	0	0	0	0	0	0	0	0	0	0	0	0	0	0	0	0	0	0	0	0	0	0	0	0	0	0	0	0	0	0	0	0	0	0	0	0	0	0	0
g__Pedobacter	0	0	0	0	0	0	0	0.175259	0	0	0	0	0	0	0	0	0	0	0	0	0	0	0	0	0	0	0	0	0	0	0	0	0	0	0	0	0	0	0	0	0	0	0	0	0.003899	0	0	0	0
g__CPla-3_termite_group_unclassified	0	0	0	0	0	0	0	0	0	0	0	0	0	0	0	0	0	0	0	0	0	0	0	0	0	0	0	0	0	0	0	0	0	0	0	0	0	0	0	0	0	0	0	0	0	0	0	0	0
g__Spirochaeta_2	0	0	0	0	0	0	0	0	0	0	0	0	0	0	0	0	0	0	0	0	0	0	0	0	0	0	0	0	0	0	0	0	0	0	0	0	0	0	0	0	0	0	0	0	0	0	0	0	0
g__C0119_unclassified	0	0	0	0	0	0	0	0	0	0	0	0	0	0	0	0	0	0	0	0	0	0	0	0	0	0	0	0	0	0	0	0	0	0	0	0	0	0	0	0	0	0	0	0	0	0	0	0	0
g__Shinella	0	0	0	0	1.02784	0	0	0	0	0	0	0	0	0	0	0	0	0	0	0	0	0	0	0	0	0	0	0	0	0	0	0	0	0	0	0	0	0	0	0	0	0	0	0	0	0	0	0	0
g__Desulfovibrionaceae_unclassified	0.047914	0	0	0	0	0	0	0	0	0	0	0	0	0	0	0	0	0	0	0	0	0	0	0	0	0	0	0	0	0	0	0	0	0	0.01472	0	0	0	0	0	0	0	0	0	0	0	0	0	0
g__Acidipila	0	0	0	0.103598	0	0	0	0	0	0	0	0	0.207176	0	0	0	0	0	0	0	5.9348	0	0	0	0	0	0	0	0	0	0	0	0	0	0	0	0	0	0	0	0	0	0	0	0	0	0	0	0
g__Diaphorobacter	0	0	0	0	0	0	0.014821	0	0	0	0	0	0	0	0	0	0	0	0	0	0	0	0	0	0	0	0	0	0	0	0	0	0	0	0	0	0	0	0	0	0	0	0	0.032418	0	0	0	0	0
g__Cellvibrio	0	0	0	0	0.08769	0	0	0	0	0	0	0	0	0	0	0	0	0	0	0	0	0	0	0	0	0	0	0	0	0	0	0	0	0	0	0	0.851141	0	0	0	0	0	0	0	0	0	0	0	0
g__Rubellimicrobium	0	0	0	0	0	0	0	0	0	0	0	0	0.182691	0	0	0.179707	0	0	0	0	0	0	0.004273	0	0	0	0	0	0	0	0	0	0	0	0	0	0	0	0	0	0	0	0	0	0	0	0	0	0
g__Methylotenera	0	0	0	0	0	0	0	0	0	0	0	0	0	0	0	0	0	0	0	0	0	0	0	0	0	0	0	0	0	0	0	0	0	0	0	0	0	0	0	0	0	0	0	0	0	0	0	0	0
g__Arenimonas	0	0	0	0	0	0	0	0	0	0	0	0	0	0	0	0	0	0	0	0	0	0	0	0	0	0	0	0	0	0	0	0	0	0	0	0	0	0	0	0	0	0	0	0	0	0	0	0	0
g__Zixibacteria_unclassified	0	0	0	0	0	0	0	0	0	0	0	0	0	0	0	0	0	0	0	0	0	0	0	0	0	0	0	0	0	0	0	0	0	0	0	0	0	0	0	0	0	0	0	0	0	0	0	0	0
g__Ellin6067	0	0	0	0	0	0	0	0	0	0	0	0	0	0	0	0	0	0	0	0	0	0	0	0	0	0	0	0	0	0	0	0	0	0	0	0	0	0	0	0	0	0	0	0	0	0	0	0	0
g__Microscillaceae_unclassified	0	0	0	0	0	0	0	0	0	0	0	0	0	0	0	0	0	0	0	0	0.020773	0	0	0	0	0	0	0	0	0	0	0	0	0	0	0	0	0	0	0	0	0	0	0	0	0	0	0	0
g__Rhizorhapis	0	0	0	0	0	0	0	0	0	0	0	0	0	0	0	0	0	0	0	0	0	0	0	0	0	0	0	0	0	0	0	0	0	0	0	0	0	0	0	0	0	0	0	0	0	0	0	0	0
g__Oceanivirga	0	0	0	0	0	0	0	0	0	0	2.20842	0	0	0.707365	0.003063	0	0	0	0	0	0	0	0	0	0	2.37947	0	0	0	0	0	0	0	0	0	0	0	0	0	0	0	0	0	0	0	0	0	0	0
g__Cupriavidus	0	0	0	0	0	0	0	0	0	0	0	0	0	0	0	0	0	0	0	0	0	0	0	0	0	0	0	0	0	0	0	0	0	0	0	0	0.340977	0	0	0	0	0	0	0	0	0	0	0	0
g__Acholeplasma	0	0	0	0	0	0	0	0	0	0	0	0	0	0.024095	0	0	0	0	0	0	0	0	0	0	0	0	0	0	0	0	0	0	0	0.021057	0	0	0	0	0	0	0	0	0	0	0	0	0.094331	0	0
g__Flavisolibacter	0	0	0	0	0	0	0	0	0	0	0	0	0	0	0	0	0	0	0	0	0	0	0	0	0	0.390561	0	0	0	0	0	0	0	0	0	0	0	0	0	0	0	0	0	0	0	0	0	0	0
g__Slackia	0	0	0	0	0	0	0	0	0	0	0	0	0	0	0	0	0	0	0	0	0	0	0	0	0	0	0	0.021833	0	0	0	0	0	0	0	0	0	0	0	0	0	0	0	0	0	0	0	0	0
g__Actinomycetales_unclassified	0	0	0	0	0	0	0.222314	0	0	0	0	0	0	0	0	0	0	0	0	0	0	0	0	0	0	0	0	0	0	0	0	0	0	0	0	0	0	0	0	0	0	0	0	0	0	0	0	0	0
g__hgcI_clade	0	0	0	0	0	0	0	0	0	0	0	0	0	0	0	0	0	0	0	0	0	0	0	0	0	0	0	0	0	0	0	0	0	0	0	0	0	0	0	0	0	0.012763	0	0	0	0	0	0	0
g__Rheinheimera	0	0	0	0	0	0	0	0	0	0	0	0	0	0	0	0	0	0	0	1.17719	0	0	0	0	0	0	0	0	0	0	0	0	0	0	0	0	0	0	0	0	0	0	0	0	0	0	0	0	0
g__KF-JG30-C25_unclassified	0	0	0	0	0	0	0	0	0	0	0	0	0	0	0	0	0	0	0	0	0	0	0	0	0	0	0	0	0	0	0	0	0	0	0	0	0	0	0	0	0	0	0	0	0	0	0	0	0
g__Pseudolabrys	0	0	0	0	0	0	0	0	0	0	0	0	0	0	0	0	0	0	0	0	0	0	0	0	0	0	0	0	0	0	0	0	0	0	0	0	0	0	0	0	0	0	0	0	0	0	0	0	0
g__Allisonella	0	0	0	0	0	0	0	0	0	0	0	0	0	0.053354	0	0	0	0	0	0	0	0	0	0	0	0	0	0	0	0	0	0	0	0	0	0	0	0	0	0	0	0	0	0	0	0	0	0	0
g__Cardiobacterium	0	0	0	0.972228	0	0.073836	0	0	0	0	0	0	0	0	0	0	0	0	0.486705	0	0	0	0	0	0	0	0	0	0	0.046184	0	0	0	0	0	0	0.39824	0	0	0	0	0	0	0	0	0	0	0	0
g__Bacteroidales_unclassified	0.021779	0	0	0	0	0	0	0	0	0	0	0	0	0	0	0	0	0	0	0	0	0	0	0	0	0	0	0	0	0	0	0	0	0	0.010304	0	0	0	0	0	0	0	0	0	0	0	0	0	0
g__Lactococcus	0	0	0	0.007969	0.004313	0.011537	0	0	0	0.003246	0	0	0	0	0	0	0	0	0	0	0	0.012724	0	0	0	0	0	0	0.005461	0	0	0	0	0	0.011776	0	0	0	0.003151	0	0	0	0	0.266547	0	0	0	0	0
g__Subgroup_5_unclassified	0	0	0	0	0	0	0	0	0	0	0	0	0	0	0	0	0	0	0	0	0	0	0	0	0	0	0	0	0	0	0	0	0	0	0	0	0	0	0	0	0	0	0	0	0	0	0	0	0
g__Alloscardovia	0	0	0	0	0	0	0	0	0	0	0	0	0	0	0	0	0	0	0	0	0	0	0	0	0	0	0	0	0	0	0	0	0	0	0	0	0	0	0	0	0	0	0	0	0	0	0	0	0
g__Parcubacteria_unclassified	0	0	0	0	0	0	0	0	0	0	0	0	0.039552	0	0	0	0	0	0	0	0	0	0	0	0	0	0	0	0	0	0	0	0	0	0	0	0	0	0.006302	0	0	0	0	0	0	0	0	0	0
g__Cellulomonas	0	0	0	0	0	0	0	0	0	0	0	0	0	0	0	0	0	0	0	0	0	0	0	0	0	0	0	0	0	0	0	0	0	0	0	0	0	0	0	0	0	0	0	0	0	0	0	0	0
g__Rhodospirillaceae_unclassified	0	0	0	0	0	0	0	0	0	0	0	0	0	0	0	0	0	0	0	0	0.039949	0	0	0	0	0	0	0	0	0	0	0	0	0	0	0	0	0	0	0	0	0	0	0	0	0	0	0	0
g__Noviherbaspirillum	0	0	0	0	0	0	0	0	0	0	0	0	0	0	0	0	0	0	0	0	0	0	0	0	0	0	0	0	0	0	0	0	0	0	0	0	0	0	0	0	0	0	0	0	0	0	0	0	0
g__Christensenellaceae_unclassified	0.004356	0	0	0	0	0	0	0	0	0	0	0	0	0	0	0	0	0	0	0	0	0	0	0	0	0	0	0	0	0	0	0	0	0	0	0	0	0	0.003151	0.003848	0	0	0	0	0.005849	0	0	0	0
g__Micromonosporaceae_unclassified	0	0	0	0	0	0	0	0	0	0	0	0	0	0	0	0	0	0	0	0	0	0	0	0	0	0	0	0	0	0	0	0	0	0	0	0	0	0	0	0	0	0	0	0	0	0	0	0	0
g__A4b_unclassified	0	0	0	0	0	0	0	0	0	0	0	0	0	0	0	0	0	0	0	0	0	0	0	0	0	0	0	0	0	0	0	0	0	0	0	0	0	0	0	0	0	0	0	0	0	0	0	0	0
g__Psychrobacter	0	0	0	0.029884	0	0	0	0	0.038886	0	0.050243	0	0.016951	0	0.038283	0	0.028978	0	0.041889	0	0.035155	0	0.004273	0	0	0	0	0	0	0	0.011636	0	0.056048	0.021057	0	0	0	0	0	0	0	0	0	0	0	0	0	0	0
g__Providencia	0	0.009701	0	0	0	0	0	0	0	0	0	0	0	0	0	0	0	0	0	0	0	0	0	0	0	0	0	0	0	0	0	0	0	0	0	0.011682	0.041646	0	0	0	0	0	0	0	0	0	0	0	0
g__Peptostreptococcaceae_unclassified	0	0	0	0	0	0	0	0	0	0	0	0	0	0.053354	0	0	0	0	0	0	0	0.036583	0	0	0	0	0	0	0.023666	0	0	0	0	0	0	0	0	0	0	0	0	0	0	0	0	0	0	0	0
g__Geobacter	0	0	0	0	0	0	0	0	0	0	0	0	0	0	0	0	0	0	0	0	0	0	0	0	0	0	0	0	0	0	0	0	0	0	0	0	0	0	0	0	0	0	0	0	0	0	0	0	0
g__Cavicella	0	0	0	0	0	0	0	0	0	0	0	0	0	0	0	0	0	0	0	0	0	0	0	0	0	0	0	0	0	0	0	0	0	0	0	0	0	0	0	0	0	0	0	0	0	0	0	0	0
g__Pseudoxanthomonas	0	0	0	0	0	0	0	0	0	0	0	0	0	0	0	0	0	0	0	0	0	0	0	0	0	0	0	0	0	0	0	0	0	0	0	0	0	0	0	0	0	0	0.235644	0.075642	0	0	0	0	0
g__Senegalimassilia	0	0	0	0	0	0	0	0	0	0	0	0	0	0	0	0	0	0	0	0	0	0	0	0	0	0	0	0	0	0	0	0	0	0	0	0	0	0	0	0	0	0	0	0	0	0	0	0	0
g__Hymenobacter	0	0	0	0	0	0	0	0	0	0	0	0	0	0	0	0	0	0	0	0	0	0	0	0	0	0	0	0	0	0	0	0	0	0	0	0	0	0	0	0	0	0	2.96168	0	0	0	0	0	0
g__Dyella	0	0	0	0	0	0	0	0	0	0	0	0	0	0	0	0	0	0	0	0	0	0	0	0	0	0	0	0	0	0	0	0	0	0	0	0	0	0	0	0	0	0	0	0	0	0	0	0	0
g__Qipengyuania	0	0	0	0	0	0	0	0	0	0	0	0	0	0	0	0	0	0	0	0	0	0	0	0	0	0	0	0	0	0	0	0	0	0	0	0	0	0	0	0	0	0	0	0.027015	0	0	0	0	0
g__Fimbriimonadaceae_unclassified	0	0	0	0	0	0	0	0	0	0	0	0	0	0	0	0	0	0	0	0	0	0	0	0	0	0	0	0	0	0	0	0	0	0	0	0	0	0	0	0	0	0	0	0	0	0	0	0	0
g__B1-7BS_unclassified	0	0	0	0	0	0	0	0	0	0	0	0	0	0	0	0	0	0	0	0	0	0	0	0	0	0	0	0	0	0	0	0	0	0	0	0	0	0	0	0	0	0	0	0	0	0	0	0	0
g__SBR1031_unclassified	0	0	0	0	0	0	0	0	0	0	0	0	0	0	0	0	0	0	0	0	0	0	0	0	0	0	0	0	0	0	0	0	0	0	0	0	0	0	0	0	0	0	0	0	0	0	0	0	0
g__Halioglobus	0	0	0	0	0	0	0	0	0	0	0	0	0	0	0	0	0	0	0	0	0	0	0	0	0	0	0	0	0	0	0	0	0	0	0	0	0	0	0	0	0	0	0	0	0	0	0	0	0
g__Aquicella	0	0	0	0	0	0	0	0	0	0	0	0	0	0	0	0	0	0	0	0	0	0	0	0	0	0	0	0	0	0	0	0	0	0	0	0	0	0	0	0	0	0	0	0	0	0	0	0	0
g__Shuttleworthia	0	0	0	0	0	0	0	0	0	0	0	0	0	0	0	0	0	0	0	0	0	0	0	0.016346	0	0	0	0	0	0	0	0	0	0	0	0	0.023426	0	0	0	0	0	0	0	0	0	0	0	0
g__Eubacterium]_fissicatena_group	0	0	0	0	0	0	0	0	0	0	0	0	0	0	0	0	0	0	0	0	0	0	0	0	0	0	0	0	0	0	0	0	0	0	0	0	0	0	0	0	0	0	0	0	0	0	0	0	0
g__Roseomonas	0	0	0	0	0	0	0	0	0	0	0	0	0	0	0	0	0	0	0	0	0	0	0	0	0	0	0	0	0	0	0	0	0	0	0	0	0	0	0	0	0	0	0	0	0	0	0	0	0
g__Flavobacterium	0	0	0	0	0	0	0.016468	0	0.014402	0	0	0	0.016951	0	0.006125	0	0	0	0	0	0	0	0	0	0	0	0	0	0	0	0	0	0.015037	0	0	0	0	0	0	0	0	0	1.38906	0	0	0	0	0	0
g__Amaricoccus	0	0	0.013045	0	0	0	0	0	0	0	0	0	0	0	0	0	0	0	0	0	0	0	0	0	0	0	0	0	0	0	0	0	0	0	0	0	0	0	0	0	0	0	0	0	0	0	0	0	0
g__Subgroup_18_unclassified	0	0	0	0	0	0	0	0	0	0	0	0	0	0	0	0	0	0	0	0	0	0	0	0	0	0	0	0	0	0	0	0	0	0	0	0	0	0	0	0	0	0	0	0	0	0	0	0	0
g__Intestinibacter	0	0	0	0	0	0	0	0	0	0	0	0	0	0.022374	0	0	0	0	0	0	0	0	0	0	0	0	0	0	0	0	0	0	0	0	0	0	0.403446	0	0	0	0	0	0	0	0	0	0	0	0
g__Chroococcidiopsis_SAG_2023	0	0	0	0	0	0	0	0	0	0	0	0	0	0	0	0	0	0	0	0	0	0	0	0	0	0	0	0	0	0	0	0	0.010936	0	0	0	0	0	0	0	0	0	0	0	0	0	0	0	0
g__Pajaroellobacter	0	0	0	0	0	0	0	0	0	0	0	0	0	0	0	0	0	0	0	0	0	0	0	0	0	0	0	0	0	0	0	0	0	0	0	0	0	0	0	0.288573	0	0	0	0	0	0	0	0	0
g__Clostridium_sensu_stricto_8	0	0	0	0	0	0	0	0	0	0	0	0	0	0	0	0	0	0	0	0	0	0	0	0	0	0	0	0	0	0	0	0	0	0	0	0	0	0	0	0	0	0	0	0	0	0	0	0	0
g__Herbiconiux	0	0	0	0	0	0	0	0	0	0	0	0	0	0	0	0	0	0	0	0	0	0	0	0	0	0	0	0	0	0	0	0	0	0	0	0	0	0	0	0	0	0	0	0	0	0	0	0	0
g__Pseudoramibacter	0	0.006929	0	0	0	0	0	0	0	0	0	0	0	0	0	0	0	0	0	0	0	0	0	0	0	0	0	0	0	0	0	0	0	0	0	0	0	0	0	0	0	0	0	0	0	0	0	0	0
g__Syntrophaceae_unclassified	0	0	0	0	0	0	0	0	0	0	0	0	0	0	0	0	0	0	0	0	0	0	0	0	0	0	0	0	0	0	0	0	0	0	0	0	0	0	0	0	0	0	0	0	0	0	0	0	0
g__Aeribacillus	0	0	0	0	0	0	0	0	0	0	0	0	0	0	0	0	0	0	0	0	0	0	0	0	0	0	0	0.052763	0	0	0	0	0	0	0	0	0	0	0	0	0	0	0	0	0.023394	0	0	0	0
g__Candidatus_Kaiserbacteria_unclassified	0	0	0	0	0	0	0	0	0	0	0	0	0	0	0	0	0	0	0	0	0	0	0	0	0	0	0	0	0	0	0	0	0	0	0	0	0	0	0	0	0	0	0	0	0	0	0	0	0
g__Peptococcaceae_unclassified	0.029039	0	0	0	0	0	0	0	0	0	0	0	0	0	0	0	0	0	0	0	0	0	0	0	0	0	0	0	0	0	0	0	0	0	0.164866	0	0	0	0	0	0	0	0	0	0	0	0	0	0
g__Subgroup_21_unclassified	0	0	0	0	0	0	0	0	0	0	0	0	0	0	0	0	0	0	0	0	0	0	0	0	0	0	0	0	0	0	0	0	0	0	0	0	0	0	0	0	0	0	0	0	0	0	0	0	0
g__Dongia	0	0	0	0	0	0	0	0	0	0	0	0	0	0	0	0	0	0	0	0	0.150208	0	0	0	0	0	0	0	0	0	0	0	0	0	0	0	0	0	0	0	0	0	0	0	0	0	0	0	0
g__RBG-16-58-14	0	0	0	0	0	0	0	0	0	0	0	0	0	0	0	0	0	0	0	0	0	0	0	0	0	0	0	0	0	0	0	0	0	0	0	0	0	0	0	0	0	0	0	0	0	0	0	0	0
g__Kurthia	0	0	0	0	0.002875	0	0	0	0	0	0	0	0	0	0	0	0	0	0	0	0	0	0	0	0	0	0	0	0	0	0	0	0	0	0	0	0	0	0	0	0	0	0	0	0	0	0	0	0
g__Rhodocyclaceae_unclassified	0	0	0	0	0	0	0	0	0	0	0.013703	0	0	0	0	0	0	0	0	0	0	0	0	0	0	0	0	0	0	0	0	0	0	0	0	0	0	0	0	0	0	0	0	0	0	0	0	0	0
g__Luteimonas	0	0	0	0	0	0	0	0	0	0	0	0	0	0	0	0	0	0	0	0	0	0	0	0	0	0	0	0	0	0	0	0	0	0	0	0	0	0	0	0	0	0	0	0	0	0	0	0	0
g__Acidobacterium	0	0	0	0	0	0	0	0	0	0	0	0	0	0	0	0	0	0	0	0	0	0	0	0	0	0	0	0	0	0	0	0	0	0	0	0	0	0	0	0	0	0	3.78767	0	0	0	0	0	0
g__CAG-56	0	0	0	0	0	0	0	0	0	0	0	0	0	0	0	0	0	0	0	0	0	0	0	0	0	0	0	0	0	0	0	0	0	0	0	0	0	0	0	0.007695	0	0	0	0	0	0	0	0	0
g__Tyzzerella_3	0	0	0	0	0	0	0	0	0	0	0	0	0.060269	0	0	0	0	0	0	0	0	0	0	0	0	0	0	0	0	0	0	0	0	0	0	0	0	0	0	0	0	0	0	0	0	0	0	0	0
g__Clostridium_sensu_stricto_5	0	0	0	0	0	0	0	0	0	0	0	0	0	0	0	0	0	0	0	0	0	0	0	0	0	0	0	0	0	0	0	0	0	0	0	0	0	0	0	0	0	0	0	0	0	0	0	0	0
g__Actinobaculum	0	0	0	0	0	0	5.35858	0	0	0	0	0	0	0	0	0	0	0	0	0	0	0	0	0	0	0	0	0	0	0	0	0	0	0	0	0	0	0	0	0	0	0	0	0	0	0	0	0	0
g__Clade_Ia	0	0	0	0	0	0	0	0	0	0	0	0	0	0	0	0	0	0	0	0	0	0	0	0	0	0	0	0	0	0	0	0	0	0	0	0	0	0	0	0	0	0	0	0	0	0	0	0	0
g__F0332	0	0	0	0	0	0	0	0	0	0	0	0	0.156324	0	0	0	0.010867	0	0	0	0	0	0	0	0	0	0	0	0	0	0	0	0	0	0	0	0	0	0	0	0	0	0	0	0	0	0	0	0
g__Pseudonocardia	0	0	0	0	0	0	0	0	0	0	0	0	0.035785	0	0	0	0	0	0	0	0.239693	0	0	0	0	0	0	0	0	0	0	0	0	0	0	0	0	0	0	0	0	0	0	0.012607	0.31582	0	0	0	0
g__Rubrobacter	0	0	0	0	0	0	0	0	0	0	0	0	0	0	0	0	0	0	0	0	0	0	0	0	0	0	0	0	0	0	0	0.259748	0	0	0	0	0	0	0	0	0	0	0	0	0	0	0	0	0
g__Lutispora	0	0	0	0	0	0	0	0	0	0	0	0	0	0	0	0	0	0	0	0	0	0	0	0	0	0	0	0	0	0	0	0	0	0	0.005888	0	0	0	0	0	0	0	0	0	0	0	0	0	0
g__Pedomicrobium	0	0	0	0	0	0	0	0	0	0	0	0	0.468971	0	0	0	0	0	0	0	0	0	0	0	0	0	0	0	0	0	0	0	0	0	0	0	0	0	0	0	0	0	0	0	0	0	0	0	0
g__Leifsonia	0	0	0	0	0	0	0	0	0	0	0	0	0	0	0	0	0	0	0	0	0	0	0	0	0	0	0	0	0	0	0	0	0	0	0	0	0	0	0	0	0	0	0	0	0	0	0	0	0
g__Jeotgalicoccus	0	0	0	0	0	0	0	0	0	0	0	0	0	0	0	0	0	0	0	0	0	0	0	0	0	0	0	0	0	0	0	0	0	0	0	0	0	0	0	0	0	0	0	0	0	0	0	0	0
g__Aliterella_CENA595	0	0	0	0	0	0	0	0	0	0	0	0	0	0	0	0	0	0	0	0	0	0	0	0	0	0	0	0	0	0	0	0	0	0	0	0	0	0	0	0	0	0	0	0	0	0	0	0	0
g__BIrii41_unclassified	0	0	0	0	0	0	0	0	0	0	0	0	0	0	0	0	0	0	0	0	0	0	0	0	0	0	0	0	0	0	0	0	0	0	0	0	0	0	0	0	0	0	0	0	0	0	0	0	0
g__F0058	0	0	0	0	0	0	0	0	0	0	0	0	0	0.037864	0	0	0	0.012483	0.051862	0	0	0	0	0	0	0	0	0	0	0	0	0	0	0	0	0	0	0	0	0	0	0	0	0	0	0	0	0	0
g__JdFR-76	0	0	0	0	0	0	0	0	0	0	0	0	0	0	0	0	0	0	0	0	0	0	0	0	0	0	0	0	0	0	0	0	0	0	0	0	0	0	0	0	0	0	0	0	0	0	0	0	0
g__P3OB-42_unclassified	0	0	0	0	0	0	0	0	0	0	0	0	0	0	0	0	0	0	0	0	0	0	0	0	0	0	0	0	0	0	0	0	0	0	0	0	0	0	0	0	0	0	0	0	0	0	0	0	0
g__Microbacterium	0	0	0	0	0	0	0.021408	0	0	0	0	0	0	0	0	0	0	0	0	0	0	0	0	0	0	0	0	0	0	0	0	0	0	0	0	0	0	0	0	0	0	0	0	0	0	0	0.035374	0	0
g__Methyloversatilis	0	0	0	0	0	0	0	0	0	0	0	0	0	0	0	0	0	0	0	0	0	0	0	0	0	0	0	0	0	0	0	0	0	0	0.004416	0	0.970874	0	0	0	0	0	0	0	0	0	0	0	0
g__Kingella	0	0	0.050731	0.257003	0	0	0	0	0	0.029213	0	0	0	0	0	0	0	0.379848	0	0	0	0.147922	0	0	0	0.147691	0	0	0	0	0.079789	0.008379	0.027341	0	0	0	0	0	0	0	0	0	0	0	0	0	0	0	0
g__Dokdonella	0	0	0	0	0	0	0	0	0	0	0	0	0	0	0	0	0	0	0	0	0.557686	0	0	0	0	0	0	0	0	0	0	0	0	0	0	0	0.887582	0	0	0	0	0	0	0	0	0	0	0	0
g__Prauserella	0	0	0	0	0	0	0.003294	0	0	0	0	0	0	0	0	0	0	0	0	0	0	0	0	0	0	0	0	0	0	0	0	0	0	0	0	0	0	0	0	0	0	0	0	0	0	0	0	0	0
g__Caulobacter	0.010163	0	0	0	0	0	0	0	0.004321	0	0	0	0	0	0	0	0	0	0	0	0.020773	0	0	0	0	0	0	0	0	0	0	0	0	0	0	0	0	0	0	0	0	0	0	0	0	0	0	0	0
g__Steroidobacter	0	0	0	0.005977	0	0	0	0	0	0	0	0	0	0	0	0	0	0	0	0	0.059124	0	0	0	0	0	0	0	0	0	0	0	0	3.01769	0	0	0	0	0	0	0	0	0	0	0	0	0	0	0
g__Tissierella	0	0	0	0	0	0	0	0	0	0	0	0	0	0	0	0	0	0	0	0	0	0	0	0	0	0	0	0	0	0.261039	0	0	0	0	0	0	0	0	0	0	0	0	0	0	0	0	0	0	0
g__Acetivibrio]_ethanolgignens_group	0	0	0	0	0	0	0	0	0	0	0	0	0	0	0	0	0	0	0	0	0	0	0	0	0	0	0	0	0	0	0	0	0	0	0	0	0	0	0	0	0	0	0	0	0	0	0	0	0
g__Muribacter	0	0	0	0	0	0	0	0	0	0	0	0	0	0	0	0	0	0	0	0	0	0	0	0	0	0	0	0	0	0	0	0	0	0	0	0	0	0	0	0	0	0	0	0.605133	0	0	0	0	0
g__Sulfitobacter	0	0	0	0	0	0	0	0	0	0	0	0	0	0	0	0	0	0	0	0	0	0	0	0	0	0	0	0	0	0	0	0	0	0	0	0	0	0	0	0	0	0	0	0	0	0	0	0	0
g__Zymophilus	0	0	0	0	0	0	0	0	0	0	0	0	0	0	0	0	0	0	0	0	0	0	0	0	0	0	0	0	0	0	0	0	0	0	0	0	0	0	0	0	0	0	0	0	0	0	0	0	0
g__Candidatus_Microthrix	0	0	0	0	0	0	0	0	0	0	0	0	0	0	0	0	0	0	0	0	0	0	0	0	0	0	0	0	0	0	0	0	0	0	0	0	0	0	0	0	0	0	0	0	0	0	0.158004	0	0
g__Acidimicrobiales_unclassified	0	0	0	0	0	0	0	0	0	0	0	0	0.141256	0	0	0	0	0	0	0	0	0	0	0	0	0	0	0	0	0	0	0	0	0	0	0	0	0	0	0	0	0	0	0	0	0	0	0	0
g__Taibaiella	0	0	0	0	0	0	0	0	0	0	0	0	0	0	0	0	0	0	0	0	0	0	0	0	0	0	0	0	0	0	0	0	0	0	0	0	0	0	0	0	0	0	0	0	0	0	0	0	0
g__Ruminococcaceae_UCG-004	0.014519	0	0	0	0	0	0	0	0	0	0	0.004008	0	0	0	0	0	0	0	0	0	0	0	0	0.005419	0	0	0	0	0.004016	0	0	0	0	0.004416	0	0	0	0	0	0	0	0	0	0	0	0	0	0
g__ZOR0006	0	0	0	0	0	0	0	0	0	0	0	0	0	0	0	0	0	0	0	0	0	0	0	0	0	0	0	0	0	0	0	0	0	0	0	0	0	0	0	0	0	0	0	0	0	0	0	0	0
g__Thauera	0	0	0	0	0	0	0.031289	0	0	0	0	0	0	0	0	0	0	0	0.007979	0	0	0	0	0	0	0	0	0	0	0	0	0	0	0	0	0	0	0	0	0	0	0	0	0	0	0	0	0	0
g__Ignavibacterium	0	0	0	0	0	0	0	0	0	0	0	0	0	0	0	0	0	0	0	0	0	0	0	0	0	0	0	0	0	0	0	0	0	0	0	0	0	0	0	0	0	0	0	0	0	0	0	0	0
g__Lachnospiraceae_UCG-010	0	0	0	0	0	0	0	0	0	0	0	0	0	0	0	0	0	0	0	0	0	0	0	0	0	0	0	0	0	0	0	0	0	0	0	0	0	0	0	0	0	0	0	0	0	0	0	0	0
g__Granulicella	0	0	0	0	0	0	0	0	0	0	0	0	0	0	0	0	0	0	0	0	2.39214	0	0	0	0	0	0	0	0	0	0	0	0	0	0	0	0	0	0	0	0	0	0	0	0	0	0	0	0
g__KF-JG30-B3_unclassified	0	0	0	0	0	0	0	0	0	0	0	0	0	0	0	0	0	0	0	0	0	0	0	0	0	0	0	0	0	0	0	0	0	0	0	0	0	0	0	0	0	0	0	0	0	0	0	0	0
g__Anoxybacillus	0	0	0	0	0	0	0.680115	0	0	0	0	0	0	0	0	0	0	0	0.003989	0	0	0	0	0	0	0	0	0.762331	0	0	0	0	0	0	0	0	0	0	0	0	0	0	0	0	0	0	0.087256	0	0
g__Rhizobiales_unclassified	0	0	0	0	0	0	0	0	0	0	0	0	0	0	0	0	0	0	0	0	0	0	0	0	0	0	0	0	0	0	0	0	0	0	0	0	0	0	0	0	0	0	0	0	0	0	0	0	0
g__Murimonas	0	0	0	0	0	0	0	0	0	0	0	0	0	0	0	0	0	0	0	0	0	0	0	0	0	0	0	0	0	0	0	0	0	0	0.030912	0	0	0	0	0	0	0	0	0	0	0	0	0	0
g__Methylibium	0	0	0	0	0	0	0	0	0	0	0	0	0	0	0	0	0	0	0	0	0	0	0	0	0	0	0	0	0	0	0	0	0	0	0	0	0	0	0	0	0	0	0	0	0	0	0	0	0
g__OM43_clade	0	0	0	0	0	0	0	0	0	0	0	0	0	0	0	0	0	0	0	0	0	0	0	0	0	0	0	0	0	0	0	0	0	0	0	0	0	0	0	0	0	0	0	0	0	0	0	0	0
g__Paraprevotella	0.540117	0	0	0	0	0	0	0	0	0	0	0	0	0	0	0	0	0	0	0	0	0	0	0	0	0	0	0	0	0	0	0	0	0	0.294403	0	0	0	0	0	0	0	0	0	0	0	0	0	0
g__Oceanobacillus	0	0	0	0	0	0	0	0	0	0	0	0	0	0	0	0	0	0	0	0	0	0	0	0	0	0	0	0	0	0	0	0	0	0	0	0	0	0	0	0	0	0	0	0	0	0	0	0	0
g__Herbaspirillum	0	0	0	0	0	0.004615	0	0	0	0	0	0	0	0	0	0	0	0	0	0	0	0	0	0	0	0	0	0	0	0	0	0	0	0	0	0	0	0	0	0	0	0	0	0	0	0	0	0	0
g__Finegoldia	0	0	0.010146	0.358609	0	0	0	0	0	0	0	0	0	0	0	0	0	0	0	0	0.121445	0	0	0	0	0	0	0	0	0	0	0	0	0	0	0	0	0	0	0	0	0	0	0	0	0	0	0	0
g__Longimicrobiaceae_unclassified	0	0	0	0	0	0	0	0	0	0	0	0	0	0	0	0	0	0	0	0	0	0	0	0	0	0	0	0	0	0	0	0	0	0	0	0	0	0	0	0	0	0	0	0	0	0	0	0	0
g__Frankiales_unclassified	0	0	0	0	0	0	0	0	0	0	0	0	0	0	0	0	0	0	0	0	0	0	0	0	0	0	0	0	0	0	0	0	0	0	0	0	0	0	0	0	0	0	0.307578	0.642954	0	0	0	0	0
g__Pla1_lineage_unclassified	0	0	0	0	0	0	0	0	0	0	0	0	0	0	0	0	0	0	0	0	0	0	0	0	0	0	0	0	0	0	0	0	0	0	0	0	0	0	0	0	0	0	0	0	0	0	0	0	0
g__Lachnospiraceae_UCG-004	0	0	0	0	0	0	0	0	0	0	0	0	0	0	0	0	0	0	0	0	0	0	0	0	0	0	0	0	0	0	0	0	0	0	0	0	0	0	0	0	0	0	0	0	0	0	0	0	0
g__Knoellia	0	0	0	0	0	0	0	0	0	0	0	0	0	0	0	0	0	0	0	0	0	0	0	0	0	0	0	0	0	0	0	0	0	0	0	0	0	0	0	0	0	0	0	0	0	0	0	0	0
g__BRC1_unclassified	0	0	0	0	0	0	0	0	0	0	0	0	0	0	0	0	0	0	0	0	0	0	0	0	0	0	0	0	0	0	0	0	0	0	0	0	0	0	0	0	0	0	0	0	0	0	0	0	0
g__Raoultella	0	0	0	0	0	0	0	0	0	0	0	0	0	0	0	0	0	0	0	0	0	0	0	0	0	0	0	0	0	0	0	0	0	0	0	0	0	0	0	0	0	0	0	0	0	0	0	0	0
g__SJA-28_unclassified	0	0	0	0	0	0	0	0	0	0	0	0	0	0	0	0	0	0	0	0	0	0	0	0	0	0	0	0	0	0	0	0	0	0	0	0	0	0	0	0	0	0	0	0	0	0	0	0	0
g__Gordonia	0	0	0	0	0	0	0	0	0	0	0	0	0	0	0	0	0	0	0	0	0	0	0	0	0	0	0	0	0	0	0	0	0	0	0	0	0	0	0	0	0	0	0	0	0	0	0	0	0
g__Desulfatiglans	0	0	0	0	0	0	0	0	0	0	0	0	0	0	0	0	0	0	0	0	0	0	0	0	0	0	0	0	0	0	0	0	0	0	0	0	0	0	0	0	0	0	0	0	0	0	0	0	0
g__UTCFX1	0	0	0	0	0	0	0	0	0	0	0	0	0	0	0	0	0	0	0	0	0	0	0	0	0	0	0	0	0	0	0	0	0	0	0	0	0	0	0	0	0	0	0	0	0	0	0	0	0
g__Subgroup_10	0	0	0	0	0	0	0	0	0	0	0	0	0	0	0	0	0	0	0	0	0	0	0	0	0	0	0	0	0	0	0	0	0	0	0	0	0	0	0	0	0	0	0	0	0	0	0	0	0
g__Angelakisella	0.011615	0	0	0	0	0	0	0	0	0	0	0	0	0	0	0	0	0	0	0	0	0	0	0	0	0	0	0	0	0	0	0	0	0	0	0	0	0	0	0	0	0	0	0	0	0	0	0	0
g__Georgenia	0	0	0	0	0	0	0.798683	0	0	0	0	0	0	0	0	0	0	0	0	0	0	0	0	0	0	0	0	0	0	0	0	0	0	0	0	0	0	0	0	0	0	0	0	0	0	0	0	0	0
g__Ruminococcaceae_UCG-009	0	0	0	0	0	0	0	0	0	0	0	0	0	0	0	0	0	0	0	0	0	0	0	0	0	0	0	0	0	0	0	0	0	0	0.016192	0	0	0	0	0.003848	0	0	0	0.003602	0.003899	0	0	0	0
g__Candidatus_Adlerbacteria_unclassified	0	0	0	0	0	0	0	0	0	0	0	0	0	0	0	0	0	0	0	0	0	0	0	0	0	0	0	0	0	0	0	0	0	0	0	0	0	0	0	0	0	0	0	0	0	0	0	0	0
g__AKIW659	0	0	0	0	0	0	0	0	0	0	0	0	0	0	0	0	0	0	0	0	0	0	0	0	0	0	0	0	0	0	0	0	0	0	0	0	0	0	0	0	0	0	0	0	0	0	0	0	0
g__Polaromonas	0	0	0	0	0	0	0	0	0	0	0	0	0	0	0	0	0	0	0	0	0	0	0	0	0	0	0	0	0	0	0	0	0	0	0	0	0	0	0	0	0	0	0	0	0	0	0	0	0
g__Rhodoferax	0	0	0	0	0	0	0	0	0	0	0	0	0	0	0	0	0	0.110566	0	0	0	0	0	0	0	0	0	0	0	0	0	0	0	0	0	0	0	0	0	0	0	0	0	0	0	0	0	0	0
g__SH-PL14	0	0	0	0	0	0	0	0	0	0	0	0	0	0	0	0	0	0	0	0	0.102269	0	0	0	0	0	0	0	0	0	0	0	0	0	0	0	0	0	0	0	0	0	0	0	0	0	0	0	0
g__Hydrogenispora	0	0	0	0	0	0	0	0	0	0	0	0	0	0	0	0	0	0	0	0	0	0	0	0	0	0	0	0	0	0	0	0	0	0	0	0	0	0	0	0	0	0	0	0	0	0	0	0	0
g__Occallatibacter	0	0	0	0	0	0	0	0	0	0	0	0	0	0	0	0	0	0	0	0	0	0	0	0	0	0	0	0	0	0	0	0	0	0	0	0	0	0	0	0	0	0	0	0	0	0	0	0	0
g__S0134_terrestrial_group_unclassified	0	0	0	0	0	0	0	0	0	0	0	0	0	0	0	0	0	0	0	0	0	0	0	0	0	0	0	0	0	0	0	0	0	0	0	0	0	0	0	0	0	0	0	0	0	0	0	0	0
g__Butyricimonas	0	0	0	0	0	0	0	0	0	0	0	0	0	0	0	0	0	0	0	0	0	0	0	0	0	0	0	0	0	0	0	0	0	0	0	0	0	0	0	0	0	0	0	0	0.003899	0	0	0	0
g__Propionispira	0	0	0	0	0	0	0	0	0	0	0	0	0	0	0	0	0	0	0	0	0	0	0	0	0	0	0	0	0	0	0	0	0	0	0	0	0	0	0	0	0	0	0	0	0	0	0	0	0
g__Holophaga	0	0	0	0	0	0	0	0	0	0	0	0	0	0	0	0	0	0	0	0	0	0	0	0	0	0	0	0	0	0	0	0	0	0	0	0	0	0	0	0	0	0	0	0	0	0	0	0	0
g__Azospirillum	0	0	0	0	0	0	0	0	0	0	0	0	0	0	0	0	0	0	0	0	0	0	0	0	0	0	0	0	0	0	0	0	0	0	0	0	0	0	0	0	0	0	0	0	0	0	0	0	0
g__Pseudoclavibacter	0	0	0	0	0	0	2.62166	0	0	0	0	0	0	0	0	0	0	0	0	0	0	0	0	0	0	0	0	0	0	0	0	0	0	0	0	0	0	0	0	0	0	0	0	0	0	0	0	0	0
g__Saccharopolyspora	0	0	0	0	0	0	0.563195	0	0	0	0	0	0	0	0	0	0	0	0	0	0	0	0	0	0	0	0	0	0	0	0	0	0	0	0	0	0.007809	0	0	0	0	0	0	0	0	0	0	0	0
g__Chryseolinea	0	0	0	0	0	0	0	0	0	0	0	0	0	0	0	0	0	0	0	0	0.180569	0	0	0	0	0	0	0	0	0	0	0	0	0	0	0	0	0	0	0	0	0	0	0	0	0	0	0	0
g__Alicycliphilus	0	0	0	0	0	0	0	0	0	0	0	0	0	0	0	0	0	0	0	0	0	0	0	0	0	0	0	0	0	0	0	0	0	0	0	0	0	0	0	0	0	0	0	0.244935	0	0	0	0	0
g__Iamia	0	0	0	0	0	0	0	0	0	0	0	0	0	0	0	0	0	0	0	0	0	0	0	0	0	0	0	0	0	0	0	0	0	0	0	0	0	0	0	0	0	0	0	0	0	0	0	0	0
g__UTBCD1	0	0	0	0	0	0	0	0	0	0	0	0	0	0	0	0	0	0	0	0	0	0	0	0	0	0	0	0	0	0	0	0	0	0	0	0	0	0	0	0	0	0	0	0	0	0	0	0	0
g__Tsukamurella	0	0	0	0	0	0	0	0	0	0	0	0	0	0	0	0	0	0	0	0	0	0	0	0	0	0	0	0	0	0	0	0	0	0	0	0	0	0	0	0	0	0	0	0	0	0	0	0	0
g__Silanimonas	0	0	0	0	0	0	0	0	0	0	0	0	0	0	0	0	0	0	0	0	0	0	0	0	0	0	0	0	0	0	0	0	0	0	0	0	0	0	0	0	0	0	0	0	0	0	0	0	0
g__Bacilli_unclassified	0	0	0	0	0	0	0	0	0	0	0	0	0	0	0	0	0	0	0	0	0	0	0	0	0	0	0	0	0	0	0	0	0	0	0	0	0	0	0	0	0	0	0	0	0	0	0	0	0
g__Ottowia	0	0	0	0	0	0	0	0	0	0	0	0	0	0	0	0	0	0	0	0	0	0	0	0	0	0	0	0	0	0	0	0	0	0	0	0	0	0	0	0	0	0	0	0	0	0	0	0	0
g__Polycyclovorans	0	0	0	0	0	0	0	0	0	0	0	0	0	0	0	0	0	0	0	0	0	0	0	0	0	0	0	0	0	0	0	0	0	0	0	0	0	0	0	0	0	0	0	0	0	0	0	0	0
g__Salinarimonas	0	0	0	0.005977	0	0	0	0	0	0	0	0.004008	0	0	0	0	0	0	0	0	0	0	0	0.002972	0	0	0	0	0	0	0	0	0	0	0	0	0	0	0	0	0	0	0	0	0	0	0	0	0
g__Altererythrobacter	0	0	0	0	0	0	0	0	0	0	0	0	0	0	0	0	0	0	0	0	0	0	0	0	0	0	0	0	0	0	0	0	0	0	0	0	0	0	0	0	0	0	0	0	0	0	0	0	0
g__Sandaracinaceae_unclassified	0	0	0	0	0	0	0	0	0	0	0	0	0.08287	0	0	0	0	0	0	0	0.204538	0	0	0	0	0	0	0	0	0	0	0	0	0	0	0	0	0	0	0	0	0	0	0	0	0	0	0	0
g__WCHB1-81_unclassified	0	0	0	0	0	0	0	0	0	0	0	0	0	0	0	0	0	0	0	0	0	0	0	0	0	0	0	0	0	0	0	0	0	0	0	0	0	0	0	0	0	0	0	0	0	0	0	0	0
g__cvE6_unclassified	0	0	0	0	0	0	0	0	0	0	0	0	0	0	0	0	0	0	0	0	0	0	0	0	0	0	0	0	0	0	0	0	0	0	0	0	0	0	0	0	0	0	0	0	0	0	0	0	0
g__Coprococcus_3	0	0	0	0	0	0	0	0	0	0	0	0	0	0	0	0	0	0	0	0	0	0	0	0	0	0	0	0	0	0	0	0	0	0	0	0	0	0	0.007877	0	0	0	0.012402	0.019811	0	0	0	0	0
g__Comamonadaceae_unclassified	0	0	0	0	0	0	0	0	0	0	0	0	0	0	0	0	0	0	0.049867	0	0	0	0	0	0	0	0	0	0	0	0	0	0	0	0	0	0.848538	0	0	0	0	0	0	0	0	0	0	0	0
g__Xylanimonas	0	0	0	0	0	0	3.16509	0	0	0	0	0	0	0	0	0	0	0	0	0	0	0	0	0	0	0	0	0	0	0	0	0	0	0	0	0	0	0	0	0	0	0	0	0	0	0	0	0	0
g__Candidatus_Alysiosphaera	0	0	0	0	0	0	0	0	0	0	0	0	0	0	0	0	0	0	0	0	0	0	0	0	0	0	0	0	0	0	0	0	0	0	0	0	0	0	0	0	0	0	0	0	0	0	0	0	0
g__Bdellovibrio	0	0	0	0	0	0	0	0	0	0	0	0	0	0	0	0	0	0	0	0	0	0	0	0	0	0	0	0	0	0	0	0	0	0	0	0	0	0	0	0	0	0	0.111621	0.131472	0	0	0	0	0
g__Blastopirellula	0	0	0	0	0	0	2.00412	0	0	0	0	0	0	0	0	0	0	0	0	0	0	0	0	0	0	0	0	0	0	0	0	0	0	0	0	0	0	0	0	0	0	0	0	0	0	0	0	0	0
g__Dysgonomonas	0	0	0	0	0	0	0	0	0	0	0	0	0	0	0	0	0	0	0	0	0	0	0	0	0	0	0	0	0	0	0	0	0	0	0	0	0	0	0	0	0	0	0	0	0	0	0	0	0
g__Rhodoplanes	0	0	0	0	0	0	0	0	0	0	0	0	0.086637	0	0	0	0	0	0	0	0.00799	0	0	0	0	0	0	0	0	0	0	0	0	0	0	0	0	0	0	0	0	0	0	0	0.003899	0	0	0	0
g__Sphingomonadaceae_unclassified	0	0	0	0	0	0	0	0	0	0	0	0	0	0.012048	0	0	0	0	0	0	0.183765	0	0	0	0	0	0	0	0	0	0	0	0	0	0	0	0	0	0	0	0	0	0	0	0	0	0	0	0
g__Blastocatellaceae_unclassified	0	0	0	0	0	0	0	0	0	0	0	0	0	0	0	0	0	0	0	0	0	0	0	0	0	0	0	0	0	0	0	0	0	0	0	0	0	0	0	0	0	0	0	0	0	0	0	0	0
g__Eubacterium]_ventriosum_group	0.177135	0	0	0	0	0	0	0	0	0	0	0	0	0	0	0	0	0	0	0.007039	0	0	0	0	0	0	0	0	0	0	0	0	0	0	0	0	0	0	0	0	0	0	0	0.007204	0	0	0	0	0
g__Eubacterium]_saphenum_group	0	0	0	0	0	0	0	0	0	0	0	0	0	0.024095	0	0	0	0	0	0	0	0	0	0	0	0	0	0	0	0	0	0	0	0	0	0	0	0	0	0	0	0	0	0	0	0	0	0	0.004306
g__Longimicrobium	0	0	0	0	0	0	0	0	0	0	0	0	0	0	0	0	0	0	0	0	0	0	0	0	0	0	0	0	0	0	0	3.24545	0	0	0	0	0	0	0	0	0	0	0	0	0	0	0	0	0
g__Enterobacteriaceae_unclassified	0	0	0	0	0	0	0	0	0	0	0	0	0	0	0	0	0	0	0	0	0	0	0	0	0	0	0	0	0	0	0	0	0	0	0	0	0	0	0	0	0	0	0	0	0	0	0	0	0
g__Ruminococcaceae_UCG-010	0.002904	0	0	0	0	0	0	0	0	0	0	0	0	0	0	0	0	0	0	0	0	0	0	0	0	0	0	0	0	0	0	0	0	0	0.023552	0	0	0	0.004726	0	0	0.003191	0	0	0	0	0	0	0
g__Kineothrix	0	0	0	0	0	0	0	0	0	0	0	0	0	0	0	0	0	0	0	0	0	0	0	0	0	0	0	0	0	0	0	0	0	0	0.004416	0	0	0	0	0	0	0	0	0	0	0	0	0	0
g__Terrimonas	0	0	0	0	0	0	0	0	0	0	0	0	0	0	0	0	0	0	0	0	0	0	0	0	0	0	0	0	0	0	0	0	0	0	0	0	0	0	0	0	0	0	0	0	0	0	0	0	0
g__Planktomarina	0	0	0	0	0	0	0	0	0	0	0	0	0	0	0	0	0	0	0	0	0	0	0	0	0	0	0	0	0	0	0	0	0	0	0	0	0	0	0	0	0	0	0	0	0	0	0	0	0
g__Gordonibacter	0	0	0	0	0	0	0	0	0	0	0	0	0	0	0	0	0	0	0	0	0	0	0	0	0	0	0	0	0	0	0	0	0	0	0	0	0	0	0	0	0	0	0	0	0	0	0	0	0
g__Gastranaerophilales_unclassified	0.033394	0	0	0	0.002875	0	0	0	0	0	0	0	0	0	0	0	0	0	0	0	0	0	0	0	0	0	0	0	0	0	0	0	0	0	0.035328	0	0	0	0	0	0	0	0	0	0	0	0	0	0
g__Candidatus_Koribacter	0	0	0	0	0	0	0	0	0	0	0	0	0	0	0	0	0	0	0	0	0	0	0	0	0	0	0	0	0	0	0	0	0	0	0	0	0	0	0	0	0	0	0	0	0	0	0	0	0
g__Mollicutes_RF39_unclassified	0.103087	0	0	0	0	0	0	0	0	0.006492	0	0	0.037668	0	0	0	0.067011	0	0	0	0	0	0	0	0	0	0	0.034569	0	0	0	0	0	0	0.075073	0	0	0	0	0	0	0	0	0	0	0	0	0	0
g__Eubacterium]_hallii_group	0	0	0	0.490098	0	0	0	0	0	0	0	0	0	0	0	0.02414	0	0	0	0	0	0	0	0	0	0	0	0	0	0	0	0	0	0	0	0	0	0	0	0	0	0	0	0	0	0	0	0	0
g__Pelotomaculum	0	0	0	0	0	0	0	0	0	0	0	0	0	0	0	0	0	0	0	0	0	0	0	0	0	0	0	0	0	0	0	0	0	0	0	0	0	0	0	0	0	0	0	0	0	0	0	0	0
g__DTB120_unclassified	0	0	0	0	0	0	0	0	0	0	0	0	0	0	0	0	0	0	0	0	0	0	0	0	0	0	0	0	0	0	0	0	0	0	0	0	0	0	0	0	0	0	0	0	0	0	0	0	0
g__FBP_unclassified	0	0	0	0	0	0	0	0	0	0	0	0	0	0	0	0	0	0	0	0	0	0	0	0	0	0	0	0	0	0	0	0	0	0	0	0	0	0	0	0	0	0	0	0	0	0	0	0	0
g__Pasteurellaceae_unclassified	0	0	0	0.161374	0	0	0	0	0	0	0	0	0	0	0	0	0	0	0	0	0	0	0	0	0	0	0	0	0	0	0	0.011172	0	0	0	0	0	0	0	0	0.00669	0	0	0.862674	0	0	0	0	0
g__Armatimonadetes_unclassified	0	0	0	0	0	0	0	0	0	0	0	0	0	0	0	0	0	0	0	0	0	0	0	0	0	0	0	0	0	0	0	0	0	0	0	0	0	0	0	0	0	0	0	0	0	0	0	0	0
g__S-BQ2-57_soil_group_unclassified	0	0	0	0	0	0	0	0	0	0	0	0	0	0	0	0	0	0	0	0	0	0	0	0	0	0	0	0	0	0	0	0	0	0	0	0	0	0	0	0	0	0	0	0	0	0	0	0	0
g__Ardenticatenales_unclassified	0	0	0	0	0	0	0	0	0	0	0	0	0	0	0	0	0	0	0	0	0	0	0	0	0	0	0	0	0	0	0	0	0	0	0	0	0	0	0	0	0	0	0	0	0	0	0	0	0
g__Isoptericola	0	0	0	0	0	0	0.233841	0	0	0	0	0	0	0	0	0	0.530653	0	0	0	0	0	0	0	0	0	0	0	0	0	0	0	0	0	0	0	0	0	0	0	0	0	0	0	0	0	0	0	0
g__Dietzia	0	0	0	0	0	0	0	0	0	0	0	0	0	0	0	0	0	0	0	0	0	0	0	0	0	0	0	0	0	0	0	0	0	0	0	0	0	0	0	0	0	0	0	0	0	0	0	0	0
g__Peredibacter	0	0	0	0	0	0	0	0	0	0	0	0	0	0	0	0	0	0	0	0	0	0	0	0	0	0	0	0	0	0	0.046543	0	0	0	0	0	0	0	0	0	0	0	0	0	0	0	0	0	0
g__Thalassobaculales_unclassified	0	0	0	0	0	0	0	0	0	0	0	0	0	0	0	0	0	0	0	0	0	0	0	0	0	0	0	0	0	0	0	0	0	0	0	0	0	0	0	0	0	0	0	0	0	0	0	0	0
g__Candidatus_Jorgensenbacteria_unclassified	0	0	0	0	0	0	0	0	0	0	0	0	0	0	0	0	0	0	0	0	0	0	0	0	0	0	0	0	0	0	0	0	0	0	0	0	0	0	0	0	0	0	0	0	0	0	0	0	0
g__Eggerthella	0.043558	0	0	0	0	0	0	0	0	0	0	0	0	0	0	0	0	0	0	0	0	0	0	0	0	0	0	0	0	0	0	0	0	0	0.680072	0	0	0	0	0	0	0	0	0	0	0	0	0	0
g__Dermabacter	0	0	0	0	0	0	0	0	0	0	0	0	0	0	0	0	0	0	0	0	0	0	0	0	0	0	0	0	0	0	0	0	0	0	0	0	0	0	0	0	0	0	0	0	0	0	0	0	0
g__Subgroup_25_unclassified	0	0	0	0	0	0	0	0	0	0	0	0	0	0	0	0	0	0	0	0	0	0	0	0	0	0	0	0	0	0	0	0	0	0	0	0	0	0	0	0	0	0	0	0	0	0	0	0	0
g__Nesterenkonia	0	0	0	0.009961	0	0	0	0	0	0	0	0	0	0	0	0	0	0	0	0	0	0	0	0	0	0	0	0	0	0	0	0	0	0	0	0	0	0	0	0	0	0	0	0	0	0	0	0	0
g__Dechloromonas	0	0	0	0	0	0	0	0	0	0	0	0	0	0	0	0	0	0	0	0	0	0	0	0	0	0	0	0	0	0	0	0	0	0	0	0	0	0	0	0	0	0	0	0	0	0	0	0	0
g__Phreatobacter	0	0	0	0	0	0	0	0	0	0	0	0	0	0	0	0	0	0.258582	0	0	0	0	0	0	0	0	0	0	0	0	0	0	0	0	0	0	0	0	0	0	0	0	0	0.009005	0	0	0	0	0
g__Dadabacteriales_unclassified	0	0	0	0	0	0	0	0	0	0	0	0	0	0	0	0	0	0	0	0	0	0	0	0	0	0	0	0	0	0	0	0	0	0	0.002944	0	0	0	0	0	0	0	0	0	0	0	0	0	0
g__Clostridiaceae_unclassified	0	0	0	0.015938	0	0.745287	0	0	0	0	0	0	0	0	0	0.155567	0	0	0	0	0	0	0	0	0	0	0	0	0	0	0	0.013965	0	0	0	0	0	0	0	0	0	0	0	0	0	0	0	0	0
g__Defluviicoccus	0	0	0	0	0	0	0.961713	0	0	0	0	0	0	0	0	0	0	0	0	0	0	0	0	0	0	0	0	0	0	0	0	0	0	0	0	0	0	0	0	0	0	0	0	0	0	0	0	0	0
g__SAR324_clade(Marine_group_B)_unclassified	0	0	0	0	0	0	0	0	0	0	0	0	0	0	0	0	0	0	0	0	0	0	0	0	0	0	0	0	0	0	0	0	0	0	0	0	0	0	0	0	0	0	0	0	0	0	0	0	0
g__Azospirillales_unclassified	0	0	0	0	0	0	0	0	0	0	0	0	0	0	0	0	0	0	0	0	0	0	0	0	0	0	0	0	0	0	0	0	0	0	0	0	0	0	0	0	0	0	0	0	0	0	0	0	0
g__Actinomycetaceae_unclassified	0	0	0	0	0	0	0	0	0	0	0	0	0	0	0	0	0	0	0	0	0	0	0	0	0	0	0	0	0	0	0	0	0	0	0	0	0	0	0	0	0	0	0	0	0	0	0	0	0
g__Chujaibacter	0	0	0	0	0	0	0	0	0	0	0	0	0	0	0	0	0	0	0	0	0	0	0	0	0	0	0	0	0	0	0	0	0	0	0	0	0	0	0	0	0	0	0	0	0	0	0	0	0
g__Lachnospiraceae_FCS020_group	0	0	0	0	0	0	0	0	0	0	0	0	0	0	0	0	0	0	0	0	0	0	0	0	0	0	0	0	0	0	0	0	0	0	0	0	0	0	0	0	0	0	0	0	0	0	0	0	0
g__CCM11a_unclassified	0	0	0	0	0	0	0	0	0	0	0	0	0	0	0	0	0	0	0	0	0	0	0	0	0	0	0	0	0	0	0	0	0	0	0	0	0	0	0	0	0	0	0	0	0	0	0	0	0
g__Pseudaminobacter	0	0	0	0	0	0	0	0	0	0	0	0	0	0	0	0	0	0	0.197475	0	0	0	0	0	0	0	0	0	0	0	0	0	0	0	0	0	0	0	0	0	0	0	0	0	0	0	0	0	0
g__PLTA13_unclassified	0	0	0	0	0	0	0	0	0	0	0	0	0.395517	0	0	0	0	0	0	0	0	0	0	0	0	0	0	0	0	0	0	0	0	0	0	0	0	0	0	0	0	0	0	0	0	0	0	0	0
g__Sulfuritalea	0	0	0	0	0	0	0	0	0	0	0	0	0	0	1.89731	0	0	0	0	0	0	0	0	0	0	0	0	0	0	0	0	0	0	0	0	0	0	0	0	0	0	0	0	0	0	0	0	0	0
g__Alcanivorax	0	0	0	0	0	0	0	0	0	0	0	0	0	0	0	0	0	0	0	0	0	0	0	0	0	0	0	0	0	0	0	0	0	0	0	0	0	0	0	0	0	0	0	0	0	0	0	0	0
g__Methylobacillus	0	0	0	0	0	0	0	0	0	0	0	0	0	0	0	0	0	0	0	0	0	0	0	0	0	0	0	0	0	0	0	0	0	0	0	0	0	0	0	0	0	0	0	0	0	0	0	0	0
g__Chryseomicrobium	0	0	0	0	0	0	0	0	0	0	0	0	0	0	0	0	0	0	0	0	0	0	0	0	0	0	0	0	0	0	0	0	0	0	0	0	0	0	0	0	0	0	0	0	0	0	0	0	0
g__Archangiaceae_unclassified	0	0	0	0.406423	0	0	0	0	0	0	0	0	0	0	0	0	0	0	0	0	0	0	0	0	0	0	0	0	0	0	0	0	0	0	0	0	0	0	0	0	0	0	0	0	0	0	0	0	0
g__0319-6G20_unclassified	0	0	0	0	0	0	0	0	0	0	0	0	0	0	0	0	0	0	0	0	0	0	0	0	0	0	0	0	0	0	0	0	0	0	0	0	0.861553	0	0	0	0	0	0	0	0	0	0	0	0
g__Butyrivibrio	0	0	0	0	0	0	0	0	0	0	0	0	0	0	0	0	0	0	0	0	0	0	0	0	0	0	0	0	0	0	0	0	0	0	0	0	0	0	0	0	0	0	0	0	0	0	0	0	0
g__Salinisphaera	0	0	0	0	0	0	0	0	0	0	0	0	0	0	0	0	0	0	0	0	0	0	0	0	0	0	0	0	0	0	0	0	0	0	0	0	0	0	0	0	0	0	0	0	0	0	0	0	0
g__Thermomonas	0	0	0	0	0	0	0	0	0	0	0	0	0	0	0	0	0	0	0	0	0	0	0	0	0	0	0	0	0	0	0	0	0	0	0	0	0	0	0	0	0	0	0	0	0	0	0	0	0
g__Sporolactobacillus	0	0	0	0	0	0	2.75175	0	0	0	0	0	0	0	0	0	0	0	0	0	0	0	0	0	0	0	0	0	0	0	0	0	0	0	0	0	0	0	0	0	0	0	0	0	0	0	0	0	0
g__env.OPS_17_unclassified	0	0	0	0	0	0	0	0	0	0	0	0	0	0	0	0	0	0	0	0	0	0	0	0	0	0	0	0	0	0	0	0	0	0	0	0	0	0	0	0	0	0	0	0	0	0	0	0	0
g__Oscillospira	0	0	0	0	0	0	0	0	0	0	0	0	0	0	0	0	0	0	0	0	0	0	0	0	0	0	0	0	0	0	0	0	0	0	0	0	0	0	0	0	0	0	0	0	0	0	0	0	0
g__Erysipelothrix	0	0	0	0	0	0	0	0	0	0	0	0	0	0	0	0	0	0	0	0	0	0	0	0	0	0	0	0	0	0	0	0	0	0	0	0	0	0	0	0	0	0	0	0	0	0	0	0	0
g__DTU089	0	0	0	0	0	0	0	0	0	0	0	0	0	0	0	0	0	0	0	0	0	0	0	0	0	0	0	0	0	0	0	0	0	0	0	0	0	0	0	0	0	0	0	0	0	0	0	0	0
g__Streptomyces	0	0	0	0.191258	0	0	0	0	0	0	0	0	0.323948	0	0	0	0	0	0.602398	0	0.143816	0	0	0	0	0	0	0	0	0	0	0	0	0	0	0	0	0	0	0	0	0	0	0	0	0	0	0	0
g__Desulfosporosinus	0	0	0	0	0	0	0	0	0	0	0	0	0	0	0	0	0	0	0	0	0	0	0	0	0	0	0	0	0	0	0	0	0	0	0	0	0	0	0	0	0	0	0	0	0	0	0	0	0
g__Clostridiales_Family_XIV._Incertae_Sedis_unclassified	0	0	0	0	0	0	0	0	0	0	0	0	0	0	0	0	0	0	0	0	0	0	0	0	0	0	0	0	0	0	0	0	0	0	0.044161	0	0	0	0	0	0	0	0	0	0	0	0	0	0
g__Macrococcus	0	0	0	0	0	0	0	0	0	0	0	0	0	0	0	0	0	0	0	0	0	0	0	0	0	0.013128	0	0	0	0	0	0	0	0	0	0	0	0	0	0	0	0	0	0	0	0	0	0	0
g__Hyphomicrobium	0	0	0	0	0	0	0	0	0	0	0	0	0	0	0	0	0	0	0	0	0	0	0	0	0	0	0	0	0	0	0	0	0	0	0	0	0	0	0	0	0	0	0	0	0	0	0	0	0
g__Parasegetibacter	0	0	0	0	0	0	0	0	0	0	0	0	0	0	0	0	0	0	0	0	0	0	0	0	0	0	0	0	0	0	0	0	0	0	0	0	0	0	0	0	0	0	0	0	0	0	0	0	0
g__Neo-b11	0	0	0	0	0	0	0	0	0	0	0	0	0	0	0	0	0	0	0	0	0	0	0	0	0	0	0	0	0	0	0	0	0	0	0	0	0	0	0	0	0	0	0	0	0	0	0	0	0
g__Thermithiobacillus	0	0	0	0	0	0	0	0	0	0	0	0	0	0	0	0	0	0	0	0	0	0	0	0	0	0	0	0	0	0	0	0	0	0	0	0	0	0	0	0	0	0	0	0	0	0	0	0	0
g__Bradyrhizobiaceae_unclassified	0	0	0	0	0	0	0	0	0	0	0	0	0	0	0	0	0	0	0	0	0.097475	0	0	0	0	0	0	0	0	0	0	0	0	0	0	0	0	0	0	0	0	0	0	0	0	0	0	0	0
g__Dermacoccus	0	0	0	0	0	0	0	0	0	0	0	0	0	0	0	0	0	0	0	0	0	0	0	0	0	0	0	0	0	0	0	0	0	0	0	0	0.577839	0	0	0	0	0	0	0	0	0	0	0	0
g__Solirubrobacter	0	0	0	0	0	0	0	0	0	0	0	0	0	0.053354	0	0	0	0	0	0	0	0	0	0	0	0	0	0	0	0	0	0	0	0	0	0	0	0	0	0	0	0	0	0	0	0	0	0	0
g__Myxococcales_unclassified	0	0	0	0	0	0	0	0	0	0	0	0	0	0	0	0	0	0	0	0	0	0	0	0	0	0	0	0	0	0	0	0	0	0	0	0	0	0	0	0	0	0	0	0	0	0	0	0	0
g__Ornithinimicrobium	0	0	0	0	0	0	0	0	0	0	0	0	0	0	0	0	0	0	0	0	0	0	0	0	0	0	0	0	0	0	0	0	0	0	0	0	0	0	0	0	0	0	0	0	0	0	0	0	0
g__Eubacterium]_ruminantium_group	0	0	0	0	0	0	0	0	0	0	0	0.006681	0	0	0	0	0	0	0	0.019356	0	0	0	0	0	0	0	0	0	0	0	0	0	0	0	0	0	0	0	0	0	0.004786	0	0.005403	0	0	0.009433	0	0
g__Steroidobacteraceae_unclassified	0	0	0	0	0	0	0	0	0	0	0	0	0	0	0	0	0	0	0	0	0.159795	0	0	0	0	0	0	0	0	0	0	0	0	0	0	0	0	0	0	0	0	0	0	0	0	0	0	0	0
g__Bulleidia	0	0	0	0	0	0	0	0	0	0	0	0	0	0	0	0.034868	0.018111	0	0	0	0	0	0	0	0	0	0	0	0	0	0	0	0	0	0	0	0	0	0	0	0	0	0	0	0	0	0	0	0.012918
g__Singulisphaera	0	0	0	0	0	0	0	0	0	0	0	0	0	0	0	0	0.112288	0	0	0	0.199744	0	0	0	0	0	0	0	0	0	0	0	0	0	0	0	0	0	0	0	0	0	0	0	0	0	0	0	0
g__Mobiluncus	0	0	0	0	0	0	0	0	0	0	0	0	0	0	0	0	0	0	0	0	0	0	0	0	0	0	0	0	0.030947	0	0	0	0	0	0	0	0	0	0	0	0	0	0	0	0	0	0	0	0
g__Aureimonas	0	0	0	0	0	0	0	0	0	0	0	0	0	0	0	0	0	0	0	0	0	0	0	0	0	0	0	0	0	0	0	0	0	0	0	0	0	0	0	0	0	0	0	0	0	0	0	0	0
g__WPS-2_unclassified	0	0	0	0	0	0	0	0.07286	0	0	0	0	0	0	0	0	0	0	0	0	0	0	0	0	0	0	0.163676	0	0	0	0	0	0	0	0	0	0	0	0	0	0	0	0.156269	0.003602	0	0	0	0	0
g__Lachnospiraceae_UCG-006	0.011615	0	0	0	0	0	0	0	0	0	0	0	0	0	0	0	0	0	0	0	0	0	0	0	0	0	0	0	0	0	0	0	0	0	0.042688	0	0	0	0	0	0	0	0	0	0	0	0	0	0
g__Caenimonas	0	0	0	0	0	0	0	0	0	0	0	0	0	0	0	0	0	0	0	0	0	0	0	0	0	0	0	0	0	0	0	0	0	0	0	0	0	0	0	0	0	0	0	0	0	0	0	0	0
g__Diplorickettsiaceae_unclassified	0	0	0	0	0	0	0	0	0	0	0	0	0	0	0	0	0	0	0	0	0.012784	0	0	0	0	0	0	0	0	0	0	0	0	0	0	0	0	0	0	0	0	0	0	0	0	0	0	0	0
g__Paracraurococcus	0	0	0	0	0	0	0	0	0	0	0	0	0	0	0	0	0	0	0	0	0	0	0	0	0	0	0	0	0	0	0	0	0	0	0	0	0	0	0	0	0	0	0	0	0	0	0	0	0
g__Clostridium]_innocuum_group	0	0	0	0	0	0	0	0	0	0	0	0	0	0	0	0	0	0	0	0	0	0	0	0	0	0	0	0	0	0	0	0	0	0	0	0	0	0	0	0	0	0	0	0	0	0	0	0	0
g__Leucobacter	0	0	0	0	0	0	0	0	0	0	0	0	0	0	0	0	0	0	0	0	0	0	0	0	0	0	0	0	0	0	0	0	0	0	0	0	0	0	0	0	0	0	0	0	0	0	0	0	0
g__Chthoniobacter	0	0	0	0	0	0	0	0	0	0	0	0	0	0	0	0	0	0	0	0	0.147012	0	0	0	0	0	0	0	0	0	0	0	0	0	0	0	0	0	0	0	0	0	0	0	0	0	0	0	0
g__Polynucleobacter	0	0	0	0	0	0	0	0	0	0	0	0	0	0	0	0	0	0	0	0	0	0	0	0	0	0	0	0	0	0	0	0	0	0	0	0	0	0	0	0	0	0	0	0	0	0	0	0	0
g__Angustibacter	0	0	0	0	0	0	0	0	0	0	0	0	0	0	0	0	0	0	0	0	0	0	0	0	0	0	0	0	0	0	0	0	0	0	0	0	0	0	0	0	0	0	0	0	0	0	0	0	0
g__Rhodobacter	0	0	0	0	0	0	0	0	0	0	0	0	0	0	0	0	0	0	0	0	0	0	0	0	0	0	0	0	0	0	0	0	0	0	0	0	0	0	0	0	0	0	0.528339	0	0	0	0	0	0
g__Burkholderiaceae_unclassified	0	0	0	0	0	0	0	0	0	0	0	0	0	0	0	0	0	0	0	0	0	0	0	0	0	0	0	0	0	0	0	0	0	0	0	0	0	0	0	0	0	0	0	0	0	0	0	0	0
g__Candidatus_Nomurabacteria_unclassified	0	0	0	0	0	0	0	0	0	0	0	0	0	0	0	0	0	0	0.057846	0	0.009588	0	0	0	0	0	0	0	0	0	0	0	0	0	0	0	0	0	0	0	0	0	0	0	0	0	0	0	0
g__Thermicanus	0	0	0	0	0	0	0	0	0	0	0	0	0	0	0	0	0	0	0	0	0	0	0	0	0	0	0	0	0	0	0	0	0	0	0	0	0	0	0	0	0	0	0	0	0	0	0	0	0
g__A21b_unclassified	0	0	0	0	0	0	0	0	0	0	0	0	0	0	0	0	0	0	0	0	0	0	0	0	0	0	0	0	0	0	0	0	0	0	0	0	0	0	0	0	0	0	0	0	0	0	0	0	0
g__Prosthecobacter	0	0	0	0	0	0	0	0	0	0	0	0	0	0	0	0	0	0	0	0	0	0	0	0	0	0	0	0	0	0	0	0	0	0	0	0	0	0	0	0	0	0	0	0	0	0	0	0	0
g__AKIW781_unclassified	0	0	0	0	0	0	0	0	0	0	0	0	0	0	0	0	0	0	0	0	0	0	0	0	0	0	0	0	0	0	0	0	0	0	0	0	0	0	0	0	0	0	0	0	0	0	0	0	0
g__Thioclava	0	0	0	0	0	0	0	0	0	0	0	0	0	0	0	0	0	0	0	0	0	0	0	0	0	0	0	0	0	0	0	0	0	0	0	0	0	0	0	0	0	0	0	0	0	0	0	0	0
g__Xanthomonadales_unclassified	0	0	0	0	0	0	0	0	0	0	0	0	0	0	0	0	0	0	0	0	0	0	0	0	0	0	0	0	0	0	0	0	0	0	0	0	0	0	0	0	0	0	0	0	0	0	0	0	0
g__AKYG587	0	0	0	0	0	0	0	0	0	0	0	0	0	0	0	0	0	0	0	0	0	0	0	0	0	0	0	0	0	0	0	0	0	0	0	0	0	0	0	0	0	0	0	0	0	0	0	0	0
g__Fusobacteriaceae_unclassified	0	0	0	0	0	0	0	0	0	0	0	0	0	0	0	0	0	0	0	0	0	0	0	0	0	0	0	0	0	0	0	0	0	0	0	0	0	0	0	0.003848	0	0	0	0	0	0	0	0	0
g__Erysipelotrichaceae_unclassified	0.143741	0	0	0	0	0	0	0	0	0	0	0	0	0	0	0	0	0	0	0	0	0	0	0	0	0	0	0	0	0	0	0	0	0	0.219331	0	0	0	0	0	0	0	0	0	0	0	0	0	0
g__Candidatus_Soleaferrea	0.017423	0	0	0	0	0	0.008234	0	0	0	0	0	0	0	0	0	0	0	0	0	0	0	0	0	0	0	0	0	0	0	0	0	0	0	0	0	0	0	0	0	0	0	0	0	0	0	0	0	0
g__Candidatus_Stoquefichus	0.040654	0	0	0	0	0	0	0	0	0	0	0	0	0	0	0	0	0	0	0	0	0	0	0	0	0	0	0	0	0	0	0	0	0	0	0	0	0	0	0	0	0	0	0	0	0	0	0	0
g__Desulfurispora	0	0	0	0	0	0	0	0	0	0	0	0	0	0	0	0	0	0	0	0	0	0	0	0	0	0	0	0	0	0	0	0	0	0	0	0	0	0	0	0	0	0	0	0	0	0	0	0	0
g__Rhodanobacteraceae_unclassified	0	0	0	0	0	0	0	0	0	0	0	0	0	0	0	0	0	0	0	0	0	0	0	0	0	0	0	0	0	0	0	0	0.024607	0	0	0	0	0	0	0	0	0	1.45355	0	0	0	0	0	0
g__Vibrionimonas	0	0	0	0	0	0	0	0	0	0	0	0	0	0	0	0	0	0	0	0	0	0	0	0	0	0	0	0	0	0	0	0	0	0	0	0	0	0	0	0	0	0	0	0	0	0	0	0	0
g__SM2D12_unclassified	0	0	0	0	0	0	0	0	0	0	0	0	0	0	0	0	0	0	0	0	0	0	0	0	0	0	0	0	0	0	0	0	0	0	0	0	0	0	0	0	0	0	0.270371	0	0	0	0	0	0
g__DS-100_unclassified	0	0	0	0	0	0	0	0	0	0	0	0	0	0	0	0	0	0	0	0	0	0	0	0	0	0	0	0	0	0	0	0	0	0	0	0	0	0	0	0	0	0	2.27955	0.003602	0	0	0	0	0
g__Chthonomonadales_unclassified	0	0	0	0	0	0	0	0	0	0	0	0	0	0	0	0	0	0	0	0	0	0	0	0	0	0	0	0	0	0	0	0	0	0	0	0	0	0	0	0	0	0	0	0	0	0	0	0	0
g__Negativibacillus	0.021779	0	0	0	0	0	0	0	0	0	0	0	0	0	0	0	0	0.0107	0	0	0	0	0	0	0	0	0	0	0	0	0	0	0	0	0.002944	0	0	0	0	0.005771	0	0	0	0	0	0	0	0	0
g__Anaeroplasma	0.013067	0	0	0	0	0	0	0	0	0	0	0	0	0	0	0	0	0	0	0	0	0	0	0	0	0	0	0	0	0	0	0	0	0	0	0	0	0	0	0	0	0	0	0	0	0	0	0	0
g__Legionella	0	0	0	0	0	0	0.04611	0	0	0	0	0	0	0	0	0	0	0	0	0	0	0	0	0	0	0	0	0	0	0	0	0	0	0	0	0	0	0	0	0	0	0	0	0	0	0	0	0	0
g__GOUTB8	0	0	0	0	0	0	0	0	0	0	0	0	0	0	0	0	0	0	0	0	0	0	0	0	0	0	0	0	0	0	0	0	0	0	0	0	0	0	0	0	0	0	0	0	0	0	0	0	0
g__Anaerovorax	0	0	0	0	0	0	0	0	0	0	0	0	0	0	0	0	0	0	0	0	0	0	0	0	0	0	0	0	0	0	0	0	0	0	0	0	0	0	0	0	0	0	0	0	0	0	0	0	0
g__Roseiflexaceae_unclassified	0	0	0	0	0	0	0	0	0	0	0	0	0	0	0	0	0	0	0	0	0	0	0	0	0	0	0	0	0	0	0.019947	0	0	0	0	0	0	0	0	0	0	0	0	0	0	0	0	0	0
g__1174-901-12	0	0	0	0	0	0	0	0	0	0	0	0	0	0	0	0	0	0	0	0	0	0	0	0	0	0	0	0	0	0	0	0	0	0	0	0	0	0	0	0	0	0	0	0	0	0	0	0	0
g__Sphingoaurantiacus	0	0	0	0	0	0	0	0	0	0	0	0	0	0	0	0	0	0	0	0	0	0	0	0	0	0	0	0	0	0	0	0	0	0	0	0	0	0	0	0	0	0	0	0	0	0	0	0	0
g__D8A-2_unclassified	0	0	0	0	0	0	0	0	0	0	0	0	0	0	0	0	0	0	0	0	0	0	0	0	0	0	0	0	0	0	0	0	0	0	0	0	0	0	0	0	0	0	0	0	0	0	0	0	0
g__Rhodobacteraceae_unclassified	0	0	0	0	0	0	0	0	0	0	0	0	0	0	0	0	0	0	0	0	0	0	0	0	0	0	0	0	0	0	0	0	0	0	0	0	0	0	0	0	0	0	0.042168	0	0	0	0	0	0
g__Nitrosospira	0	0	0	0	0	0	0	0	0	0	0	0	0	0	0	0	0	0	0	0	0	0	0	0	0	0	0	0	0	0	0	0	0	0	0	0	0	0	0	0	0	0	0	0	0	0	0	0	0
g__Berkelbacteria_unclassified	0	0	0	0	0	0	0	0	0	0	0	0	0	0	0	0	0	0	0	0	0	0	0	0	0	0	0	0	0	0	0	0	0	0	0	0	0	0	0	0	0	0	0	0	0	0	0	0	0
g__MSBL5_unclassified	0	0	0	0	0	0	0	0	0	0	0	0	0	0	0	0	0	0	0	0	0	0	0	0	0	0	0	0	0	0	0	0	0	0	0	0	0	0	0	0	0	0	0	0	0	0	0	0	0
g__Hydrotalea	0	0	0	0	0	0	0	0	0	0	0	0	0	0	0	0	0	0	0	0	0	0	0	0	0	0	0	0	0	0	0	0	0	0	0	0	0	0	0	0	0	0	0	0	0	0	0	0	0
g__Emticicia	0	0	0	0	0	0	0	0	0	0	0	0	0	0	0	0	0	0	0	0	0	0	0	0	0	0	0	0	0	0	0	0	0	0	0	0	0	0	0	0	0	0	0	0	0	0	0	0	0
g__NS9_marine_group_unclassified	0	0	0	0	0	0	0	0	0	0	0	0	0	0	0	0	0	0	0	0	0	0	0	0	0	0	0	0	0	0	0	0	0	0	0	0	0	0	0	0	0	0	0	0	0	0	0	0	0
g__Syntrophorhabdus	0	0	0	0	0	0	0	0	0	0	0	0	0	0	0	0	0	0	0	0	0	0	0	0	0	0	0	0	0	0	0	0	0	0	0	0	0	0	0	0	0	0	0	0	0	0	0	0	0
g__Ruminiclostridium_1	0	0	0	0	0	0	0	0	0	0	0	0	0	0	0	0	0	0	0	0	0	0	0	0	0	0	0	0	0	0	0	0	0	0	0	0	0	0	0	0	0	0	0	0	0	0	0	0	0
g__Williamsia	0	0	0	0	0	0	0	0	0	0	0	0	0	0	0	0	0	0	0	0	0	0	0	0	0	0	0	0	0	0	0	0	0	0	0	0	0	0	0	0	0	0	0	0	0	0	0	0	0
g__Lachnospiraceae_UCG-001	0.029039	0	0	0	0	0	0	0	0	0	0	0	0	0	0	0	0	0	0	0	0.012784	0	0	0	0	0	0	0	0	0	0	0	0	0	0	0	0	0	0	0	0	0	0	0	0	0	0	0	0
g__Thiopseudomonas	0	0	0	0	0	0	0	0	0	0	0	0	0	0	0	0	0	0	0	0	0	0	0	0	0	0	0	0	0	0	0	0	0	0	0	0	0	0	0	0	0	0	0	0	0	0	0	0	0
g__Syntrophobacteraceae_unclassified	0	0	0	0	0	0	0	0	0	0	0	0	0	0	0	0	0	0	0	0	0	0	0	0	0	0	0	0	0	0	0	0	0	0	0	0	0	0	0	0	0	0	0	0	0	0	0	0	0
g__Spirosoma	0	0	0	0	0	0	0	0	0	0	0	0	0	0	0	0	0	0	0	0	0	0	0	0	0	0	0	0	0	0	0	0	0	0	0	0	0.796481	0	0	0	0	0	0	0	0	0	0	0	0
g__Terracidiphilus	0	0	0	0	0	0	0	0	0	0	0	0	0	0	0	0	0	0	0	0	0.014382	0	0	0	0	0	0	0	0	0	0	0	0	0	0	0	0	0	0	0	0	0	0	0	0	0	0	0	0
g__Yonghaparkia	0	0	0	0	0	0	0	0	0	0	0	0	0	0	0	0	0	0	0	0	0	0	0	0	0	0	0	0	0	0	0	0	0	0	0	0	0	0	0	0	0	0	0	0	0	0	0	0	0
g__Modestobacter	0	0	0	0	0	0	0.009881	0	0	0	0	0	0	0	0	0	0	0	0	0	0	0	0	0	0	0	0	0	0.047331	0	0	0	0	0	0	0	0	0	0	0	0	0	0	0.07204	0	0	0	0	0
g__Pediococcus	0	0	0	0	0	0	0	0	0	0	0	0	0	0	0	0	0	0	0	0	0	0	0	0	0	0	0	0	0	0	0	0.008379	0	0	0	0	0	0	0	0	0	0	0	0	0	0	0	0	0
g__mle1-27_unclassified	0	0	0	0	0	0	0	0	0	0	0	0	0	0	0	0	0	0	0	0	0	0	0	0	0	0	0	0	0	0	0	0	0	0	0	0	0	0	0	0	0	0	0	0	0	0	0	0	0
g__Fictibacillus	0	0	0	0	0	0	0	0	0	0	0	0	0	0	0	0	0	0	0	0	0	0	0	0	0	0	0	0	0	0	0	0	0	0	0	0	0	0	0	0	0	0	0	0	0	0	0	0	0
g__Actinotalea	0	0	0	0	0	0	0.049403	0	0	0	0	0	0	0	0	0	0	0	0	0	0	0	0	0	0	0	0	0	0	0	0	0	0	0	0	0	0	0	0	0	0	0	0	0	0	0	0	0	0
g__Atopostipes	0	0	0	0	0	0.671451	0	0	0	0	0	0	0	0	0	0.096559	0	0	0	0	0	0	0	0	0	0	0	0	0	0	0	0	0	0	0	0	0.11713	0	0	0	0	0	0	0	0	0	0	0	0
g__11-24_unclassified	0	0	0	0	0	0	0	0	0	0	0	0	0	0	0	0	0	0	0	0	0	0	0	0	0	0	0	0	0	0	0	0	0	0	0	0	0	0	0	0	0	0	0	0	0	0	0	0	0
g__WD260_unclassified	0	0	0	0	0	0	0	0	0	0	0	0	0	0	0	0	0	0	0	0	2.00863	0	0	0	0	0	0	0	0	0	0	0	0	0	0	0	0	0	0	0	0	0	0	0	0	0	0	0	0
g__BSN166_unclassified	0	0	0	0	0	0	0	0	0	0	0	0	0	0	0	0	0	0	0	0	0	0	0	0	0	0	0	0	0	0	0	0	0	0	0	0	0	0	0	0	0	0	0	0	0	0	0	0	0
g__JGI_0001001-H03	0	0	0	0	0	0	0	0	0	0	0	0	0	0	0	0	0	0	0	0	0.314797	0	0	0	0	0	0	0	0	0	0	0	0	0	0	0	0	0	0	0	0	0	0	0	0	0	0	0	0
g__CCD24_unclassified	0	0	0	0	0	0	0	0	0	0	0	0	0	0	0	0	0	0	0	0	0	0	0	0	0	0	0	0	0	0	0	0	0	0	0	0	0	0	0	0	0	0	0	0	0	0	0	0	0
g__Porphyrobacter	0	0	0	0	0	0	0	0	0	0	0	0	0	0	0	0	0	0	0	0	0	0	0	0	0	0	0	0	0	0	0	0	0	0	0	0	0	0	0	0	0	0	0	0	0	0	0	0	0
g__DG-56_unclassified	0	0	0	0	0	0	0	0	0	0	0	0	0	0	0	0	0	0	0	0	0	0	0	0	0	0	0	0	0	0	0	0	0	0	0	0	0	0	0	0	0	0	0	0	0	0	0	0	0
g__Nevskia	0	0	0	0	0	0	0	0	0	0	0	0	0	0	0	0	0	0	0	0	0.047939	0	0	0	0	0	0	0	0	0	0	0	0	0	0	0	0	0	0	0	0	0	0	0	0	0	0	0	0
g__Edaphobacter	0	0	0	0	0	0	0	0	0	0	0	0	0	0	0	0	0	0	0	0	1.67785	0	0	0	0	0	0	0	0	0	0	0	0	0	0	0	0	0	0	0	0	0	0	0	0	0	0	0	0
g__Blastocatella	0	0	0	0	0	0	0	0	0	0	0	0	0	0	0	0	0	0	0	0	0	0	0	0	0	0	0	0	0	0	0	0	0	0	0	0	0	0	0	0	0	0	0	0	0	0	0	0	0
g__Mycoplasmataceae_unclassified	0	0	0	0	0	0	0	0	0	0	0	0	0	0	0	0	0	0	0	0	0	0	0	0	0	0	0	0	0	0	0	0	0	0	0	0	0	0	0	0	0	0	0	0	0	0	0	0	0
g__Obscuribacterales_unclassified	0	0	0	0	0	0	0	0	0	0	0	0	0	0	0	0	0	0	0	0	0	0	0	0	0	0	0	0	0	0	0	0	0	0	0	0	0	0	0	0	0	0	0	0	0	0	0	0	0
g__Desulfuromonadales_unclassified	0	0	0	0	0	0	0	0	0	0	0	0	0	0	0	0	0	0	0	0	0	0	0	0	0	0	0	0	0	0	0	0	0	0	0	0	0	0	0	0	0	0	0	0	0	0	0	0	0
g__Desulfobulbus	0	0	0	0	0	0	0	0	0	0	0	0	0	0.036143	0	0	0	0	0	0	0	0	0	0	0	0	0	0	0	0	0	0	0	0	0	0	0	0	0	0	0	0	0	0	0	0	0	0	0
g__Parvibacter	0	0	0	0	0	0	0	0	0	0	0	0	0	0	0	0	0	0	0	0	0	0	0	0	0	0	0	0	0	0	0	0	0	0	0.032384	0	0	0	0	0	0	0	0	0	0	0	0	0	0
g__Geodermatophilus	0	0	0	0	0	0	0	0	0	0	0	0	0	0	0	0	0	0	0	0	0	0	0	0	0	0	0	0	0	0	0	0	0	0	0	0	0	0	0	0	0	0	0	0	0	0	0	0	0
g__Pla4_lineage_unclassified	0	0	0	0	0	0	0	0	0	0	0	0	0	0	0	0	0	0	0	0	0	0	0	0	0	0	0	0	0	0	0	0	0	0	0	0	0	0	0	0	0	0	0	0	0	0	0	0	0
g__Desulfobacca	0	0	0	0	0	0	0	0	0	0	0	0	0	0	0	0	0	0	0	0	0	0	0	0	0	0	0	0	0	0	0	0	0	0	0	0	0	0	0	0	0	0	0	0	0	0	0	0	0
g__Prevotellaceae_Ga6A1_group	0	0	0	0	0	0	0	0	0	0	0	0	0	0	0	0	0	0	0	0	0	0	0	0	0	0	0	0	0	0	0	0	0	0	0	0	0	0	0	0	0	0	0	0	0	0	0	0	0
g__Gallionella	0	0	0	0	0	0	0	0	0	0	0	0	0	0	0	0	0	0	0	0	0	0	0	0	0	0	0	0	0	0	0	0	0	0	0	0	0	0	0	0	0	0	0	0	0	0	0	0	0
g__Thermoleophilia_unclassified	0	0	0	0	0	0	0	0	0	0	0	0	0	0	0	0	0	0	0	0	0	0	0	0	0	0	0	0	0	0	0	0	0	0	0	0	0	0	0	0	0	0	0	0	0	0	0	0	0
g__A2	0	0	0	0	0	0	0	0	0	0	0	0	0	0	0	0	0	0	0	0	0	0	0	0	0	0	0	0	0	0	0	0	0	0	0.00736	0	0	0	0	0	0	0	0	0	0	0	0	0	0
g__Terrisporobacter	0	0	0	0	0	0	0	0	0	0	0	0	0	0	0	0	0	0	0	0	0	0	0	0	0	0	0	0	0	0	0	0	0	0	0	0	0	0	0	0	0	0	0	0	0	0	0	0	0
g__SHA-26_unclassified	0	0	0	0	0	0	0	0	0	0	0	0	0	0	0	0	0	0	0	0	0	0	0	0	0	0	0	0	0	0	0	0	0	0	0	0	0	0	0	0	0	0	0	0	0	0	0	0	0
g__Chthonomonas	0	0	0	0	0	0	0	0	0	0	0	0	0	0	0	0	0	0	0	0	0	0	0	0	0	0	0	0	0	0	0	0	0	0	0	0	0	0	0	0	0	0	0	0	0	0	0	0	0
g__Psychroglaciecola	0	0	0	0	0	0	0	0	0	0	0	0	0	0	0	0	0	0	0	0	0	0	0	0	0	0	0	0	0	0	0	0	0	0	0	0	0	0	0	0	0	0	0	0	0	0	0	0	0
g__Acidobacteriaceae_unclassified	0	0	0	0	0	0	0	0	0	0	0	0	0	0	0	0	0	0	0	0	0	0	0	0	0	0	0	0	0	0	0	0	0	0	0	0	0	0	0	0	0	0	0	0	0	0	0	0	0
g__Thermanaerothrix	0	0	0	0	0	0	0	0	0	0	0	0	0	0	0	0	0	0	0	0	0	0	0	0	0	0	0	0	0	0	0	0	0	0	0	0	0	0	0	0	0	0	0	0	0	0	0	0	0
g__Thiogranum	0	0	0	0	0	0	0	0	0	0	0	0	0	0	0	0	0	0	0	0	0	0	0	0	0	0	0	0	0	0	0	0	0	0	0	0	0	0	0	0	0	0	0	0	0	0	0	0	0
g__Candidatus_Magasanikbacteria_unclassified	0	0	0	0	0	0	0	0	0	0	0	0	0	0	0	0	0	0	0	0	0	0	0	0	0	0	0	0	0	0	0	0	0	0	0	0	0	0	0	0	0	0	0	0	0	0	0	0	0
g__Hydrocarboniphaga	0	0	0	0	0	0	0	0	0	0	0	0	0	0	0	0	0	0	0	0	0	0	0	0	0	0	0	0	0	0	0	0	0	0	0	0	0	0	0	0	0	0	0	0	0	0	0	0	0
g__Candidatus_Yanofskybacteria_unclassified	0	0	0	0	0	0	0	0	0	0	0	0	0	0	0	0	0	0	0	0	0	0	0	0	0	0	0	0	0	0	0	0	0	0	0	0	0	0	0	0	0	0	0	0	0	0	0	0	0
g__OM27_clade	0	0	0	0	0	0	0	0	0	0	0	0	0	0	0	0	0	0	0	0	0	0	0	0	0	0	0	0	0	0	0	0	0	0	0	0	0	0	0	0	0	0	0	0.097253	0	0	0	0	0
g__Janthinobacterium	0	0	0	0	0	0	0	0	0	0	0	0	0	0	0	0	0	0	0	0	0	0	0	0	0	0	0	0	0	0	0	0	0	0	0	0	0	0	0	0	0	0	0	0	0	0	0	0	0
g__Moryella	0	0	0	0	0	0	0	0	0	0	0	0	0	0	0	0	0	0	0	0	0	0	0	0	0	0	0	0	0	0	0	0	0	0	0	0	0	0	0	0	0	0	0	0	0	0	0	0	0
g__Serratia	0	0	0	0	0	0	0	0	0	0	0	0	0	0	0	0	0	0	0	0	0	0	0	0	0	0	0	0	0	0	0	0	0	0	0	0	0	0	0	0	0	0	0	0	0	0	0	0	0
g__Sporosarcina	0	0	0	0	0	0	0	0	0	0	0	0	0	0	0	0	0	0	0	0	0	0	0	0	0	0	0	0	0	0	0	0	0	0	0	0	0	0	0	0	0	0	0	0	0	0	0	0	0
g__Sporichthyaceae_unclassified	0	0	0	0	0	0	0	0	0	0	0	0	0	0	0	0	0	0	0	0	0	0	0	0	0	0	0	0	0	0	0	0	0	0	0	0	0	0	0	0	0	0	0	0	0	0	0	0	0
g__Melittangium	0	0	0	0	0	0	0	0	0	0	0	0	0	0	0	0	0	0	0	0	0	0	0	0	0	0	0	0	0	0	0	0	0	0	0	0	0	0	0	0	0	0	0	0	0	0	0	0	0
g__Candidatus_Aquiluna	0	0	0	0	0	0	0	0	0	0	0	0	0	0	0	0	0	0	0	0	0	0	0	0	0	0	0	0	0	0	0	0	0	0	0	0	0	0	0	0	0	0	0	0	0	0	0	0	0
g__Gracilibacteria_unclassified	0	0	0	0	0	0	0	0	0.010082	0	0	0	0	0	0	0	0	0	0	0	0	0.017496	0	0	0	0	0	0	0	0	0.03657	0	0	0	0	0	0	0	0	0	0	0	0	0	0	0	0	0	0
g__37-13_unclassified	0	0	0	0	0	0	0	0	0	0	0	0	0	0	0	0	0	0	0	0	0	0	0	0	0	0	0	0	0	0	0	0	0	0	0	0	0.900596	0	0	0	0	0	0	0	0	0	0	0	0
g__Sphingobacteriaceae_unclassified	0	0	0	0	0	0	0	0	0	0	0	0	0	0	0	0	0	0	0	0	0	0	0	0	0	0	0	0	0	0	0	0	0	0	0	0	0	0	0	0	0	0	0	0	0	0	0	0	0
g__HOC36_unclassified	0	0	0	0	0	0	0	0	0	0	0	0	0	0	0	0	0	0	0	0	0	0	0	0	0	0	0	0	0	0	0	0	0	0	0	0	0	0	0	0	0	0	0	0	0	0	0	0	0
g__Coprococcus_1	0	0	0	0	0	0	0	0	0	0	0	0	0	0	0	0	0	0	0	0	0	0	0	0	0	0	0	0	0	0	0	0.086583	0	0	0	0	0	0	0	0	0	0	0	0	0	0	0	0	0
g__Lacunisphaera	0	0	0	0	0	0	0	0	0	0	0	0	0	0	0	0	0	0	0	0	0	0	0	0	0	0	0	0	0	0	0	0	0	0	0	0	0	0	0	0	0	0	0	0	0	0	0	0	0
g__Sericytochromatia_unclassified	0	0	0	0	0	0	0	0	0	0	0	0	0	0	0	0	0	0	0	0	0	0	0	0	0	0	0	0	0	0	0.508652	0	0	0	0	0	0	0	0	0	0	0	0	0	0	0	0	0	0
g__Actinotignum	0	0	0	0	0	0	0	0	0	0	0	0	0	0	0	0	0	0	0	0	0	0	0	0	0	0	0	0	0	0	0	0	0	0	0	0	0	0	0	0	0	0	0	0	0	0	0	0	0
g__Actinoplanes	0	0	0	0.247041	0	0	0	0.013784	0	0	0	0	1.00386	0	0	0	0	0	0	0	0	0	0	0	0	0	0	0	0	0	0	0	0	0	0	0	0	0	0	0	0	0	0	0	0	0	0	0	0
g__Xanthomonadaceae_unclassified	0	0	0	0	0	0	0	0	0	0	0	0	0	0	0	0	0	0	0	0	0	0	0	0	0	0	0	0	0	0	0	0	0	0	0	0	0	0	0	0	0	0.004786	0	0	0	0	0	0	0
g__Candidatus_Brocadia	0	0	0	0	0	0	0	0	0	0	0	0	0	0	0	0	0	0	0	0	0	0	0	0	0	0	0	0	0	0	0	0	0	0	0	0	0	0	0	0	0	0	0	0	0	0	0	0	0
g__Chlorobi_unclassified	0	0	0	0	0	0	0	0	0	0	0	0	0	0	0	0	0	0	0	0	0	0	0	0	0	0	0	0	0	0	0	0	0	0	0	0	0	0	0	0	0	0	0	0	0	0	0	0	0
g__Phormidium_IAM_M-71	0	0	0	0	0	0	0	0	0	0	0	0	0	0	0	0	0	0	0	0	0	0	0	0	0	0	0	0	0	0	0	0	0	0	0	0	0	0	0	0	0	0	0	0	0	0	0	0	0
g__CPR2_unclassified	0	0	0	0	0	0	0	0	0	0	0	0	0	0	0	0	0	0	0	0	0	0	0	0	0	0	0	0	0	0	0	0	0	0	0	0	0	0	0	0	0	0	0	0	0	0	0	0	0
g__Zoogloea	0	0	0	0	0	0	0	0	0	0	0	0	0	0	0	0	0	0	0	0	0	0	0	0	0	0	0	0	0	0	0	0	0	0	0	0	0	0	0	0	0	0	0	0	0	0	0	0	0
g__Peptoclostridium	0	0	0	0	0	0	0	0	0	0	0	0	0	0	0	0	0	0	0	0	0	0	0	0	0	0	0	0	0	0	0	0	0	0	0	0	0	0	0	0	0	0	0	0	0	0	0	0	0
g__Aeromicrobium	0	0	0	0	0	0	0	0	0	0	0	0	0	0	0	0	0	0	0	0	0	0	0	0	0	0	0	0	0	0	0	0	0	0	0	0	0	0	0	0	0	0	0	0	0	0	0	0	0
g__Cryptobacterium	0	0	0	0	0	0	0	0	0	0	0	0	0	0	0	0	0	0	0	0	0	0	0	0	0	0	0	0	0	0	0	0	0	0	0	0	0	0	0	0	0	0	0	0	0	0	0	0	0
g__Opitutus	0	0	0	0	0	0	0	0	0	0	0	0	0	0	0	0	0	0	0	0	0	0	0	0	0	0	0	0	0	0	0	0	0	0	0	0	0	0	0	0	0	0	0	0	0	0	0	0	0
g__Robinsoniella	0.008712	0	0	0	0	0	0	0	0	0	0	0.004008	0	0	0	0	0	0	0	0.007039	0	0	0	0	0	0	0	0	0	0	0	0	0	0	0.052993	0	0	0	0	0	0	0	0	0	0	0	0	0	0
g__Fimbriiglobus	0	0	0	0	0	0	0	0	0	0	0	0	0.216593	0	0	0	0	0	0	0	0	0	0	0	0	0	0	0	0	0	0	0	0	0	0	0	0	0	0	0	0	0	0.69205	0	0	0	0	0	0
g__Sediminibacterium	0	0	0	0	0	0	0	0	0	0	0	0	0	0	0	0	0	0	0	0	0	0	0	0	0	0	0.010103	0	0	0	0	0	0	0	0	0	0	0	0	0	0	0	0	0	0	0	0.016508	0	0
g__Microtrichales_unclassified	0	0	0	0	0	0	0	0	0	0	0	0	0	0	0	0	0	0	0	0	0.009588	0	0	0	0	0	0	0	0	0	0	0	0	0	0	0	0	0	0	0	0	0	0	0	0	0	0	0	0
g__Nitrolancea	0	0	0	0	0	0	0	0	0	0	0	0	0	0	0	0	0	0	0	0	0	0	0	0	0	0	0	0	0	0	0	0	0	0	0	0	0	0	0	0	0	0	0	0	0	0	0	0	0
g__CG2-30-50-142_unclassified	0	0	0	0	0	0	0	0	0	0	0	0	0	0	0	0	0	0	0	0	0	0	0	0	0	0	0	0	0	0	0	0	0	0	0	0	0	0	0	0	0	0	0	0	0	0	0	0	0
g__Cellulosilyticum	0	0	0	0	0	0	0	0	0	0	0	0	0	0	0	0	0	0	0	0	0	0	0	0	0	0	0	0	0	0	0	0	0	0	0	0	0	0	0	0	0	0	0	0	0	0	0	0	0
g__Nubsella	0	0	0	0	0	0	0	0	0	0	0	0	0	0	0	0	0	0	0	0	0	0	0	0	0	0	0	0	0	0	0	0	0	0	0	0	0	0	0	0	0	0	0	0	0	0	0	0	0
g__Marvinbryantia	0	0	0	0	0	0	0	0	0	0	0	0	0	0	0	0	0	0	0	0	0	0	0	0	0	0	0	0	0	0	0	0	0	0	0.00736	0	0	0	0	0	0	0	0	0	0	0	0	0	0
g__Stigmatella	0	0	0	0	0	0	0	0	0	0	0	0	0	0	0	0	0	0	0	0	0	0	0	0	0	0	0	0	0	0	0	0	0	0	0	0	0	0	0	0	0	0	0	0	0	0	0	0	0
g__Tumebacillus	0	0	0	0	0	0	0	0	0	0	0	0	0	0	0	0	0	0	0	0	0	0	0	0	0	0	0	0	0	0	0	0	0	0	0	0	0	0	0	0	0	0	0	0	0	0	0	0	0
g__Pla3_lineage_unclassified	0	0	0	0	0	0	0	0	0	0	0	0	0	0	0	0	0	0	0	0	0	0	0	0	0	0	0	0	0	0	0	0	0	0	0	0	0	0	0	0	0	0	0	0	0	0	0	0	0
g__oc32	0	0	0	0	0	0	0.008234	0	0	0	0	0	0	0	0	0	0	0	0	0	0	0	0	0	0	0	0	0	0	0	0	0	0	0	0	0	0	0	0	0	0	0	0	0	0	0	0	0	0
g__AKYG1722_unclassified	0	0	0	0	0	0	0	0	0	0	0	0	0	0	0	0	0	0	0	0	0	0	0	0	0	0	0	0	0	0	0	0	0	0	0	0	0	0	0	0	0	0	0	0	0	0	0	0	0
g__Oxalobacter	0	0	0	0	0	0	0	0	0	0	0	0	0	0	0	0	0	0	0	0	0	0	0	0	0	0	0	0	0	0	0	0	0	0	0	0	0	0	0	0	0	0	0	0	0	0	0	0	0
g__Piscicoccus	0	0	0	0	0	0	0	0	0	0	0	0	0	0	0	0	0	0	0	0	0	0	0	0	0	0	0	0	0	0	0	0	0	0	0	0	0	0	0	0	0	0	0	0	0	0	0	0	0
g__Agitococcus]_lubricus_group	0	0	0	0	0	0	0	0	0	0.473895	0	0	0	0	0	0	0	0	0	0	0	0	0	0	0	0	0	0	0	0	0	0	0	0	0	0	0	0	0	0	0	0	1.08148	0	0	0	0	0	0
g__Phyllobacterium	0.002904	0	0	0	0	0	0	0	0	0	0	0	0	0	0	0	0	0	0	0	0	0	0	0	0	0	0	0	0	0	0	0	0	0	0	0	0	0	0	0	0	0	0	0	0	0	0	0	0
g__MSBL7	0	0	0	0	0	0	0	0	0	0	0	0	0	0	0	0	0	0	0	0	0	0	0	0	0	0	0	0	0	0	0	0	0	0	0	0	0	0	0	0	0	0	0	0	0	0	0	0	0
g__Micavibrionales_unclassified	0	0	0	0	0	0	0	0.5435	0	0	0	0	0	0	0	0	0	0	0	0	0	0	0	0	0	0	0	0	0	0	0	0	0	0	0	0	0	0	0	0	0	0	0	0	0	0	0	0	0
g__Coprococcus	0	0	0	0	0	0	0	0	0	0	0	0	0	0	0	0	0	0	0	0	0	0	0	0	0	0	0	0	0	0	0	0	0	0	0	0	0	0	0	0	0	0	0	0	0	0	0	0	0
g__Absiella	0.014519	0	0	0	0	0	0	0	0	0	0	0	0	0	0	0	0	0	0	0	0	0	0	0	0	0	0	0	0	0	0	0	0	0	0.051521	0	0	0	0	0	0	0	0	0	0	0	0	0	0
g__Faecalitalea	0	0	0	0	0	0	0	0	0	0	0	0	0	0	0	0	0	0	0	0	0	0	0	0	0	0	0	0	0	0	0	0	0	0	0	0	0	0	0	0	0	0	0	0	0	0	0	0	0
g__Candidatus_Azambacteria_unclassified	0	0	0	0	0	0	0	0	0	0	0	0	0	0	0	0	0	0	0	0	0	0	0	0	0	0	0	0	0	0	0	0	0	0	0	0	0	0	0	0	0	0	0	0	0	0	0	0	0
g__Fibrobacter	0	0	0	0	0	0	0	0	0	0	0	0	0	0	0	0	0	0	0	0	0	0	0	0	0	0	0	0	0	0	0	0	0	0	0	0	0	0	0	0.003848	0	0	0	0	0	0	0	0	0
g__W5053	0	0	0	0	0	0	0	0	0	0	0	0	0	0	0	0	0	0	0	0	0	0	0	0	0	0	0	0	0	0	0	0	0	0	0	0	1.11924	0	0	0	0	0	0	0	0	0	0	0	0
g__Acidimicrobiia_unclassified	0	0	0	0	0	0	0	0	0	0	0	0	0	0	0	0	0	0	0	0	0	0	0	0	0	0	0	0	0	0	0	0	0	0	0	0	0	0	0	0	0	0	0	0	0	0	0	0	0
g__Facklamia	0	0	0	0	0	0	0	0	0	0	0	0	0	0	0	0	0	0	0	0	0	0	0	0	0	0	0	0	0	0	0	0	0	0	0	0	0	0	0	0	0	0	0	0	0	0	0	0	0
g__MN_122.2a	0	0	0	0	0	0	0	0	0	0	0	0	0	0	0	0	0	0	0	0	0	0	0	0	0	0	0	0	0	0	0	0	0	0	0	0	0	0	0	0	0	0	0	0	0	0	0	0	0
g__Sandaracinus	0	0	0	0	0	0	0	0	0	0	0	0	0	0	0	0	0	0	0	0	0	0	0	0	0	0	0	0	0	0	0	0	0	0	0	0	0	0	0	0	0	0	0	0	0	0	0	0	0
g__Sva1033_unclassified	0	0	0	0	0	0	0	0	0	0	0	0	0	0	0	0	0	0	0	0	0	0	0	0	0	0	0	0	0	0	0	0	0	0	0	0	0	0	0	0	0	0	0	0	0	0	0	0	0
g__AKYH767_unclassified	0	0	0	0	0	0	0	0	0	0	0	0	0	0	0	0	0	0	0	0	0.063918	0	0	0	0	0	0	0	0	0	0	0	0	0	0	0	0	0	0	0	0	0	0	0	0	0	0	0	0
g__Coprobacter	0	0	0	0	0	0	0	0	0	0	0	0	0	0	0	0	0	0	0	0	0	0	0	0	0	0	0	0	0	0	0	0	0	0	0	0	0	0	0	0	0	0	0	0	0	0	0	0	0
g__Beijerinckiaceae_unclassified	0	0	0	0	0	0	0	0	0	0	0	0	0	0	0	0	0	0	0	0	0	0	0	0	0	0	0	0	0	0	0	0	0	0	0	0	0	0	0	0	0	0	0.193476	0	0	0	0	0	0
g__Sellimonas	0	0	0	0	0	0	0	0.12406	0	0	0	0	0	0	0	0.029504	0	0.0963	0	0	0	0	0	0	0	0	0	0	0	0	0	0	0	0	0	0	0	0	0	0	0	0	0	0	0	0	0	0	0
g__Methylophagaceae_unclassified	0	0	0	0	0	0	0	0	0	0	0	0	0	0	0	0	0	0	0	0	0	0	0	0	0	0	0	0	0	0	0	0	0	0	0	0	0	0	0	0	0	0	0	0	0	0	0	0	0
g__Acidiphilium	0	0	0	0	0	0	0	0	0	0	0	0	0	0	0	0	0	0	0	0	0	0	0	0	0	0	0	0	0	0	0	0	0	0	0	0	0	0	0	0	0	0	0	0	0	0	0	0	0
g__Subgroup_9_unclassified	0	0	0	0	0	0	0	0	0	0	0	0	0	0	0	0	0	0	0	0	0	0	0	0	0	0	0	0	0	0	0	0	0	0	0	0	0	0	0	0	0	0	0	0	0	0	0	0	0
g__Algoriphagus	0	0	0	0	0	0	0	0	0	0	0	0	0	0	0	0	0	0	0	0	0	0	0	0	0	0	0	0	0	0	0	0	0	0	0	0	0	0	0	0	0	0	0	0	0	0	0	0	0
g__Syntrophus	0	0	0	0	0	0	0	0	0	0	0	0	0	0	0	0	0	0	0	0	0	0	0	0	0	0	0	0	0	0	0	0	0	0	0	0	0	0	0	0	0	0	0	0	0	0	0	0	0
g__Achromobacter	0	0	0	0	0	0	0	0	0	0	0	0	0	0	0	0	0	0	0	0	0	0	0	0	0	0	0	0	0	0	0	0	0	0	0.010304	0	0	0	0	0	0	0	0	0	0	0	0	0	0
g__Dyadobacter	0	0	0	0	0	0	0	0	0	0	0	0	0	0	0	0	0	0	0	0	0	0	0	0	0	0	0	0	0	0	0	0	0	0	0	0	0	0	0	0	0	0	0	0	0	0	0	0	0
g__ASF356	0.03775	0	0	0	0	0	0	0	0	0	0	0	0	0	0	0	0	0	0	0	0.057526	0	0	0	0	0	0	0	0	0	0	0	0	0	0	0	0	0	0	0	0	0	0	0	0	0	0	0	0
g__Paludibaculum	0	0	0	0	0	0	0	0	0	0	0	0	0	0	0	0	0	0	0	0	0	0	0	0	0	0	0	0	0	0	0	0	0	0	0	0	0	0	0	0	0	0	0	0	0	0	0	0	0
g__Xylophilus	0	0	0	0	0	0	0	0	0	0	0	0	0	0	0	0	0	0	0	0	0	0	0	0	0	0	0	0	0	0	0	0	0	0	0	0	0	0	0	0	0	0	0	0	0	0	0	0	0
g__Subgroup_11_unclassified	0	0	0	0	0	0	0	0	0	0	0	0	0	0	0	0	0	0	0	0	0	0	0	0	0	0	0	0	0	0	0	0	0	0	0	0	0	0	0	0	0	0	0	0	0	0	0	0	0
g__Coriobacteriaceae_unclassified	0	0	0	0	0	0	0	0	0	0	0	0	0	0	0	0	0	0	0	0	0	0	0	0	0	0	0	0	0	0	0	0	0	0	0	0	0	0	0	0	0	0	0	0	0	0	0	0	0
g__Ruminococcaceae_UCG-003	0	0	0	0	0	0	0	0	0	0	0	0	0	0	0	0	0	0	0	0	0	0	0	0	0	0	0	0	0	0	0	0	0	0	0	0	0	0	0	0	0	0	0	0	0	0	0	0	0
g__Methylocystis	0	0	0	0	0	0	0	0	0	0	0	0	0	0	0	0	0	0	0	0	0.34356	0	0	0	0	0	0	0	0	0	0	0	0	0	0	0	0	0	0	0	0	0	0	0	0	0	0	0	0
g__Sulfuriferula	0	0	0	0	0	0	0	0	0	0	0	0	0	0	0	0	0	0	0	0	0	0	0	0	0	0	0	0	0	0	0	0	0	0	0	0	0	0	0	0	0	0	0	0	0	0	0	0	0
g__Leptolyngbya_PCC-6306	0	0	0	0	0	0	0	0	0	0	0	0	0	0	0	1.26331	0	0	0	0	0	0	0	0	0	0	0	0	0	0	0	0	0	0	0	0	0	0	0	0	0	0	0	0	0	0	0	0	0
g__Neomicrococcus	0	0	0	0	0	0	0	0	0	0	0	0	0	0	0	0	0	0	0	0	0	0	0	0	0	0	0	0	0	0	0	0	0	0	0	0	0	0	0	0	0	0	0	0.864475	0	0	0	0	0
g__Sporacetigenium	0	0	0	0	0	0	0	0	0	0	0	0	0	0	0	0	0	0	0	0	0	0	0	0	0	0	0	0	0	0	0	0	0	0	0	0	0	0	0	0	0	0	0	0	0	0	0	0	0
g__Dethiobacter	0	0	0	0	0	0	0	0	0	0	0	0	0	0	0	0	0	0	0	0	0	0	0	0	0	0	0	0	0	0	0	0	0	0	0	0	0	0	0	0	0	0	0	0	0	0	0	0	0
g__Subgroup_15_unclassified	0	0	0	0	0	0	0	0	0	0	0	0	0	0	0	0	0	0	0	0	0	0	0	0	0	0	0	0	0	0	0	0	0	0	0	0	0	0	0	0	0	0	0	0	0	0	0	0	0
g__Coxiella	0	0	0	0	0	0	0	0	0	0	0	0	0	0	0	0	0	0	0	0	0	0	0	0	0	0	0	0	0	0	0	0	0	0	0	0	0	0	0	0	0	0	0	0	0	0	0	0	0
g__Thermus	0	0	0	0	0	0	0	0	0	0	0	0	0	0	0	0	0	0	0	0	0	0	0	0	0	0	0	0	0	0	0	0	0	0	0	0	0	0	0	0	0	0	0	0	0	0	0	0	0
g__Faecalicatena	0	0	0	0	0	0	0	0	0	0	0	0	0	0	0	0	0	0	0	0	0	0	0	0	0	0	0	0	0	0	0	0	0	0	0.027968	0	0	0	0	0	0	0	0	0	0	0	0	0	0
g__Myroides	0	0	0	0	0	0	0	0	0	0	0	0	0	0	0	0	0	0	0	0	0	0	0	0	0	0	0	0	0	0	0	0	0	0	0	0	0	0	0	0	0	0	0	0	0	0	0	0	0
g__Levilinea	0	0	0	0	0	0	0	0	0	0	0	0	0	0	0	0	0	0	0	0	0	0	0	0	0	0	0	0	0	0	0	0	0	0	0	0	0	0	0	0	0	0	0	0	0	0	0	0	0
g__Dehalobacterium	0.004356	0	0	0	0	0	0	0	0	0	0	0	0	0	0	0	0	0	0	0	0	0	0	0	0	0	0	0	0	0	0	0	0	0	0	0	0	0	0	0	0	0	0	0	0	0	0	0	0
g__Alkanibacter	0	0	0	0	0	0	0	0	0	0	0	0	0	0	0	0	0	0	0	0	0	0	0	0	0	0	0	0	0	0	0	0	0	0	0	0	0	0	0	0	0	0	0	0	0	0	0	0	0
g__LCP-89_unclassified	0	0	0	0	0	0	0	0	0	0	0	0	0	0	0	0	0	0	0	0	0	0	0	0	0	0	0	0	0	0	0	0	0	0	0	0	0	0	0	0	0	0	0	0	0	0	0	0	0
g__Propionivibrio	0	0	0	0	0	0	0	0	0	0	0	0	0	0	0	0	0	0	0	0	0	0	0	0	0	0	0	0	0	0	0	0	0	0	0	0	0	0	0	0	0	0	0	0	0	0	0	0	0
g__Schumannella	0	0	0	0	0	0	0	0	0	0	0	0	0	0	0	0	0	0	0	0	0	0	0	0	0	0	0	0	0	0	0	0	0	0	0	0	0	0	0	0	0	0	0	0	0	0	0	0	0
g__Aequorivita	0	0	0	0	0	0	0	0	0	0	0	0	0	0	0	0	0	0	0	0	0	0	0	0	0	0	0	0	0	0	0	0	0	0	0	0	0	0	0	0	0	0	0	0	0	0	0	0	0
g__Eubacteriaceae_unclassified	0	0	0	0	0	0	0	0	0	0	0	0	0	0	0	0	0	0	0	0	0	0	0	0	0	0	0	0	0	0	0	0	0	0	0	0	0	0	0	0	0	0	0	0	0	0	0	0	0
g__Fournierella	0	0	0	0	0	0	0	0	0	0	0	0	0	0	0	0	0	0	0	0	0.009588	0	0	0	0	0	0	0	0	0	0	0	0	0	0	0	0	0	0	0	0	0	0	0	0	0	0	0	0
g__Simkaniaceae_unclassified	0	0	0	0	0	0	0	0	0	0	0	0	0	0	0	0	0	0	0	0	0	0	0	0	0	0	0	0	0	0	0	0	0	0	0	0	0	0	0	0	0	0	0	0	0	0	0	0	0
g__Pontibacter	0	0	0	0	0	0	0	0	0	0	0	0	0	0	0	0	0	0	0	0	0	0	0	0	0	0	0	0	0	0	0	0	0	0	0	0	0	0	0	0	0	0	0	0	0	0	0	0	0
g__Insolitispirillum	0.062433	0	0	0	0	0	0	0	0	0	0	0	0	0	0	0	0	0	0	0	0	0	0	0	0	0	0	0	0	0	0	0	0	0	0.016192	0	0	0	0	0	0	0	0	0	0	0	0	0	0
g__Lactobacillales_unclassified	0	0	0	0	0	0	0	0	0	0	0	0	0	0	0	0	0	0	0	0	0	0	0	0	0	0	0	0	0	0.905604	0	0	0	0	0	0	0	0	0	0	0	0	0	0	0	0	0	0	0
g__Acetobacteraceae_unclassified	0	0	0	0	0	0	0	0	0	0	0	0	0	0	0	0	0	0	0	0	0.046341	0	0	0	0	0	0	0	0	0	0	0	0	0	0	0	0	0	0	0	0	0	0	0	0	0	0	0	0
g__Dehalococcoidia_unclassified	0	0	0	0	0	0	0	0	0	0	0	0	0	0	0	0	0	0	0	0	0	0	0	0	0	0	0	0	0	0	0	0	0	0	0	0	0	0	0	0	0	0	0	0	0	0	0	0	0
g__Sporomusa	0	0	0	0	0	0	0	0	0	0	0	0	0	0	0	0	0	0	0	0	0	0	0	0	0	0	0	0	0	0	0	0	0	0	0	0	0	0	0	0	0	0	0	0	0	0	0	0	0
g__Metallibacterium	0	0	0	0	0	0	0	0	0	0	0	0	0	0	0	0	0	0	0	0	0	0	0	0	0	0	0	0	0	0	0	0	0	0	0	0	0	0	0	0	0	0	0	0	0	0	0	0	0
g__Luedemannella	0	0	0	0	0	0	0	0	0	0	0	0	0	0	0	0	0	0	0	0	0	0	0	0	0	0	0	0	0	0	0	0	0	0	0	0	0	0	0	0	0	0	0	0	0	0	0	0	0
g__Carnobacteriaceae_unclassified	0	0	0	0	0	0	1.24166	0	0	0	0	0	0	0	0	0	0	0	0	0	0	0	0	0	0	0	0	0	0	0	0	0	0	0	0	0	0	0	0	0	0	0	0	0	0	0	0	0	0
g__Harryflintia	0.005808	0	0	0	0	0	0	0	0	0	0	0	0	0	0	0	0	0	0	0	0	0	0	0	0	0	0	0	0	0	0	0	0	0	0	0	0	0	0	0	0	0	0	0	0	0	0	0	0
g__Stappia	0	0	0	0	0	0	0	0	0	0	0	0	0	0	0	0	0	0	0	0	0	0	0	0	0	0	0	0	0	0	0	0	0	0	0	0	0	0	0	0	0	0	0	0	0	0	0	0	0
g__Prevotellaceae_UCG-003	0	0	0	0	0	0	0	0	0	0	0	0	0	0	0	0	0	0	0	0	0	0	0	0	0	0	0	0	0	0	0	0	0	0	0	0	0	0	0	0.003848	0	0	0	0.012607	0	0	0	0	0
g__Shewanella	0	0	0	0	0	0	0	0	0	0	0	0	0	0	0	0	0	0	0	0	0	0	0	0	0	0	0	0	0	0	0	0	0	0	0	0	0	0	0	0	0	0	0	0	0	0	0	0	0
g__Proteiniphilum	0	0	0	0	0	0	0	0	0	0	0	0	0	0	0	0	0	0	0	0	0	0	0	0	0	0	0	0	0	0	0	0	0	0	0	0	0.432078	0	0	0	0	0	0	0	0	0	0	0	0
g__Thioalkalispira	0	0	0	0	0	0	0	0	0	0	0	0	0	0	0	0	0	0	0	0	0	0	0	0	0	0	0	0	0	0	0	0	0	0	0	0	0	0	0	0	0	0	0	0	0	0	0	0	0
g__Niastella	0	0	0	0	0	0	0	0	0	0	0	0	0	0	0	0	0	0	0	0	0	0	0	0	0	0	0	0	0	0	0	0	0	0	0	0	0	0	0	0	0	0	0	0	0	0	0	0	0
g__Flavihumibacter	0	0	0	0	0	0	0	0	0	0	0	0	0	0	0	0	0	0	0	0	0	0	0	0	0	0	0	0	0	0	0	0	0	0	0	0	0	0	0	0	0	0	0	0	0	0	0	0	0
g__NS5_marine_group	0	0	0	0	0	0	0	0	0	0	0	0	0	0	0	0	0	0	0	0	0	0	0	0	0	0	0	0	0	0	0	0	0	0	0	0	0	0	0	0	0	0	0	0	0	0	0	0	0
g__GCA-900066225	0.002904	0	0	0	0	0	0.085632	0	0	0	0	0	0	0	0	0	0	0	0	0	0	0	0	0	0	0	0	0	0	0	0	0	0	0	0	0	0	0	0	0	0	0	0	0	0	0	0	0	0
g__Loktanella	0	0	0	0	0	0	0	0	0	0	0	0	0	0	0	0	0	0	0	0	0	0	0	0	0	0	0	0	0	0	0	0	0	0	0	0	0	0	0	0	0	0	0	0	0	0	0	0	0
g__AKAU4049_unclassified	0	0	0	0	0	0	0	0	0	0	0	0	0	0	0	0	0.003622	0	0	0	0	0	0	0	0	0	0	0	0	0	0	0	0	0	0	0	0	0	0	0	0	0	0	0	0	0	0	0	0
g__Methylophilus	0	0	0	0	0	0	0	0	0	0	0	0	0	0	0	0	0	0	0	0	0	0	0	0	0	0	0	0	0	0	0	0	0	0	0	0	0	0	0	0	0	0	0	0	0	0	0	0	0
g__Desulfatitalea	0	0	0	0	0	0	0	0	0	0	0	0	0	0	0	0	0	0	0	0	0	0	0	0	0	0	0	0	0	0	0	0	0	0	0	0	0	0	0	0	0	0	0	0	0	0	0	0	0
g__Rubritepida	0	0	0	0	0	0	0	0	0	0	0	0	0	0	0	0	0	0	0	0	0	0	0	0	0	0	0	0	0	0	0	0	0	0	0	0	0	0	0	0	0	0	0	0	0	0	0	0	0
g__Archaea_unclassified	0	0	0	0	0	0	0	0	0	0	0	0	0	0	0	0	0	0	0	0	0	0	0	0	0	0	0	0	0	0	0	0	0	0	0	0	0	0	0	0	0	0	0	0	0	0	0	0	0
g__Candidatus_Beckwithbacteria_unclassified	0	0	0	0	0	0	0	0	0	0	0	0	0	0	0	0	0	0	0	0	0	0	0	0	0	0	0	0	0	0	0	0	0	0	0	0	0	0	0	0	0	0	0	0	0	0	0	0	0
g__Thiovirga	0	0	0	0	0	0	0	0	0	0	0	0	0	0	0	0	0	0	0	0	0	0	0	0	0	0	0	0	0	0	0	0	0	0	0	0	0	0	0	0	0	0	0	0	0	0	0	0	0
g__A0839_unclassified	0	0	0	0	0	0	0	0	0	0	0	0	0	0	0	0	0	0	0	0	0	0	0	0	0	0	0	0	0	0	0	0	0	0	0	0	0	0	0	0	0	0	0	0	0	0	0	0	0
g__Ilumatobacteraceae_unclassified	0	0	0	0	0	0	0	0	0	0	0	0	0	0	0	0	0	0	0	0	0	0	0	0	0	0	0	0	0	0	0	0	0	0	0	0	0	0	0	0	0	0	0	0.025214	0	0	0	0	0
g__AAP99	0	0	0	0	0	0	0	0	0	0	0	0	0	0	0	0	0	0	0	0	0	0	0	0	0	0	0	0	0	0	0	0	0	0	0	0	0	0	0	0	0	0	0	0	0	0	0	0	0
g__Caldilineaceae_unclassified	0	0	0	0	0	0	0	0	0	0	0	0	0.0113	0	0	0	0	0	0	0	0	0	0	0	0	0	0	0	0	0	0	0	0	0	0	0	0	0	0	0	0	0	0	0	0	0	0	0	0
g__PMMR1	0	0	0	0	0	0	0	0	0	0	0	0	0	0	0	0	0	0	0	1.02587	0	0	0	0	0	0	0	0	0	0	0	0	0	0	0	0	0	0	0	0	0	0	0	0	0	0	0	0	0
g__C1-B045	0	0	0	0	0	0	0	0	0	0	0	0	0	0	0	0	0	0	0	0	0	0	0	0	0	0	0	0	0	0	0	0	0	0	0	0	0	0	0	0	0	0	0	0	0	0	0	0	0
g__Halothiobacillus	0	0	0.020293	0	0	0	0	0	0	0	0	0	0	0	0	0	0	0	0	0	0	0	0	0	0	0	0	0	0	0	0	0	0	0	0	0	0	0	0	0.582917	0	0	0	0	0	0	0	0	0
g__Lacibacter	0	0	0	0	0	0	0	0	0	0	0	0	0	0	0	0	0	0	0	0	0	0	0	0	0	0	0	0	0	0	0	0	0	0	0	0	0	0	0	0	0	0	0.131465	0	0	0	0	0	0
g__Pragia	0	0	0	0	0	0	0	0	0	0	0	0	0	0	0	0	0	0	0	0	0	0	0	0	0	0	0	0	0	0	0	0	0	0	0	0	0	0	0	0	0	0	0	0	0	0	0	0	0
g__Vermiphilaceae_unclassified	0	0	0	0	0	0	0	0	0	0	0	0	0	0	0	0	0	0	0	0	0	0	0	0	0	0	0	0	0	0	0	0	0	0	0	0	0	0	0	0	0	0	0	0	0	0	0	0	0
g__Azotobacter	0	0	0	0	0	0	0	0	0	0	0	0	0	0	0	0	0	0	0	0	0	0	0	0	0	0	0	0	0	0	0	0	0	0	0	0	0	0	0	0	0	0	0	0	0	0	0	0	0
g__Ureaplasma	0.013067	0	0	0	0	0	0	0	0	0	0	0	0	0	0	0	0	0	0	0	0	0	0	0	0	0	0	0	0	0	0	0	0	0	0.051521	0	0.66894	0	0	0	0	0	0	0	0	0	0	0	0
g__Aminobacter	0	0	0	0	0	0	0	0	0.011522	0	0	0	0	0	0	0	0	0	0	0	0.043145	0	0	0	0	0	0	0	0	0	0	0	0	0	0	0	0	0	0	0	0	0	0	0	0	0	0	0	0
g__Oceanisphaera	0	0	0	0	0	0	0	0	0	0	0	0	0	0	0	0	0	0	0	0	0	0	0	0	0	0	0	0	0	0	0	0	0	0	0	0	0	0	0	0	0	0	0	0	0	0	0	0	0
g__Ohtaekwangia	0	0	0	0.426346	0	0	0	0	0	0	0	0	0	0	0	0	0	0	0	0	0	0	0	0	0	0	0	0	0	0	0	0	0	0	0	0	0	0	0	0	0	0	0	0	0	0	0	0	0
g__Planomicrobium	0	0	0	0	0	0	0	0	0	0	0	0	0	0	0	0	0	0	0	0	0	0	0	0	0	0	0	0	0	0	0	0	0	0	0	0	0	0	0	0	0	0	0	0	0	0	0	0	0
g__HSB_OF53-F07	0	0	0	0	0	0	0	0	0	0	0	0	0	0	0	0	0	0	0	0	0	0	0	0	0	0	0	0	0	0	0	0	0	0	0	0	0	0	0	0	0	0	0	0	0	0	0	0	0
g__Coprobacillus	0	0	0	0	0	0	0	0	0	0	0	0	0	0	0	0	0	0	0	0	0	0	0	0	0	0	0	0	0	0	0	0	0	0	0	0	0	0	0	0	0	0	0	0	0	0	0	0	0
g__Glaciecola	0	0	0	0	0	0	0	0	0	0	0	0	0	0	0	0	0	0	0	0	0	0	0	0	0	0	0	0	0	0	0	0	0	0	0	0	0	0	0	0	0	0	0	0	0	0	0	0	0
g__OLB12	0	0	0	0	0	0	0	0	0	0	0	0	0	0	0	0	0	0	0	0	0	0	0	0	0	0	0	0	0	0	0	0	0	0	0	0	0	0	0	0	0	0	0	0	0	0	0	0	0
g__Winogradskyella	0	0	0	0	0	0	0	0	0	0	0	0	0	0	0	0	0	0	0	0	0	0	0	0	0	0	0	0	0	0	0	0	0	0	0	0	0	0	0	0	0	0	0	0	0	0	0	0	0
g__Empedobacter	0	0	0	0	0	0	0	0	0	0	0	0	0	0	0	0	0	0	0	0	0	0	0	0	0	0	0	0	0	0	0	0	0	0	0	0	0	0	0	0	0	0	0	0	0	0	0	0	0
g__Fonticella	0	0	0	0	0	0	0	0	0	0	0	0	0	0	0	0	0	0	0	0	0	0	0	0	0	0	0	0	0	0	0	0	0	0	0	0	0	0	0	0	0	0	0	0	0	0	0	0	0
g__Nitrincolaceae_unclassified	0	0	0	0	0	0	0	0	0	0	0	0	0	0	0	0	0	0	0	0	0	0	0	0	0	0	0	0	0	0	0	0	0	0	0	0	0	0	0	0	0	0	0	0	0	0	0	0	0
g__Ochrobactrum	0	0	0	0	0.097753	0	0	0	0	0	0	0	0	0	0	0	0	0	0	0	0	0	0	0	0	0	0	0	0	0	0	0	0	0	0	0	0	0	0	0	0	0	0	0.268348	0	0	0	0	0
g__Kouleothrix	0	0	0	0	0	0	0	0	0	0	0	0	0	0	0	0	0	0	0	0	0	0	0	0	0	0	0	0	0	0	0	0	0	0	0	0	0	0	0	0	0	0	0	0	0	0	0	0	0
g__Pir1_lineage	0	0	0	0	0	0	0	0	0	0	0	0	0	0	0	0	0	0	0	0	0	0	0	0	0	0	0	0	0	0	0	0	0	0	0	0	0	0	0	0	0	0	0	0	0	0	0	0	0
g__Tolumonas	0	0	0	0	0	0	0	0	0	0	0	0	0	0	0	0	0	0	0	0	0	0	0	0	0	0	0	0	0	0	0	0	0	0	0	0	0	0	0	0	0	0	0	0	0	0	0	0	0
g__Verrucomicrobiaceae_unclassified	0	0	0	0	0	0	0	0	0	0	0	0	0	0	0	0	0	0	0	0	0	0	0	0	0	0	0	0	0	0	0	0	0	0	0	0	0	0	0	0	0	0	0	0	0	0	0	0	0
g__Tepidiphilus	0	0	0	0	0	0	0	0	0	0	0	0	0	0	0	0	0	0	0	0	0	0	0	0	0	0	0	0.30748	0	0	0	0	0	0	0	0	0	0	0	0	0	0	0	0	0	0	0	0	0
g__MD2902-B12_unclassified	0	0	0	0	0	0	0	0	0	0	0	0	0	0	0	0	0	0	0	0	0	0	0	0	0	0	0	0	0	0	0	0	0	0	0	0	0	0	0	0	0	0	0	0	0	0	0	0	0
g__Glutamicibacter	0	0	0	0	0	0	0	0	0	0	0	0	0	0	0	0	0	0	0	0	0	0	0	0	0	0	0	0	0	0	0	0	0	0	0	0	0	0	0	0	0	0	0	0	0	0	0	0	0
g__Arcobacter	0	0	0	0	0	0	0	0	0	0	0	0	0	0	0	0	0	0.003567	0	0	0	0	0	0	0	0	0	0	0	0	0	0	0	0	0	0	0	0	0.028358	0.017314	0	0	0	0	0	0	0	0	0
g__Conchiformibius	0	0	0	0	0	0	0	0	0	0	0	0	0	0	0	0	0	0	0	0	0	0	0	0	0	0	0	0	0	0	0	0	0	0	0	0	0	0	0	0	0	0	0	0	0	0	0	0	0
g__AD3_unclassified	0	0	0	0	0	0	0	0	0	0	0	0	0	0	0	0	0	0	0	0	0	0	0	0	0	0	0	0	0	0	0	0	0	0	0	0	0	0	0	0	0	0	0	0	0	0	0	0	0
g__Leptospirillum	0	0	0	0	0	0	0	0	0	0	0	0	0	0	0	0	0	0	0	0	0	0	0	0	0	0	0	0	0	0	0	0	0	0	0	0	0	0	0	0	0	0	0	0	0	0	0	0	0
g__Mucilaginibacter	0	0	0	0.021915	0.008625	0	0	0	0	0	0	0.004008	0	0	0	0	0	0	0	0	0.115053	0	0	0	0	0	0	0	0	0	0	0	0	0	0	0	0	0	0	0	0	0	0	0	0	0	0	0	0
g__Morganella	0	0	0	0	0	0	0	0	0	0	0	0	0	0	0	0	0	0	0	0	0	0	0	0	0	0	0	0	0	0	0	0	0	0	0	0	0	0	0	0	0	0	0	0	0	0	0	0	0
g__Anaerofilum	0	0	0	0	0	0	0	0	0	0	0	0	0	0	0	0	0	0	0	0	0	0	0	0	0	0	0	0	0	0	0	0	0	0	0	0	0	0	0	0	0	0	0	0	0	0	0	0	0
g__Eubacterium]_oxidoreducens_group	0	0	0	0	0	0	0	0	0	0	0	0	0	0	0	0	0	0	0	0	0	0	0	0	0	0	0	0	0	0	0	0	0	0	0.010304	0	0	0	0	0	0	0	0	0	0	0	0	0	0
g__Catenococcus	0	0	0	0	0	0	0	0	0	0	0	0	0	0	0	0	0	0	0	0	0	0	0	0	0	0	0	0	0	0	0	0	0	0	0	0	0	0	0	0	0	0	0	0	0	0	0	0	0
g__Acidobacteriaceae_(Subgroup_1)_unclassified	0	0	0	0	0	0	0	0	0	0	0	0	0.29758	0	0	0	0	0	0	0	0.012784	0	0	0	0	0	0	0	0	0	0	0	0	0	0	0	0	0	0	0	0	0	0	0	0	0	0	0	0
g__Inquilinus	0	0	0	0	0	0	0	0	0	0	0	0	0	0	0	0	0	0	0.003989	0	0.723873	0	0	0	0	0	0	0	0	0	0	0	0	0	0	0	0	0	0	0	0	0	0	0	0	0	0	0	0
g__Endobacter	0	0	0	0	0	0	0	0	0	0	0	0	0	0	0	0	0	0	0	0	0	0	0	0	0	0	0	0	0	0	0	0	0	0	0	0	0	0	0	0	0	0	0	0	0	0	0	0	0
g__Rodentibacter	0	0	0	0	0	0	0	0	0	0	0	0	0	0	0	0	0	0	0	0	0	0	0	0	0	0	0	0	0	0	0	0	0	0	0	0	0	0	0	0	0	0	0	0	0	0	0	0	0
g__Desulfuromonas	0	0	0	0	0	0	0	0	0	0	0	0	0	0	0	0	0	0	0	0	0	0	0	0	0	0	0	0	0	0	0	0	0	0	0	0	0	0	0	0	0	0	0	0	0	0	0	0	0
g__Chromatiales_unclassified	0	0	0	0	0	0	0	0	0	0	0	0	0	0	0	0	0	0	0	0	0	0	0	0	0	0	0	0	0	0	0	0	0	0	0	0	0	0	0	0	0	0	0	0	0	0	0	0	0
g__Luteitalea	0	0	0	0	0	0	0	0	0	0	0	0	0	0	0	0	0	0	0	0	0	0	0	0	0	0	0	0	0	0	0	0	0	0	0	0	0	0	0	0	0	0	0	0.102656	0	0	0	0	0
g__Youngiibacter	0	0	0	0	0	0	0	0	0	0	0	0	0	0	0	0	0	0	0	0	0	0	0	0	0	0	0	0	0	0	0	0	0	0	0	0	0	0	0	0	0	0	0	0	0	0	0	0	0
g__P9X2b3D02_unclassified	0	0	0	0	0	0	0	0	0	0	0	0	0	0	0	0	0	0	0	0	0	0	0	0	0	0	0	0	0	0	0	0	0	0	0	0	0	0	0	0	0	0	0	0	0	0	0	0	0
g__Bellilinea	0	0	0	0	0	0	0	0	0	0	0	0	0	0	0	0	0	0	0	0	0	0	0	0	0	0	0	0	0	0	0	0	0	0	0	0	0	0	0	0	0	0	0	0	0	0	0	0	0
g__Elizabethkingia	0	0	0	0	0	0	0	0	0	0	0	0	0	0	0	0	0	0	0	0	0	0	0	0	0	0	0	0	0	0	0	0	0	0	0	0	0	0	0	0	0	0	0	0	0	0	0	0	0
g__Allobaculum	0	0	0	0	0	0	0	0	0	0	0	0	0	0	0	0	0	0	0	0	0.020773	0	0	0	0.00271	0	0	0	0	0.004016	0	0	0	0	0.064769	0	0	0	0	0	0	0	0	0	0	0	0	0	0
g__Idiomarina	0	0	0	0	0	0	0	0	0	0	0	0	0	0	0	0	0	0	0.831787	0	0	0	0	0	0	0	0	0	0	0	0	0	0	0	0	0	0	0	0	0	0	0	0	0	0	0	0	0	0
g__Rhizobacter	0	0	0	0	0	0	0	0	0	0	0	0	0	0	0	0	0	0	0	0	0.286034	0	0	0	0	0	0	0	0	0	0	0	0	0	0	0	0	0	0	0	0	0	0	0	0	0	0	0	0
g__Lelliottia	0	0	0	0	0	0	0	0	0	0	0	0	0	0	0	0	0	0	0	0	0	0	0	0	0	0	0	0	0	0	0	0	0	0	0	0	0	0	0	0	0	0	0	0	0	0	0	0	0
g__Candidatus_Riegeria	0	0	0	0	0	0	0	0	0	0	0	0	0	0	0	0	0	0	0	0	0	0	0	0	0	0	0	0	0	0	0	0	0	0	0	0	0	0	0	0	0	0	0	0	0	0	0	0	0
g__Kineococcus	0	0	0	0	0	0	0	0	0	0	0	0	0	0	0	0	0	0	0	0	0	0	0	0	0	0	0	0	0	0	0	0	0	0	0	0	0	0	0	0	0	0	0	0	0	0	0	0	0.010765
g__CAG-352	0	0	0	0	0	0	0	0	0	0	0	0	0	0	0	0	0	0	0	0	0	0	0	0	0	0	0	0	0	0	0	0	0	0	0	0	0	0	0	0	0	0	0	0	0	0	0	0	0
g__PeM15_unclassified	0	0	0	0	0	0	0	0	0	0	0	0	0	0	0	0	0	0	0	0	0	0	0	0	0	0	0	0	0	0	0	0	0	0	0	0	0	0	0	0	0	0	0	0	0	0	0	0	0
g__SM1A02	0	0	0	0	0	0	0	0	0	0	0	0	0.133723	0	0	0	0	0	0	0	0	0	0	0	0	0	0	0	0	0	0	0	0	0	0	0	0	0	0	0	0	0	0	0	0	0	0	0	0
g__Catellatospora	0	0	0	0	0	0	0	0	0	0	0	0	0	0	0	0	0	0	0	0	0	0	0	0	0	0	0	0	0	0	0	0	0	0	0	0	0	0	0	0	0	0	0	0	0	0	0	0	0
g__Sneathia	0	0	0	0	0	0	0	0	0	0	0	0	0	0	0	0	0	0	0	0	0	0.192458	0	0	0	0	0	0	0	0	0	0	0	0	0	0	0	0	0	0	0	0	0	0	0	0	0	0	0
g__WOR-1_unclassified	0	0	0	0	0	0	0	0	0	0	0	0	0	0	0	0	0	0	0	0	0	0	0	0	0	0	0	0	0	0	0	0	0	0	0	0	0	0	0	0	0	0	0	0	0	0	0	0	0
g__Proteocatella	0	0	0	0	0	0	0	0	0	0	0	0	0	0	0	0	0	0	0	0	0	0	0	0	0	0	0	0	0	0	0	0	0	0	0	0	0	0	0	0	0	0	0	0	0	0	0	0	0
g__Nitrospirales_unclassified	0	0	0	0	0	0	0	0	0	0	0	0	0	0	0	0	0	0	0	0	0	0	0	0	0	0	0	0	0	0	0	0	0	0	0	0	0	0	0	0	0	0	0	0	0	0	0	0	0
g__Mobilicoccus	0	0	0	0	0	0	0	0	0	0	0	0	0	0	0	0	0	0	0	0	0	0	0	0	0	0	0	0	0	0	0	0	0	0	0	0	0	0	0	0	0	0	0	0	0	0	0	0	0
g__Izimaplasmatales_unclassified	0	0	0	0	0	0	0	0	0	0	0	0	0	0	0	0	0	0	0	0	0	0	0	0	0	0	0	0	0	0.02008	0	0	0	0	0	0	0	0	0	0	0	0	0	0	0	0	0	0	0
g__Bacteroidetes_vadinHA17_unclassified	0	0	0	0	0	0	0	0	0	0	0	0	0	0	0	0	0	0	0	0	0	0	0	0	0	0	0	0	0	0	0	0	0	0	0	0	0	0	0	0	0	0	0	0	0	0	0	0	0
g__Solitalea	0	0	0	0	0	0	0	0	0	0	0	0	0	0	0	0	0	0	0	0	0	0	0	0	0	0	0	0	0	0	0	0	0	0	0	0	0	0	0	0	0	0	0	0	0	0	0	0	0
g__DNF00809	0	0	0	0	0	0	0	0	0	0	0	0	0	0	0	0	0	0	0	0	0	0	0	0	0	0	0	0	0	0	0	0	0	0	0	0	0	0	0	0	0	0	0	0	0	0	0	0	0
g__Ilumatobacter	0	0	0	0	0	0	0	0	0	0	0	0	0	0	0	0	0	0	0	0	0	0	0	0	0	0	0	0	0	0	0	0	0	0	0	0	0	0	0	0	0	0	0	0	0	0	0	0	0
g__D05-2_unclassified	0	0	0	0	0	0	0	0	0	0	0	0	0	0	0	0	0	0	0	0	0	0	0	0	0	0	0	0	0	0	0	0	0	0	0	0	0	0	0	0	0	0	0	0	0	0	0	0	0
g__Flavobacteriales_unclassified	0	0	0	0	0	0	0	0	0	0	0	0	0	0	0	0	0	0	0	0	0	0	0	0	0	0	0	0	0	0	0	0	0	0	0	0	0	0	0	0	0	0	0	0	0	0	0	0	0
g__Alkaliphilus	0	0	0	0	0	0	0	0	0	0	0	0	0	0	0	0	0	0	0	0	0	0	0	0	0	0	0	0	0	0	0	0	0	0	0	0	0	0	0	0	0	0	0	0	0	0	0	0	0
g__Limnohabitans	0	0	0	0	0	0	0	0	0	0	0	0	0	0	0	0	0	0	0	0	0	0	0	0	0	0	0	0	0	0	0	0	0	0	0	0	0	0	0	0	0	0	0	0	0	0	0	0	0
g__Corallococcus	0	0	0	0	0	0	0	0	0	0	0	0	0	0	0	0	0	0	0	0	0	0	0	0	0	0	0	0	0	0	0	0	0	0	0	0	0	0	0	0	0	0	0	0	0	0	0	0	0
g__OPB56_unclassified	0	0	0	0	0	0	0	0	0	0	0	0	0	0	0	0	0	0	0	0	0	0	0	0	0	0	0	0	0	0	0	0	0	0	0	0	0	0	0	0	0	0	0.300136	0	0	0	0	0	0
g__Gaetbulibacter	0	0	0	0	0	0	0	0	0	0	0	0	0	0	0	0	0	0	0	0	0	0	0	0	0	0	0	0	0	0	0	0	0	0	0	0	0	0	0	0	0	0	0	0	0	0	0	0	0
g__Candidatus_Xiphinematobacter	0	0	0	0	0	0	0	0	0	0	0	0	0	0	0	0	0	0	0	0	0.036753	0	0	0	0	0	0	0	0	0	0	0	0	0	0	0	0	0	0	0	0	0	0	0	0	0	0	0	0
g__Parafilimonas	0	0	0	0	0	0	0	0	0	0	0	0	0	0	0	0	0	0	0	0	0	0	0	0	0	0	0	0	0	0	0	0	0	0	0	0	0	0	0	0	0	0	0	0	0	0	0	0	0
g__Lachnospiraceae_FE2018_group	0	0.008315	0	0	0	0	0	0	0	0	0	0	0	0	0	0	0	0	0	0	0	0	0	0	0	0	0	0	0	0	0	0	0	0	0	0	0	0	0	0	0	0	0	0	0	0	0	0	0
g__Hydrogenedensaceae_unclassified	0	0	0	0	0	0	0	0	0	0	0	0	0	0	0	0	0	0	0	0	0	0	0	0	0	0	0	0	0	0	0	0	0	0	0	0	0	0	0	0	0	0	0	0	0	0	0	0	0
g__Duncaniella	0.015971	0	0	0	0	0	0	0	0	0	0	0	0	0	0	0	0	0	0	0	0	0	0	0	0	0	0	0	0	0	0	0	0	0	0	0	0	0	0	0	0	0	0	0	0	0	0	0	0
g__Anaerobacillus	0	0	0	0	0	0	0	0	0	0	0	0	0	0	0	0	0	0	0	0	0	0	0	0	0	0	0	0	0	0	0	0	0	0	0	0	0	0	0	0	0	0	0	0	0	0	0	0	0
g__Terrabacter	0	0	0	0	0	0	0	0	0	0	0	0	0	0	0	0	0	0	0	0	0	0	0	0	0	0	0	0	0	0	0	0	0	0	0	0	0	0	0	0	0	0	0	0	0	0	0	0	0
g__Desulfitobacterium	0	0	0	0	0	0	0	0	0	0	0	0	0	0	0	0	0	0	0	0	0	0	0	0	0	0	0	0	0	0	0	0	0	0	0	0	0	0	0	0	0	0	0	0	0	0	0	0	0
g__Luteolibacter	0	0	0	0	0	0	0	0	0	0	0	0	0	0	0	0	0	0	0	0	0	0	0	0	0	0	0	0	0	0	0	0	0	0	0	0	0	0	0	0	0	0	0	0	0	0	0	0	0
g__Anaerospora	0	0	0	0	0	0	0	0	0	0	0	0	0	0	0	0	0	0	0	0	0	0	0	0	0	0	0	0	0	0	0	0	0	0	0	0	0	0	0	0	0	0	0	0	0	0	0	0	0
g__Dolosigranulum	0	0	0	0	0	0	0	0	0	0	0	0	0	0	0	0	0	0	0	0	0	0	0	0	0	0	0	0	0	0	0	0	0	0	0	0	0	0	0	0	0	0	0	0	0	0	0	0	0
g__Ruminococcus]_gauvreauii_group	0	0	0	0	0	0	0	0	0	0	0	0	0	0	0	0	0	0	0	0	0	0	0	0	0	0	0	0	0	0	0	0	0	0	0	0	0	0	0	0	0	0	0	0	0	0	0	0	0
g__Phocaeicola	0	0	0	0	0	0	0	0	0	0	0	0	0	0	0	0	0	0	0	0	0	0	0	0	0	0	0	0	0	0	0	0	0	0	0	0	0	0	0	0	0	0	0	0	0	0	0	0	0
g__Salinicoccus	0	0	0	0	0	0	0	0	0	0	0	0	0	0	0	0	0	0	0	0	0	0	0	0	0	0	0	0	0	0	0	0	0	0	0	0	0	0	0	0	0	0	0	0	0	0	0	0	0
g__Xanthomonas	0	0	0	0.085668	0	0	0	0	0	0	0	0	0	0	0	0	0	0	0	0	0	0	0	0	0.03116	0	0	0	0.005461	0	0	0	0	0	0	0	0	0	0	0	0	0	0	0	0	0	0	0	0
g__Frisingicoccus	0	0	0	0	0	0	0	0	0	0	0	0	0	0	0	0	0	0	0	0	0	0	0	0	0	0	0	0	0	0	0	0	0	0	0	0	0	0	0	0	0	0	0	0	0	0	0	0	0
g__Cetobacterium	0	0	0	0	0	0	0	0	0	0	0	0	0	0	0	0.008047	0	0	0	0	0	0	0	0.004458	0	0	0	0	0	0	0	0	0	0	0	0	0	0	0	0.005771	0	0	0	0	0	0	0	0	0
g__Amnibacterium	0	0	0	0	0	0	0	0	0	0	0	0	0	0	0	0	0	0	0	0	0	0	0	0	0	0	0	0	0	0	0	0	0	0	0	0	0	0	0	0	0	0	0	0	0	0	0	0	0
g__Thermoanaerobaculum	0	0	0	0	0	0	0	0	0	0	0	0	0	0	0	0	0	0	0	0	0	0	0	0	0	0	0	0	0	0	0	0	0	0	0	0	0	0	0	0	0	0	0	0	0	0	0	0	0
g__Acidaminococcaceae_unclassified	0	0	0	0	0	0	0	0	0	0	0	0	0	0	0	0	0	0	0	0	0	0	0	0	0	0	0	0	0	0	0	0	0	0	0	0	0	0	0	0	0	0	0	0	0	0	0	0	0
g__Syntrophomonadaceae_unclassified	0	0	0	0	0	0	0	0	0	0	0	0	0	0	0	0	0	0	0	0	0	0	0	0	0	0	0	0	0	0	0	0	0	0	0	0	0	0	0	0	0	0	0	0	0	0	0	0	0
g__Intrasporangiaceae_unclassified	0	0	0	0	0	0	0	0	0	0	0	0	0	0	0	0	0	0	0	0	0	0	0	0	0	0	0	0	0	0	0	0	0	0	0	0	0	0	0	0	0	0	0	0	0	0	0	0	0
g__Entotheonellaceae_unclassified	0	0	0	0	0	0	0	0	0	0	0	0	0	0	0	0	0	0	0	0	0	0	0	0	0	0	0	0	0	0	0.011636	0	0	0	0	0	0	0	0	0	0	0	0	0	0	0	0	0	0
g__Sinomonas	0	0	0	0	0	0	0	0	0	0	0	0	0	0	0	0	0	0	0	0	0	0	0	0	0	0	0	0	0	0	0	0	0	0	0	0	0	0	0	0	0	0	0	0	0	0	0	0	0
g__Vogesella	0	0	0	0	0	0	0	0	0	0	0	0	0	0	0	0	0	0	0	0	0	0	0	0	0	0	0	0	0	0	0	0	0	0	0	0	0	0	0	0	0	0	0	0	0	0	0	0	0
g__Centipeda	0	0	0	0	0	0	0	0	0	0	0	0	0	0	0	0	0	0	0	0	0	0	0	0	0	0	0	0	0	0	0	0	0	0	0	0	0	0	0	0	0	0	0	0	0	0	0	0	0
g__F082_unclassified	0	0	0	0	0	0	0	0	0	0	0	0	0	0	0	0	0	0	0	0	0	0	0	0	0	0	0	0	0	0	0	0	0	0	0	0	0	0	0	0	0	0	0	0	0	0	0	0	0
g__Soonwooa	0	0	0	0	0	0	0	0	0	0	0	0	0	0	0	0	0	0	0	0	0	0	0	0	0	0	0	0	0	0	0	0	0	0	0	0	0	0	0	0	0	0	0	0	0	0	0	0	0
g__Panacagrimonas	0	0	0	0	0	0	0	0	0	0	0	0	0	0	0	0	0	0	0	0	0	0	0	0	0	0	0	0	0	0	0	0	0	0	0	0	0	0	0	0	0	0	0	0	0	0	0	0	0
g__AKAU3564_sediment_group_unclassified	0	0	0	0	0	0	0	0	0	0	0	0	0	0	0	0	0	0	0	0	0	0	0	0	0	0	0	0	0	0	0	0	0	0	0	0	0	0	0	0	0	0	0	0	0	0	0	0	0
g__Dehalococcoidales_unclassified	0	0	0	0	0	0	0	0	0	0	0	0	0	0	0	0	0	0	0	0	0	0	0	0	0	0	0	0	0	0	0	0	0	0	0	0	0	0	0	0	0	0	0	0	0	0	0	0	0
g__Pseudoalteromonas	0	0	0	0.039845	0	0	0	0	0	0	0	0	0.013184	0	0	0	0.027167	0	0	0	0	0	0	0	0	0	0.004041	0	0	0	0.01496	0	0	0.012958	0	0	0	0	0	0	0	0	0	0	0	0	0	0	0
g__Conexibacter	0	0	0	0	0	0	0	0	0	0	0	0	0	0	0	0	0	0	0	0	0	0	0	0	0	0	0	0	0	0	0	0	0	0	0	0	0	0	0	0	0	0	0	0	0	0	0	0	0
g__Simplicispira	0	0	0	0	0	0	0	0	0	0	0	0	0	0	0	0	0	0	0	0	0	0	0	0	0	0	0	0	0	0	0	0	0	0	0	0	0	0	0	0	0	0	0	0	0	0	0	0	0
g__SB-5_unclassified	0	0	0	0	0	0	0	0	0	0	0	0	0	0	0	0	0	0	0	0	0	0	0	0	0	0	0	0	0	0	0	0	0	0	0	0	0	0	0	0	0	0	0	0	0	0	0	0	0
g__Cytophaga	0	0	0	0	0	0	0	0	0	0	0	0	0	0	0	0	0	0	0	0	0	0	0	0	0	0	0	0	0	0	0	0	0	0	0	0	0	0	0	0	0	0	0	0	0	0	0	0	0
g__Nakamurella	0	0	0	0	0	0	0	0	0	0	0	0	0	0	0	0	0	0	0	0	0	0	0	0	0	0	0	0	0	0	0	0	0	0	0	0	0	0	0	0	0	0	0.200918	0	0	0	0	0	0
g__Gracilibacillus	0	0	0	0	0	0	0.857966	0	0	0	0	0	0	0	0	0	0	0	0	0	0	0	0	0	0	0	0	0	0	0	0	0	0	0	0	0	0	0	0	0	0	0	0	0	0	0	0	0	0
g__Paracaedibacteraceae_unclassified	0.252635	0	0	0	0	0	0	0	0	0	0	0	0	0	0	0	0	0	0	0	0	0	0	0	0	0	0	0	0	0	0	0	0	0	0.008832	0	0	0	0	0	0	0	0	0	0	0	0	0	0
g__Caproiciproducens	0	0	0	0	0	0	0	0	0	0	0	0	0	0	0	0	0	0	0	0	0	0	0	0	0	0	0	0	0	0	0	0	0	0	0	0	0	0	0	0	0	0	0	0	0	0	0	0	0
g__Actinomycetospora	0	0	0	0	0	0	0	0	0	0	0	0	0.290046	0	0	0	0	0	0	0	0	0	0	0	0	0	0	0	0	0	0	0	0	0	0	0	0	0	0	0	0	0	0	0	0	0	0	0	0
g__Parvibaculum	0	0	0	0	0	0	0	0	0	0	0	0	0	0	0	0	0	0	0	0	0	0	0	0	0	0	0	0	0	0	0	0	0	0	0	0	0	0	0	0	0	0	0	0	0	0	0	0	0
g__Sanguibacter	0	0	0	0	0	0	0	0	0	0	0	0	0	0	0	0	0	0	0	0	0	0	0	0	0	0	0	0	0	0	0	0	0	0	0	0	0	0	0	0	0	0	0	0	0	0	0	0	0
g__Clostridium_sensu_stricto_12	0	0	0	0	0	0	0	0	0	0	0	0	0	0	0	0	0	0	0	0	0	0	0	0	0	0	0	0	0	0	0	0	0	0	0	0	0	0	0	0	0	0	0	0	0	0	0	0	0
g__Piscinibacter	0	0	0	0	0	0	0	0	0	0	0	0	0	0	0	0	0	0	0	0	0	0	0	0	0	0	0	0	0	0	0	0	0	0	0	0	0	0	0	0	0	0	0	0	0	0	0	0	0
g__Sinorhizobium	0	0	0	0	0	0	0	0	0	0	0	0	0	0	0	0	0	0	0	0	0	0	0	0	0	0	0	0	0	0	0	0	0	0	0	0	0	0	0	0	0	0	0	0	0	0	0	0	0
g__Sphingobacteriia_unclassified	0	0	0	0	0	0	0	0	0	0	0	0	0	0	0	0	0	0	0	0	0	0	0	0	0	0	0	0	0	0	0	0	0	0	0	0	0	0	0	0	0	0	0	0	0	0	0	0	0
g__Leclercia	0	0	0	0	0	0	0	0	0	0	0	0	0	0	0	0	0	0	0	0	0	0	0	0	0	0	0	0	0	0	0	0	0	0	0	0	0	0	0	0	0	0	0	0	0	0	0	0	0
g__Murdochiella	0	0	0	0	0	0	0	0	0	0	0	0	0	0	0	0	0	0	0	0	0	0	0	0	0	0	0	0	0	0	0	0	0	0	0	0	0	0	0	0	0	0	0	0	0	0	0	0	0
g__Neochlamydia	0	0	0	0	0	0	0	0	0	0	0	0	0	0	0	0	0	0	0	0	0	0	0	0	0	0	0	0	0	0	0	0	0	0	0	0	0	0	0	0	0	0	0	0	0	0	0	0	0
g__Stella	0	0	0	0	0	0	0	0	0	0	0	0	0	0	0	0	0	0	0	0	0	0	0	0	0	0	0	0	0	0	0	0	0	0	0	0	0	0	0	0	0	0	0	0	0	0	0	0	0
g__Pseudarthrobacter	0	0	0	0	0	0	0	0	0	0	0	0	0	0	0	0	0	0	0	0	0	0	0	0	0	0	0	0	0	0	0	0	0	0	0	0	0	0	0	0	0	0	0	0	0	0	0	0	0
g__Roseiarcus	0	0	0	0	0	0	0	0	0	0	0	0	0.193992	0	0	0	0	0	0	0	0.19495	0	0	0	0	0	0	0	0	0	0	0	0	0	0	0	0	0	0	0	0	0	0	0	0	0	0	0	0
g__Scardovia	0	0	0	0	0	0	0	0.005908	0	0	0	0	0	0	0	0	0	0	0	0	0	0	0	0	0	0	0	0	0	0	0	0	0	0	0	0	0	0	0	0	0	0	0	0	0	0	0	0	0
g__Calorithrix	0	0	0	0	0	0	0	0	0	0	0	0	0	0	0	0	0	0	0	0	0	0	0	0	0	0	0	0	0	0	0	0	0	0	0	0	0	0	0	0	0	0	0	0	0	0	0	0	0
g__Methylophilaceae_unclassified	0	0	0	0	0	0	0	0	0	0	0	0	0	0	0	0	0	0	0	0	0	0	0	0	0	0	0	0	0	0	0	0	0	0	0	0	0	0	0	0	0	0	0	0	0	0	0	0	0
g__CHKCI001	0	0	0	0	0	0	0	0	0	0	0	0	0	0	0	0.042915	0	0	0	0	0	0	0	0.002972	0	0	0	0	0	0	0	0.684281	0	0	0	0	0	0	0	0	0	0	0	0	0	0	0	0	0
g__SG8-4_unclassified	0	0	0	0	0	0	0	0	0	0	0	0	0	0	0	0	0	0	0	0	0	0	0	0	0	0	0	0	0	0	0	0	0	0	0	0	0	0	0	0	0	0	0	0	0	0	0	0	0
g__GOUTA6	0	0	0	0	0	0	0	0	0.00288	0	0	0	0	0	0	0	0	0	0	0	0	0	0	0	0	0	0	0	0	0	0	0	0	0	0	0	0	0	0	0	0	0	0	0	0	0	0	0	0
g__Pandoraea	0	0	0	0	0	0	0	0	0	0	0	0	0	0	0	0	0	0	0	0	0	0	0	0	0	0	0	0	0	0	0	0	0	0	0	0	0	0	0	0	0	0	0	0	0	0	0	0	0
g__Pseudoflavonifractor	0.004356	0	0	0	0	0	0	0	0	0	0	0	0	0	0	0	0	0	0	0	0	0	0	0	0	0	0	0	0	0	0	0	0	0	0	0	0	0	0	0	0	0	0	0	0	0	0	0	0
g__Magnetospiraceae_unclassified	0	0	0	0	0	0	0	0	0	0	0	0	0	0	0	0	0	0	0	0	0	0	0	0	0	0	0	0	0	0	0	0	0	0	0	0	0	0	0	0	0	0	0	0	0	0	0	0	0
g__Catelliglobosispora	0	0	0	0	0	0	0	0	0	0	0	0	0	0	0	0	0	0	0	0	0	0	0	0	0	0	0	0	0	0	0	0	0	0	0	0	0	0	0	0	0	0	0	0	0	0	0	0	0
g__Terrimicrobium	0	0	0	0	0	0	0.006587	0	0	0	0	0	0	0	0	0	0	0	0	0	0	0	0	0	0	0	0	0	0	0	0	0	0	0	0	0	0	0	0	0	0	0	0	0	0	0	0	0	0
g__Eggerthia	0	0	0	0	0	0	0	0	0	0	0	0	0	0	0	0	0	0	0	0	0	0	0	0	0	0	0	0	0	0	0	0	0	0	0	0	0	0	0	0	0	0	0	0	0	0	0	0	0
g__Barrientosiimonas	0	0	0	0	0	0	0	0	0	0	0	0	0	0	0	0	0	0	0	0	0	0	0	0	0	0	0	0	0	0	0	0	0	0	0	0	0	0	0	0	0	0	0	0	0	0	0	0	0
g__Euzebyaceae_unclassified	0	0	0	0	0	0	0	0	0	0	0	0	0	0	0	0	0	0	0	0	0	0	0	0	0	0	0	0	0	0	0	0	0	0	0	0	0	0	0	0	0	0	0	0	0	0	0	0	0
g__Virgibacillus	0	0	0	0	0	0	0	0	0	0	0	0	0	0	0	0	0	0	0	0	0	0	0	0	0	0	0	0	0	0	0	0	0	0	0	0	0	0	0	0	0	0	0	0	0	0	0	0	0
g__Persicitalea	0	0	0	0	0	0	0	0	0	0	0	0	0	0	0	0	0	0	0	0	0	0	0	0	0	0	0	0	0	0	0	0	0	0	0	0	0	0	0	0	0	0	0	0	0	0	0	0	0
g__Albidovulum	0	0	0	0	0	0	0	0	0	0	0	0	0	0	0	0	0	0	0	0	0	0	0	0	0	0	0	0	0	0	0	0	0	0	0	0	0	0	0	0	0	0	0	0	0	0	0	0	0
g__Pelolinea	0	0	0	0	0	0	0	0	0	0	0	0	0	0	0	0	0	0	0	0	0	0	0	0	0	0	0	0	0	0	0	0	0	0	0	0	0	0	0	0	0	0	0	0	0	0	0	0	0
g__Saprospiraceae_unclassified	0	0	0	0	0	0	0.013174	0	0	0	0	0	0	0	0	0	0	0	0	0	0	0	0	0	0	0	0	0	0	0	0	0	0	0	0	0	0	0	0	0	0	0	0	0	0	0	0	0	0
g__Candidatus_Moranbacteria_unclassified	0	0	0	0	0	0	0	0	0	0	0	0	0	0	0	0	0	0	0	0	0	0	0	0	0	0	0	0	0	0	0	0	0	0	0	0	0	0	0	0	0	0	0	0	0	0	0	0	0
g__Lineage_IV_unclassified	0	0	0	0	0	0	0	0	0	0	0	0	0	0	0	0	0	0	0	0	0	0	0	0	0	0	0	0	0	0	0	0	0	0	0	0	0	0	0	0	0	0	0	0	0	0	0	0	0
g__BD2-11_terrestrial_group_unclassified	0	0	0	0	0	0	0	0	0	0	0	0	0	0	0	0	0	0	0	0	0	0	0	0	0	0	0	0	0	0	0	0	0	0	0	0	0	0	0	0	0	0	0	0	0	0	0	0	0
g__Roseiflexus	0	0	0	0	0	0	0	0	0	0	0	0	0	0	0	0	0	0	0	0	0	0	0	0	0	0	0	0	0	0	0	0	0	0	0	0	0	0	0	0	0	0	0	0	0	0	0	0	0
g__Dysgonomonadaceae_unclassified	0	0	0	0	0	0	0	0	0	0	0	0	0	0	0	0	0	0	0	0	0	0	0	0	0	0	0	0	0	0	0	0	0	0	0	0	0	0	0	0	0	0	0	0	0	0	0	0	0
g__Alysiella	0	0	0	0	0	0	0	0	0	0	0	0	0	0.104986	0	0	0	0	0	0	0	0	0	0	0	0	0	0	0.070997	0	0.018285	0	0	0	0	0	0	0	0	0	0	0	0	0	0	0	0	0	0
g__FCPU426_unclassified	0	0	0	0	0	0	0	0	0	0	0	0	0	0	0	0	0	0	0	0	0	0	0	0	0	0	0	0	0	0	0	0	0	0	0	0	0	0	0	0	0	0	0	0	0	0	0	0	0
g__Parviterribacter	0	0	0	0	0	0	0	0	0	0	0	0	0	0	0	0	0	0	0	0	0	0	0	0	0	0	0	0	0	0	0	0	0	0	0	0	0	0	0	0	0	0	0	0	0	0	0	0	0
g__Thermincola	0	0	0	0.003985	0	0	0	0	0	0	0	0	0	0	0	0	0	0	0	0	0	0	0	0	0	0	0	0	0	0	0	0	0	0	0	0	0	0	0	0	0	0	0	0	0	0	0	0	0
g__Curtobacterium	0	0	0	0	0	0	0	0	0	0	0	0	0	0	0	0	0	0	0	0	0	0	0	0	0	0	0	0	0	0	0	0	0	0	0	0	0	0	0	0	0	0	0	0	0	0	0	0	0
g__Longilinea	0	0	0	0	0	0	0	0	0	0	0	0	0	0	0	0	0	0	0	0	0	0	0	0	0	0	0	0	0	0	0	0	0	0	0	0	0	0	0	0	0	0	0	0	0	0	0	0	0
g__Sporolactobacillaceae_unclassified	0	0	0	0	0	0	0	0	0	0	0	0	0	0	0	0	0	0	0	0	0	0	0	0	0	0	0	0	0	0	0	0	0	0	0	0	0	0	0	0	0	0	0	0.077443	0	0	0	0	0
g__Pseudofulvibacter	0	0	0	0	0	0	0	0	0	0	0	0	0	0	0	0	0	0	0	0	0	0	0	0	0	0	0	0	0	0	0	0	0	0	0	0	0	0	0	0	0	0	0	0	0	0	0	0	0
g__Latescibacteraceae_unclassified	0	0	0	0	0	0	0	0	0	0	0	0	0	0	0	0	0	0	0	0	0	0	0	0	0	0	0	0	0	0	0	0	0	0	0	0	0	0	0	0	0	0	0	0	0	0	0	0	0
g__Sphingosinicella	0	0	0	0	0	0	0	0	0	0	0	0	0	0	0	0	0	0	0	0	0	0	0	0	0	0	0	0	0	0	0	0	0	0	0	0	0	0	0	0	0	0	0	0	0	0	0	0	0
g__Kluyvera	0	0	0	0	0	0	0	0	0	0	0	0	0	0	0	0	0	0	0	0	0	0	0	0	0	0	0	0	0	0	0	0	0	0	0	0	0	0	0	0	0	0	0	0	0	0	0	0	0
g__Acidisphaera	0	0	0	0	0	0	0	0	0	0	0	0	0	0	0	0	0	0	0	0	0.102269	0	0	0	0	0	0	0	0	0	0	0	0	0	0	0	0	0	0	0	0	0	0	0	0	0	0	0	0
g__Sva0081_sediment_group	0	0	0	0	0	0	0	0	0	0	0	0	0	0	0	0	0	0	0	0	0	0	0	0	0	0	0	0	0	0	0	0	0	0	0	0	0	0	0	0	0	0	0	0	0	0	0	0	0
g__MIZ17	0	0	0	0	0	0	0	0	0	0	0	0	0	0	0	0	0	0	0	0	0	0	0	0	0	0	0	0	0	0	0	0	0	0	0	0	0	0	0	0	0	0	0	0	0	0	0	0	0
g__Flaviaesturariibacter	0	0	0	0	0	0	0	0	0	0	0	0	0	0	0	0	0	0	0	0	0	0	0	0	0	0	0	0	0	0	0	0	0	0	0	0	0	0	0	0	0	0	0	0	0	0	0	0	0
g__Desulfobulbaceae_unclassified	0	0	0	0	0	0	0	0	0	0	0	0	0	0	0	0	0	0	0	0	0	0	0	0	0	0	0	0	0	0	0	0	0	0	0	0	0	0	0	0	0	0	0	0	0	0	0	0	0
g__Spirochaeta	0	0	0	0	0	0	0	0	0	0	0	0	0	0	0	0	0	0	0	0	0	0	0	0	0	0	0	0	0	0	0	0	0	0	0	0	0	0	0	0	0	0	0	0	0	0	0	0	0
g__Clade_III_unclassified	0	0	0	0	0	0	0	0	0	0	0	0	0	0	0	0	0	0	0	0	0	0	0	0	0	0	0	0	0	0	0	0	0	0	0	0	0	0	0	0	0	0	0	0	0	0	0	0	0
g__Verrucosispora	0	0	0	0	0	0	0	0	0	0	0	0	0	0	0	0	0	0	0	0	0.14062	0	0	0	0	0	0	0	0	0	0	0	0	0	0	0	0	0	0	0	0	0	0	0	0	0	0	0	0
g__0319-7L14_unclassified	0	0	0	0	0	0	0	0	0	0	0	0	0	0	0	0	0	0	0	0	0	0	0	0	0	0.006564	0	0	0	0	0	0	0	0	0	0	0	0	0	0	0	0	0	0	0	0	0	0	0
g__WCHB1-32	0	0	0	0	0	0	0	0	0	0	0	0	0	0	0	0	0	0	0	0	0	0	0	0	0	0	0	0	0	0	0	0	0	0	0	0	0	0	0	0	0	0	0	0	0	0	0	0	0
g__IS-44	0	0	0	0	0	0	0	0	0	0	0	0	0.310764	0	0	0	0	0	0	0	0	0	0	0	0	0	0	0	0	0	0	0	0	0	0	0	0	0	0	0	0	0	0	0	0	0	0	0	0
g__vadinHA49_unclassified	0	0	0	0	0	0	0	0	0	0	0	0	0	0	0	0	0	0	0	0	0	0	0	0	0	0	0	0	0	0	0	0	0	0	0	0	0	0	0	0	0	0	0	0	0	0	0	0	0
g__Promicromonosporaceae_unclassified	0	0	0	0	0	0	0	0	0	0	0	0	0	0	0	0	0	0	0	0	0	0	0	0	0	0	0	0	0	0	0	0	0	0	0	0	0	0	0	0	0	0	0	0	0	0	0	0	0
g__UBA12409_unclassified	0	0	0	0	0	0	0	0	0	0	0	0	0	0	0	0	0	0	0	0	0	0	0	0	0	0	0	0	0	0	0	0	0	0	0	0	0	0	0	0	0	0	0	0	0	0	0	0	0
g__Jatrophihabitans	0	0	0	0	0	0	0	0	0	0	0	0	0	0	0	0	0	0	0	0	0	0	0	0	0	0	0	0	0	0	0	0	0	0	0	0	0	0	0	0	0	0	0	0	0	0	0	0	0
g__Herminiimonas	0	0	0	0	0	0	0	0	0	0	0	0	0	0	0	0	0	0	0	0	0	0	0	0	0	0	0	0	0	0	0	0	0	0	0	0	0	0	0	0	0	0	0	0	0	0	0	0	0
g__Skermanella	0	0	0	0	0	0	0	0	0	0	0	0	0	0	0	0	0	0	0	0	0	0	0	0	0	0	0	0	0	0	0	0	0	0	0	0	0	0	0	0	0	0	0	0	0	0	0	0	0
g__Candidatus_Daviesbacteria_unclassified	0	0	0	0	0	0	0	0	0	0	0	0	0	0	0	0	0	0	0	0	0	0	0	0	0	0	0	0	0	0	0	0	0	0	0	0	0	0	0	0	0	0	0	0	0	0	0	0	0
g__Kiloniellaceae_unclassified	0	0	0	0	0	0	0	0	0	0	0	0	0	0	0	0	0	0	0	0	0	0	0	0	0	0	0	0	0	0	0	0	0	0	0	0	0	0	0	0	0	0	0	0	0	0	0	0	0
g__Anaerosporobacter	0	0	0	0	0	0	0	0	0	0	0	0	0	0	0	0	0	0	0	0	0	0	0	0	0	0	0	0	0	0	0	0	0	0	0	0	0	0	0	0	0	0	0	0	0	0	0	0	0
g__Herpetosiphon	0	0	0	0	0	0	0	0	0	0	0	0	0	0	0	0	0	0	0	0	0	0	0	0	0	0	0	0	0	0	0	0	0	0	0	0	0	0	0	0	0	0	0	0	0	0	0	0	0
g__WS4_unclassified	0	0	0	0	0	0	0	0	0	0	0	0	0	0	0	0	0	0	0	0	0	0	0	0	0	0	0	0	0	0	0	0	0	0	0	0	0	0	0	0	0	0	0	0	0	0	0	0	0
g__Cnuella	0	0	0	0	0	0	0	0	0	0	0	0	0	0	0	0	0	0	0	0	0	0	0	0	0	0	0	0	0	0	0	0	0	0	0	0	0	0	0	0	0	0	0	0	0	0	0	0	0
g__ADurb.Bin180_unclassified	0	0	0	0	0	0	0	0	0	0	0	0	0	0	0	0	0	0	0	0	0	0	0	0	0	0	0	0	0	0	0	0	0	0	0	0	0	0	0	0	0	0	0	0	0	0	0	0	0
g__Syntrophobacterales_unclassified	0	0	0	0	0	0	0	0	0	0	0	0	0	0	0	0	0	0	0	0	0	0	0	0	0	0	0	0	0	0	0	0	0	0	0	0	0	0	0	0	0	0	0	0	0	0	0	0	0
g__VHS-B3-70_unclassified	0	0	0	0	0	0	0	0	0	0	0	0	0	0	0	0	0	0	0	0	0	0	0	0	0	0	0	0	0	0	0	0	0	0	0	0	0	0	0	0	0	0	0	0	0	0	0	0	0
g__CL500-29_marine_group	0	0	0	0	0	0	0	0	0	0	0	0	0	0	0	0	0	0	0	0	0	0	0	0	0	0	0	0	0	0	0	0	0	0	0	0	0	0	0	0	0	0	0	0	0	0	0	0	0
g__Prevotella_1	0	0	0	0	0	0	0	0	0	0	0	0	0	0	0	0	0	0	0	0	0	0	0	0	0	0	0	0	0	0	0	0	0	0	0	0	0	0	0	0	0	0	0	0	0	0	0	0	0
g__Ornithinibacter	0	0	0	0	0	0	0	0	0	0	0	0	0	0	0	0	0	0	0	0	0	0	0	0	0	0	0	0	0	0	0	0	0	0	0	0	0	0	0	0	0	0	0	0	0	0	0	0	0
g__Agarilytica	0	0	0	0	0	0	0	0	0	0	0	0	0	0	0	0	0	0	0	0	0	0	0	0	0	0	0	0	0	0	0	0	0	0	0	0	0	0	0	0	0	0	0	0	0	0	0	0	0
g__TSAC18_unclassified	0	0	0	0	0	0	0	0	0	0	0	0	0	0	0	0	0	0	0	0	0	0	0	0	0	0	0	0	0	0	0	0	0	0	0	0	0	0	0	0	0	0	0	0	0	0	0	0	0
g__Rhodocytophaga	0	0	0	0	0	0	0	0	0	0	0	0	0	0	0	0	0	0	0	0	0	0	0	0	0	0	0	0	0	0	0	0	0	0	0	0	0	0	0	0	0	0	0	0	0	0	0	0	0
g__FCPS473	0	0	0	0	0	0	0	0	0	0	0	0	0	0	0	0	0	0	0	0	0	0	0	0	0	0	0	0	0	0	0	0	0	0	0	0	0	0	0	0	0	0	0	0	0	0	0	0	0
g__Alteromonadales_unclassified	0	0	0	0	0	0	0	0	0	0	0	0	0	0	0	0	0	0	0	0	0	0	0	0	0	0	0	0	0	0	0	0	0	0	0	0	0.557016	0	0	0	0	0	0	0	0	0	0	0	0
g__Stenotrophobacter	0	0	0	0	0	0	0	0	0	0	0	0	0	0	0	0	0	0	0	0	0	0	0	0	0	0	0	0	0	0	0	0	0	0	0	0	0	0	0	0	0	0	0	0	0	0	0	0	0
g__B12-WMSP1_unclassified	0	0	0	0	0	0	0	0	0	0	0	0	0	0	0	0	0	0	0	0	0	0	0	0	0	0	0	0	0	0	0	0	0	0	0	0	0	0	0	0	0	0	0	0	0	0	0	0	0
g__Sulfuricella	0	0	0	0	0	0	0	0	0	0	0	0	0	0	0	0	0	0	0	0	0	0	0	0	0	0	0	0	0	0	0	0	0	0	0	0	0	0	0	0	0	0	0	0	0	0	0	0	0
g__Erythrobacter	0	0	0.037686	0	0	0	0	0	0	0	0	0	0	0	0	0	0	0	0	0	0	0	0	0	0	0	0	0	0	0	0	0	0	0	0	0	0	0	0	0	0	0	0	0	0	0	0	0	0
g__Acidiferrobacteraceae_unclassified	0	0	0	0	0	0	0	0	0	0	0	0	0	0	0	0	0.519786	0	0	0	0	0	0	0	0	0	0	0	0	0	0	0	0	0	0	0	0	0	0	0	0	0	0	0	0	0	0	0	0
g__Haloimpatiens	0	0	0	0	0	0	0	0	0	0	0	0	0	0	0	0	0	0	0	0	0	0	0	0	0	0	0	0	0	0	0	0	0	0	0	0	0	0	0	0	0	0	0	0	0	0	0	0	0
g__Synergistes	0	0	0	0	0	0	0	0	0	0	0	0	0	0	0	0	0	0	0	0	0	0	0	0	0	0	0	0	0	0	0	0	0	0	0	0	0	0	0	0	0	0	0	0	0	0	0	0	0
g__Phyllobacteriaceae_unclassified	0	0	0	0	0	0	0.070811	0	0	0	0	0	0	0	0	0	0	0	0	0	0	0	0	0	0	0	0	0	0	0	0	0	0	0	0	0	0	0	0	0	0	0	0	0	0	0	0	0	0
g__Faecalicoccus	0	0	0	0	0	0	0	0	0	0	0	0	0	0	0	0	0	0	0	0	0	0	0	0	0	0	0	0	0	0	0	0	0	0	0	0	0	0	0	0	0	0	0	0	0	0	0	0	0
g__Opitutaceae_unclassified	0	0	0	0	0	0	0	0	0	0	0	0	0	0	0	0	0	0	0	0	0	0	0	0	0	0	0	0	0	0	0	0	0	0	0	0	0	0	0	0	0	0	0	0	0	0	0	0	0
g__Asticcacaulis	0	0	0	0	0	0	0	0	0	0	0	0	0	0	0	0	0	0	0	0	0	0	0	0	0	0	0	0	0	0	0	0	0	0	0	0	0	0	0	0	0	0	0	0	0	0	0	0	0
g__RCP2-54_unclassified	0	0	0	0	0	0	0	0	0	0	0	0	0	0	0	0	0	0	0	0	0	0	0	0	0	0	0	0	0	0	0	0	0	0	0	0	0	0	0	0	0	0	0	0	0	0	0	0	0
g__Omnitrophicaeota_unclassified	0	0	0	0	0	0	0	0	0	0	0	0	0	0	0	0	0	0	0	0	0	0	0	0	0	0	0	0	0	0	0	0	0	0	0	0	0	0	0	0	0	0	0	0	0	0	0	0	0
g__Marinobacter	0	0	0	0	0	0	0	0	0	0	0	0	0	0	0	0	0	0	0	0	0	0	0	0	0	0	0	0	0	0	0	0	0	0	0	0	0	0	0	0	0	0	0	0	0	0	0	0	0
g__Unknown_Family_unclassified	0	0	0	0	0	0	0	0	0	0	0	0	0	0	0	0	0	0	0	0	0	0	0	0	0	0	0	0	0	0	0	0	0	0	0	0	0	0	0	0	0	0	0	0	0	0	0	0	0
g__EV818SWSAP88_unclassified	0	0	0	0	0	0	0	0	0	0	0	0	0	0	0	0	0	0	0	0	0	0	0	0	0	0	0	0	0	0	0	0	0	0	0	0	0	0	0	0	0	0	0	0	0	0	0	0	0
g__Methylopila	0	0	0	0	0	0	0	0	0	0	0	0	0	0	0	0	0	0	0	0	0	0	0	0	0	0	0	0	0	0	0	0	0	0	0	0	0	0	0	0	0	0	0	0	0	0	0	0	0
g__Candidatus_Actinomarina	0	0	0	0	0	0	0	0	0	0	0	0	0	0	0	0	0	0	0	0	0	0	0	0	0	0	0	0	0	0	0	0	0	0	0	0	0	0	0	0	0	0	0	0	0	0	0	0	0
g__Pygmaiobacter	0	0	0	0	0	0	0	0	0	0	0	0	0	0	0	0	0	0	0	0	0	0	0	0	0	0	0	0	0	0	0	0	0	0	0	0	0	0	0	0	0	0	0	0	0	0	0	0	0
g__Rhizomicrobium	0	0	0	0	0	0	0	0	0	0	0	0	0	0	0	0	0.003622	0	0	0	0.220518	0	0	0	0	0	0	0	0	0	0	0	0	0	0	0	0	0	0	0	0	0	0	0	0	0	0	0	0
g__Family_XIII_AD3011_group	0.03775	0	0	0	0	0	0	0	0	0	0	0	0	0	0	0	0	0	0	0	0	0	0	0	0	0	0	0	0	0	0	0	0	0	0.005888	0	0	0	0	0.003848	0	0	0	0	0.009748	0	0	0	0
g__Rhizobium	0	0	0	0	0	0	0	0	0	0	0	0	0	0	0	0	0	0	0	0	0	0	0	0	0	0	0	0	0	0	0.260975	0	0	0	0	0	0	0	0	0	0	0	0	0	0	0	0	0	0
g__Dehalococcoides	0	0	0	0	0	0	0	0	0	0	0	0	0	0	0	0	0	0	0	0	0	0	0	0	0	0	0	0	0	0	0	0	0	0	0	0	0	0	0	0	0	0	0	0	0	0	0	0	0
g__Cryomorphaceae_unclassified	0	0	0	0	0	0	0	0	0	0	0	0	0	0	0	0	0	0	0	0	0	0	0	0	0	0	0	0	0	0	0	0	0	0	0	0	0	0	0	0	0	0	0	0	0	0	0	0	0
g__Subgroup_12_unclassified	0	0	0	0	0	0	0	0	0	0	0	0	0	0	0	0	0	0	0	0	0	0	0	0	0	0	0	0	0	0	0	0	0	0	0	0	0	0	0	0	0	0	0	0	0	0	0	0	0
g__Quadrisphaera	0	0	0	0	0	0	0	0	0	0	0	0	0	0	0	0	0	0	0	0	0	0	0	0	0	0	0	0	0	0	0	0	0	0	0	0	0	0	0	0	0	0	0	0	0	0	0	0	0
g__Ammoniphilus	0	0	0	0	0	0	0	0	0	0	0	0	0	0	0	0	0	0	0	0	0	0	0	0	0	0	0	0	0	0	0	0	0	0	0	0	0	0	0	0	0	0	0	0	0	0	0	0	0
g__Lysinibacillus	0	0	0	0	0	0	0.154796	0	0	0	0	0	0	0	0	0	0	0	0	0	0	0.012724	0	0	0	0	0	0	0	0	0	0	0.009569	0	0	0	0	0	0	0	0	0	0	0	0	0	0	0	0
g__Salinivibrio	0	0	0	0	0	0	0	0	0	0	0	0	0	0	0	0	0	0	0	0	0	0	0	0	0	0	0	0	0	0	0	0	0	0	0	0	0	0	0	0	0	0	0	0	0	0	0	0	0
g__Acetivibrio	0	0	0	0	0	0	0	0	0	0	0	0	0	0	0	0	0	0	0	0	0	0	0	0	0	0	0	0	0	0	0	0	0	0	0	0	0	0	0	0	0	0	0	0	0	0	0	0	0
g__Belnapia	0	0	0	0	0	0	0	0	0	0	0	0	0	0	0	0	0	0	0	0	0	0	0	0	0	0	0	0	0	0	0	0	0	0	0	0	0	0	0	0	0	0	0	0	0	0	0	0	0
g__NS11-12_marine_group_unclassified	0	0	0	0	0	0	0	0	0	0	0	0	0	0	0	0	0	0	0	0	0	0	0	0	0	0	0	0	0	0	0	0	0	0	0	0	0	0.009975	0	0	0	0	0	0	0	0	0	0	0
g__SAR86_clade_unclassified	0	0	0	0	0	0	0	0	0	0	0	0	0	0	0	0	0	0	0	0	0	0	0	0	0	0	0	0	0	0	0	0	0	0	0	0	0	0	0	0	0	0	0	0	0	0	0	0	0
g__Candidatus_Collierbacteria_unclassified	0	0	0	0	0	0	0	0	0	0	0	0	0	0	0	0	0	0	0	0	0	0	0	0	0	0	0	0	0	0	0	0	0	0	0	0	0	0	0	0	0	0	0	0	0	0	0	0	0
g__Agromyces	0	0	0	0	0	0	0	0	0	0	0	0	0	0	0	0	0	0	0	0	0	0	0	0	0	0	0	0	0	0	0	0	0	0	0	0	0	0	0	0	0	0	0	0	0	0	0	0	0
g__Candidatus_Tenderia	0	0	0	0	0	0	0	0	0	0	0	0	0	0	0	0	0	0	0	0	0	0	0	0	0	0	0	0	0	0	0	0	0	0	0	0	0	0	0	0	0	0	0	0	0	0	0	0	0
g__Holosporaceae_unclassified	0	0	0	0	0	0	0	0	0	0	0	0	0	0	0	0	0	0	0	0	0	0	0	0	0	0	0	0	0	0	0	0	0	0	0	0	0	0	0	0	0	0	0	0	0	0	0	0	0
g__Lysinimonas	0	0	0	0	0	0	0	0	0	0	0	0	0	0	0	0	0	0	0	0	0	0	0	0	0	0	0	0	0	0	0	0	0	0	0	0	0	0	0	0	0	0	0	0	0	0	0	0	0
g__Lachnoclostridium_5	0	0	0	0	0	0	0	0	0	0	0	0	0	0	0	0	0	0	0	0	0	0	0	0	0	0	0	0	0	0	0	0	0	0	0	0	0	0	0	0	0	0	0	0	0	0	0	0	0
g__Silvanigrella	0	0	0	0	0	0	0	0	0	0	0	0	0	0	0	0	0	0	0	0	0	0	0	0	0	0	0	0	0	0	0	0	0	0	0	0	0	0	0	0	0	0	0	0	0	0	0	0	0
g__Cryptanaerobacter	0	0	0	0	0	0	0	0	0	0	0	0	0	0	0	0	0	0	0	0	0	0	0	0	0	0	0	0	0	0	0	0	0	0	0	0	0	0	0	0	0	0	0	0	0	0	0	0	0
g__Garicola	0	0	0	0	0	0	0	0	0	0	0	0	0	0	0	0	0	0	0	0	0	0	0	0	0	0	0	0	0	0	0	0	0	0	0	0	0	0	0	0	0	0	0	0	0	0	0	0	0
g__Chiayiivirga	0	0	0	0	0	0	0	0	0	0	0	0	0	0	0	0	0	0	0	0	0	0	0	0	0	0	0	0	0	0	0	0	0	0	0	0	0	0	0	0	0	0	0	0	0	0	0	0	0
g__S31	0	0	0	0	0	0	0	0	0	0	0	0	0	0	0	0	0	0	0	0	0	0	0	0	0	0	0	0	0	0	0	0	0	0	0	0	0	0	0	0	0	0	0	0	0	0	0	0	0
g__Rhizobiaceae_unclassified	0	0	0.002899	0	0	0	0	0	0	0	0	0	0	0	0	0	0	0	0	0	0	0	0	0	0	0	0	0	0	0	0	0	0	0	0	0	0	0	0	0	0	0	0	0	0	0	0	0	0
g__Millionella	0.074048	0	0	0	0	0	0	0	0	0	0	0	0	0	0	0	0	0	0	0	0	0	0	0	0	0	0	0	0	0	0	0	0	0	0.013248	0	0	0	0	0	0	0	0	0	0	0	0	0	0
g__Moraxellaceae_unclassified	0	0	0	0	0	0	0	0	0	0	0	0	0	0	0	0	0	0	0	0	0	0	0	0	0	0	0	0	0	0	0	0	0	0	0	0	0	0	0	0	0	0	0	0	0	0	0	0	0
g__Candidatus_Endomicrobium	0	0	0	0	0	0	0	0	0	0	0	0	0	0	0	0	0	0	0	0	0	0	0	0	0	0	0	0	0	0	0	0	0	0	0	0	0	0	0	0	0	0	0	0	0	0	0	0	0
g__TA06_unclassified	0	0	0	0	0	0	0	0	0	0	0	0	0	0	0	0	0	0	0	0	0	0	0	0	0	0	0	0	0	0	0	0	0	0	0	0	0	0	0	0	0	0	0	0	0	0	0	0	0
g__Beijerinckia	0	0	0	0	0	0	0	0	0	0	0	0	0	0	0	0	0.287965	0	0	0	0	0	0	0	0	0	0	0	0	0	0	0	0	0	0	0	0	0	0	0	0	0	0	0	0	0	0	0	0
g__UASB-TL25_unclassified	0	0	0	0	0	0	0	0	0	0	0	0	0	0	0	0	0	0	0	0	0	0	0	0	0	0	0	0	0	0	0	0	0	0	0	0	0	0	0	0	0	0	0	0	0	0	0	0	0
g__Candidatus_Zambryskibacteria_unclassified	0	0	0	0	0	0	0	0	0	0	0	0	0	0	0	0	0	0	0	0	0	0	0	0	0	0	0	0	0	0	0	0	0	0	0	0	0	0	0	0	0	0	0	0	0	0	0	0	0
g__Kryptoniaceae_unclassified	0	0	0	0	0	0	0	0	0	0	0	0	0	0	0	0	0	0	0	0	0	0	0	0	0	0	0	0	0	0	0	0	0	0	0	0	0	0	0	0	0	0	0	0	0	0	0	0	0
g__Fodinicola	0	0	0	0	0	0	0	0	0	0	0	0	0	0	0	0	0	0	0	0	0	0	0	0	0	0	0	0	0	0	0	0	0	0	0	0	0	0	0	0	0	0	0	0	0	0	0	0	0
g__Microcella	0	0	0	0	0	0	0.011527	0	0	0	0	0	0	0	0	0	0	0	0	0	0	0	0	0	0	0	0	0	0	0	0	0	0	0	0	0	0	0	0	0	0	0	0	0	0	0	0	0	0
g__Nocardia	0	0	0	0	0	0	0	0	0	0	0	0	0	0	0	0	0	0	0	0	0	0	0	0	0	0	0	0	0	0	0	0	0	0	0	0	0	0	0	0	0	0	0	0	0	0	0	0	0
g__Flavobacteriia_unclassified	0	0	0	0	0	0	0	0	0	0	0	0	0	0	0	0	0	0	0	0	0	0	0	0	0	0	0	0	0	0	0	0	0	0	0	0	0	0	0	0	0	0	0	0	0	0	0	0	0
g__Sphingomonadales_unclassified	0	0	0	0	0	0	0	0	0	0	0	0	0	0	0	0	0	0	0	0	0	0	0	0	0	0	0	0	0	0	0.337439	0	0	0	0	0	0	0	0	0	0	0	0	0	0	0	0	0	0
g__NRL2_unclassified	0	0	0	0	0	0	0	0	0	0	0	0	0	0	0	0	0	0	0	0	0	0	0	0	0	0	0	0	0	0	0	0	0	0	0	0	0	0	0	0	0	0	0	0	0	0	0	0	0
g__Candidatus_Puniceispirillum	0	0	0	0	0	0	0	0	0	0	0	0	0	0	0	0	0	0	0	0	0	0	0	0	0	0	0	0	0	0	0	0	0	0	0	0	0	0	0	0	0	0	0	0	0	0	0	0	0
g__Sphingorhabdus	0	0	0	0	0	0	0	0	0	0	0	0	0	0	0	0	0	0	0	0	0	0	0	0	0	0	0	0	0	0	0	0	0	0	0	0	0	0	0	0	0	0	0	0	0	0	0	0	0
g__Kroppenstedtia	0	0	0	0	0	0	0	0	0	0	0	0	0	0	0	0	0	0	0	0	0	0	0	0	0	0	0	0	0	0	0	0	0	0	0	0	0	0	0	0	0	0	0	0	0	0	0	0	0
g__FS118-23B-02_unclassified	0	0	0	0	0	0	0	0	0	0	0	0	0	0	0	0	0	0	0	0	0	0	0	0	0	0	0	0	0	0	0	0	0	0	0	0	0	0	0	0	0	0	0	0	0	0	0	0	0
g__Sulfurirhabdus	0	0	0	0	0	0	0	0	0	0	0	0	0	0	0	0	0	0	0	0	0	0	0	0	0	0	0	0	0	0	0	0	0	0	0	0	0	0	0	0	0	0	0	0	0	0	0	0	0
g__Aquisphaera	0	0	0	0	0	0	0	0	0	0	0	0	0	0	0	0	0	0	0	0	0	0	0	0	0	0	0	0	0	0	0	0	0	0	0	0	0	0	0	0	0	0	0	0	0	0	0	0	0
g__Victivallis	0	0	0	0	0	0	0	0	0	0	0	0	0	0	0	0	0	0	0	0	0	0	0	0	0	0	0	0	0	0	0	0	0	0	0	0	0	0	0	0	0	0	0	0	0	0	0	0	0
g__Bacteroidaceae_unclassified	0	0	0	0	0	0	0	0	0	0	0	0	0	0	0	0	0	0	0	0	0	0	0	0	0	0	0	0	0	0	0	0	0	0	0	0	0	0	0	0	0	0	0	0	0	0	0	0	0
g__Microvirga	0	0	0	0	0	0	0.018114	0	0	0	0	0	0.030135	0	0	0	0	0	0	0	0	0	0	0	0	0	0	0	0	0	0	0	0	0	0	0	0	0	0	0	0	0	0	0	0	0	0	0	0
g__Komagataeibacter	0	0	0	0	0	0	0	0	0	0	0	0	0	0	0	0	0	0	0	0	0	0	0	0	0	0	0	0	0	0	0	0	0	0	0	0	0	0	0	0	0	0	0	0	0	0	0	0	0
g__Armatimonadales_unclassified	0	0	0	0	0	0	0	0	0	0	0	0	0	0	0	0	0	0	0	0	0.051135	0	0	0	0	0	0	0	0	0	0	0	0	0	0	0	0	0	0	0	0	0	0	0	0	0	0	0	0
g__Anaerosolibacter	0	0	0	0	0	0	0	0	0	0	0	0	0	0	0	0	0	0	0	0	0	0	0	0	0	0	0	0	0	0	0	0	0	0	0	0	0	0	0	0	0	0	0	0	0	0	0	0	0
g__PHOS-HE36_unclassified	0	0	0	0	0	0	0	0	0	0	0	0	0	0	0	0	0	0	0	0	0	0	0	0	0	0	0	0	0	0	0	0	0	0	0	0	0	0	0	0	0	0	0	0	0	0	0	0	0
g__Rhizobiales_Incertae_Sedis_unclassified	0	0	0	0	0	0	0	0	0	0	0	0	0	0	0	0	0	0	0	0	0	0	0	0	0	0	0	0	0	0	0	0	0	0	0	0	0	0	0	0	0	0	0	0	0	0	0	0	0
g__Fodinicurvataceae_unclassified	0	0	0	0	0	0	0	0	0	0	0	0	0	0	0	0	0	0	0	0	0	0	0	0	0	0	0	0	0	0	0	0	0	0	0	0	0	0	0	0	0	0	0	0	0	0	0	0	0
g__Roseimarinus	0	0	0	0	0	0	0	0	0	0	0	0	0	0	0	0	0	0	0	0	0	0	0	0	0	0	0	0	0	0	0	0	0	0	0	0	0	0	0	0	0	0	0	0	0	0	0	0	0
g__S5-A14a	0	0	0	0	0	0	0	0	0	0	0	0	0	0	0	0	0	0	0	0	0	0	0	0	0	0	0	0	0	0	0	0	0	0	0	0	0	0	0	0	0	0	0	0	0	0	0	0	0
g__Bacteroides]_pectinophilus_group	0	0	0	0	0	0	0	0	0	0	0	0	0	0	0	0	0	0	0	0	0.076702	0	0	0	0	0	0	0	0	0	0	0	0	0	0	0	0	0	0	0	0	0	0	0	0	0	0	0	0
g__Phaselicystis	0	0	0	0	0	0	0	0	0	0	0	0	0	0	0	0	0	0	0	0	0	0	0	0	0	0	0	0	0	0	0	0	0	0	0	0	0	0	0	0	0	0	0	0	0	0	0	0	0
g__Family_XVIII_unclassified	0	0	0	0	0	0	0	0	0	0	0	0	0	0	0	0	0	0	0	0	0	0	0	0	0	0	0	0	0	0	0	0	0	0	0	0	0	0	0	0	0	0	0	0	0	0	0	0	0
g__Clade_II_unclassified	0	0	0	0	0	0	0	0	0	0	0	0	0	0	0	0	0	0	0	0	0	0	0	0	0	0	0	0	0	0	0	0	0	0	0	0	0	0	0	0	0	0	0	0	0	0	0	0	0
g__PAUC26f	0	0	0	0	0	0	0	0	0	0	0	0	0	0	0	0	0	0	0	0	0	0	0	0	0	0	0	0	0	0	0	0	0	0	0	0	0	0	0	0	0	0	0	0	0	0	0	0	0
g__Psychrobacillus	0	0	0	0	0	0	0	0	0	0	0	0	0	0	0	0	0	0	0	0	0	0	0	0	0	0	0	0	0	0	0	0	0	0	0	0	0	0	0	0	0	0	0	0	0	0	0	0	0
g__Geothermomicrobium	0	0	0	0	0	0	0	0	0	0	0	0	0	0	0	0	0	0	0	0	0	0	0	0	0	0	0	0	0	0	0	0	0	0	0	0	0	0	0	0	0	0	0	0	0	0	0	0	0
g__Methylophaga	0	0	0	0	0	0	0	0	0	0	0	0	0	0	0	0	0	0	0	0	0	0	0	0	0	0	0	0	0	0	0	0	0	0	0	0	0	0	0	0	0	0	0	0	0	0	0	0	0
g__Actinophytocola	0	0	0	0	0	0	0	0	0	0	0	0	0	0	0	0	0	0	0	0	0	0	0	0	0	0	0	0	0	0	0	0	0	0	0	0	0	0	0	0	0	0	0	0	0	0	0	0	0
g__Cyanobacteriaceae_unclassified	0	0	0	0	0	0	0	0	0	0	0	0	0	0	0	0	0	0	0	0	0	0	0	0	0	0	0	0	0	0	0	0	0	0	0	0	0	0	0	0	0	0	0	0	0	0	0	0	0
g__Ruthenibacterium	0	0	0	0	0	0	0	0	0	0	0	0	0	0	0	0	0	0	0	0	0	0	0	0	0	0	0	0	0	0	0	0	0	0	0	0	0	0	0	0	0	0	0	0	0	0	0	0	0
g__Verrucomicrobia_unclassified	0	0	0	0	0	0	0	0	0	0	0	0	0	0	0	0	0	0	0	0	0	0	0	0	0	0	0	0	0	0	0	0	0	0	0	0	0	0	0	0	0	0	0	0	0	0	0	0	0
g__Labedella	0	0	0	0	0	0	0	0	0	0	0	0	0	0	0	0	0	0	0	0	0	0	0	0	0	0	0	0	0	0	0	0	0	0	0	0	0	0	0	0	0	0	0	0	0	0	0	0	0
g__Caecibacterium	0	0	0	0	0	0	0	0	0	0	0	0	0	0	0	0	0	0	0	0	0	0	0	0	0	0	0	0	0	0	0	0	0	0	0	0	0	0	0	0	0	0	0	0.475462	0	0	0	0	0
g__Sva0996_marine_group	0	0	0	0	0	0	0	0	0	0	0	0	0	0	0	0	0	0	0	0	0	0	0	0	0	0	0	0	0	0	0	0	0	0	0	0	0	0	0	0	0	0	0	0	0	0	0	0	0
g__JTB255_marine_benthic_group	0	0	0	0	0	0	0	0	0	0	0	0	0	0	0	0	0	0	0	0	0	0	0	0	0	0	0	0	0	0	0	0	0	0	0	0	0	0	0	0	0	0	0	0	0	0	0	0	0
g__GKS98_freshwater_group	0	0	0	0	0	0	0	0	0	0	0	0	0	0	0	0	0	0	0	0	0	0	0	0	0	0	0	0	0	0	0	0	0	0	0	0	0	0	0	0	0	0	0	0	0	0	0	0	0
g__Paucibacter	0	0	0	0	0	0	0	0	0	0	0	0	0	0	0	0	0	0	0	0	0	0	0	0	0	0	0	0	0	0	0	0	0	0	0	0	0	0	0	0	0	0	0	0	0	0	0	0	0
g__Alcaligenes	0	0	0.086968	0	0	0	0	0	0	0	0	0	0	0	0	0	0	0	0	0	0	0	0	0.120366	0	0	0	0	0	0	0	0	0	0	0	0	0	0	0	0	0	0	0	0	0	0	0	0	0
g__Azospirillaceae_unclassified	0	0	0	0	0	0	0	0	0	0	0	0	0	0	0	0	0	0	0	0	0	0	0	0	0	0	0	0	0	0	0	0	0	0	0	0	0	0	0	0	0	0	0	0	0	0	0	0	0
g__Ferruginibacter	0	0	0	0	0	0	0	0	0	0	0	0	0	0	0	0	0	0	0	0	0.027165	0	0	0	0	0	0	0	0	0	0	0	0	0	0	0	0	0	0	0	0	0	0	0	0	0	0	0	0
g__Ellin6055	0	0	0	0	0	0	0	0	0	0	0	0	0	0	0	0	0	0	0	0	0	0	0	0	0	0	0	0	0	0	0	0	0	0	0	0	0	0	0	0	0	0	0	0	0	0	0	0	0
g__E1B-B3-114	0	0	0	0	0	0	0	0	0	0	0	0	0	0	0	0	0	0	0	0	0	0	0	0	0	0	0	0	0	0	0	0	0	0	0	0	0	0	0	0	0	0	0.461367	0	0	0	0	0	0
g__Corticicoccus	0	0	0	0	0	0	0	0	0	0	0	0	0	0	0	0	0	0	0	0	0	0	0	0	0	0	0	0	0	0	0	0	0	0	0	0	0	0	0	0	0	0	0	0	0	0	0	0	0
g__Denitratisoma	0	0	0	0	0	0	0	0	0	0	0	0	0	0	0	0	0	0	0	0	0	0	0	0	0	0	0	0	0	0	0	0	0	0	0	0	0	0	0	0	0	0	0	0	0	0	0	0	0
g__Sediminispirochaeta	0	0	0	0	0	0	0	0	0	0	0	0	0	0	0	0	0	0	0	0	0	0	0	0	0	0	0	0	0	0	0	0	0	0	0	0	0	0	0	0	0	0	0	0	0	0	0	0	0
g__Geminicoccaceae_unclassified	0	0	0	0	0	0	0	0	0	0	0	0	0	0	0	0	0	0	0	0	0	0	0	0	0	0	0	0	0	0	0	0	0	0	0	0	0	0	0	0	0	0	0	0	0	0	0	0	0
g__Castellaniella	0	0	0	0	0	0	0	0	0	0	0	0	0	0	0	0	0	0	0	0	0	0	0	0	0	0	0	0	0	0	0	0	0	0	0	0	0	0	0	0	0	0	0	0	0	0	0	0	0
g__Ferritrophicum	0	0	0	0	0	0	0	0	0	0	0	0	0	0	0	0	0	0	0	0	0	0	0	0	0	0	0	0	0	0	0	0	0	0	0	0	0	0	0	0	0	0	0	0	0	0	0	0	0
g__Geminicoccus	0	0	0	0	0	0	0	0	0	0	0	0	0	0	0	0	0	0	0	0	0	0	0	0	0	0	0	0	0	0	0	0	0	0	0	0	0	0	0	0	0	0	0	0	0	0	0	0	0
g__Desulfurivibrio	0	0	0	0	0	0	0	0	0	0	0	0	0	0	0	0	0	0	0	0	0	0	0	0	0	0	0	0	0	0	0	0	0	0	0	0	0	0	0	0	0	0	0	0	0	0	0	0	0
g__Kytococcus	0	0	0	0	0	0	0	0	0	0	0	0	0	0	0	0	0	0	0	0	0	0	0	0	0	0	0	0	0	0	0	0	0	0	0	0	0	0	0	0	0	0	0	0	0	0	0	0	0
g__Succiniclasticum	0	0	0	0	0	0	0	0	0	0	0	0	0	0	0	0	0	0	0	0	0	0	0	0	0	0	0	0	0	0	0	0	0	0	0	0	0	0	0	0	0	0	0	0	0	0	0	0	0
g__Spirosomaceae_unclassified	0	0	0	0	0	0	0	0	0	0	0	0	0	0	0	0	0	0	0	0	0	0	0	0	0	0	0	0	0	0	0	0	0	0	0	0	0	0	0	0	0	0	0	0	0	0	0	0	0
g__Rahnella	0	0	0	0	0	0	0	0	0	0	0	0	0	0	0	0	0	0	0	0	0	0	0	0	0	0	0	0	0	0	0	0	0	0	0	0	0	0	0	0	0	0	0	0	0	0	0	0	0
g__Pedosphaera	0	0	0	0	0	0	0	0	0	0	0	0	0	0	0	0	0	0	0	0	0	0	0	0	0	0	0	0	0	0	0	0	0	0	0	0	0	0	0	0	0	0	0	0	0	0	0	0	0
g__Cronobacter	0	0	0	0	0	0	0	0	0	0	0	0	0	0	0	0	0	0	0	0	0	0	0	0	0	0	0	0	0	0	0	0	0	0	0	0	0	0	0	0	0	0	0	0	0	0	0	0	0
g__Clostridium_sensu_stricto_10	0	0	0	0	0	0	0	0	0	0	0	0	0	0	0	0	0	0	0	0	0	0	0	0	0	0	0	0	0	0	0	0	0	0	0	0	0	0	0	0	0	0	0	0	0	0	0	0	0
g__Adlercreutzia	0	0	0	0	0	0	0	0	0	0	0	0	0	0	0	0	0	0	0	0	0	0	0	0	0	0	0	0	0	0	0	0	0	0	0	0	0	0	0	0	0	0	0	0	0	0	0	0	0
g__Bauldia	0	0	0	0	0	0	0	0	0	0	0	0	0	0	0	0	0	0	0	0	0	0	0	0	0	0	0	0	0	0	0	0	0	0	0	0	0	0	0	0	0	0	0	0	0	0	0	0	0
g__Collimonas	0	0	0	0	0	0	0	0	0	0	0	0	0	0	0	0	0	0	0	0	0	0	0	0	0	0	0	0	0	0	0	0	0	0	0	0	0	0	0	0	0	0	0	0	0	0	0	0	0
g__Lachnospiraceae_NK3A20_group	0	0	0	0	0	0	0	0	0	0	0	0	0	0	0	0	0	0	0	0	0	0	0	0	0	0	0	0	0	0	0	0	0	0	0	0	0	0	0	0	0	0	0	0	0	0	0	0	0
g__Catenisphaera	0	0	0	0	0	0	0	0	0	0	0	0	0	0	0	0	0	0	0	0	0	0	0	0	0	0	0	0	0	0	0	0	0	0	0	0	0	0	0	0	0	0	0	0	0	0	0	0	0
g__Ideonella	0	0	0	0	0	0	0	0	0	0	0	0	0	0	0	0	0	0	0	0	0	0	0	0	0	0	0	0	0	0	0	0	0	0	0	0	0	0	0	0	0	0	0	0	0	0	0	0	0
g__SUP05_cluster	0	0	0	0	0	0	0	0	0	0	0	0	0	0	0	0	0	0	0	0	0	0	0	0	0	0	0	0	0	0	0	0	0	0	0	0	0	0	0	0	0	0	0	0	0	0	0	0	0
g__Proteiniclasticum	0	0	0	0	0	0	0	0	0	0	0	0	0	0	0	0	0	0	0	0	0	0	0	0	0	0	0	0	0	0	0	0	0	0	0	0	0	0	0	0	0	0	0	0	0	0	0	0	0
g__NRB23_unclassified	0	0	0	0	0	0	0	0	0	0	0	0	0	0	0	0	0	0	0	0	0	0	0	0	0	0	0	0	0	0	0	0	0	0	0	0	0	0	0	0	0	0	0	0	0	0	0	0	0
g__Dinghuibacter	0	0	0	0	0	0	0	0	0	0	0	0	0	0	0	0	0	0	0	0	0	0	0	0	0	0	0	0	0	0	0	0	0	0	0	0	0	0	0	0	0	0	0	0	0	0	0	0	0
g__Nordella	0	0	0	0	0	0	0	0	0.010082	0	0	0	0	0	0	0	0.012678	0	0	0	0	0	0	0	0	0	0	0	0	0	0	0	0	0	0	0	0	0	0	0	0	0	0	0	0	0	0	0	0
g__Clostridiales_Family_IV._Incertae_Sedis_unclassified	0.255539	0	0	0	0	0	0	0	0	0	0	0	0	0	0	0	0	0	0	0	0	0	0	0	0	0	0	0	0	0	0	0	0	0	0	0	0	0	0	0	0	0	0	0	0	0	0	0	0
g__Candidatus_Staskawiczbacteria_unclassified	0	0	0	0	0	0	0	0	0	0	0	0	0	0	0	0	0	0	0	0	0	0	0	0	0	0	0	0	0	0	0	0	0	0	0	0	0	0	0	0	0	0	0	0	0	0	0	0	0
g__Chitinophagales_unclassified	0	0	0	0	0	0	0.036229	0	0	0	0	0	0	0	0	0	0	0	0	0	0	0	0	0	0	0	0	0	0	0	0	0	0	0	0	0	0	0	0	0	0	0	0.327422	0	0	0	0	0	0
g__Helicobacteraceae_unclassified	0	0	0	0	0	0	0	0	0	0	0	0	0	0	0	0	0	0	0	0	0	0	0	0	0	0	0	0	0	0	0	0	0	0	0	0	0	0	0	0	0	0	0	0	0	0	0	0	0
g__Pacificibacter	0	0	0	0	0	0	0	0	0	0	0	0	0	0	0	0	0	0	0	0	0	0	0	0	0	0	0	0	0	0	0	0	0	0	0	0	0	0	0	0	0	0	0	0	0	0	0	0	0
g__SEEP-SRB1	0	0	0	0	0	0	0	0	0	0	0	0	0	0	0	0	0	0	0	0	0	0	0	0	0	0	0	0	0	0	0	0	0	0	0	0	0	0	0	0	0	0	0	0	0	0	0	0	0
g__Sporobacter	0	0	0	0	0	0	0	0	0	0	0	0	0	0	0	0	0	0	0	0	0	0	0	0	0	0	0	0	0	0	0	0	0	0	0	0	0	0	0	0	0	0	0	0	0	0	0	0	0
g__Aliidiomarina	0	0	0	0	0	0	0	0	0	0	0	0	0	0	0	0	0	0	0	0	0	0	0	0	0	0	0	0	0	0	0	0	0	0	0	0	0	0	0	0	0	0	0	0	0	0	0	0	0
g__GIF9_unclassified	0	0	0	0	0	0	0	0	0	0	0	0	0	0	0	0	0	0	0	0	0	0	0	0	0	0	0	0	0	0	0	0	0	0	0	0	0	0	0	0	0	0	0	0	0	0	0	0	0
g__SCGC-AB-539-J10	0	0	0	0	0	0	0	0	0	0	0	0	0	0	0	0	0	0	0	0	0	0	0	0	0	0	0	0	0	0	0	0	0	0	0	0	0	0	0	0	0	0	0	0	0	0	0	0	0
g__Pseudohongiella	0	0	0	0	0	0	0	0	0	0	0	0	0	0	0	0	0	0	0	0	0	0	0	0	0	0	0	0	0	0	0	0	0	0	0	0	0	0	0	0	0	0	0	0	0	0	0	0	0
g__NS3a_marine_group	0	0	0	0	0	0	0	0	0	0	0	0	0	0	0	0	0	0	0	0	0	0	0	0	0	0	0	0	0	0	0	0	0	0	0	0	0	0	0	0	0	0	0	0	0	0	0	0	0
g__RBG-16-55-12_unclassified	0	0	0	0	0	0	0	0	0	0	0	0	0	0	0	0	0	0	0	0	0	0	0	0	0	0	0	0	0	0	0	0	0	0	0	0	0	0	0	0	0	0	0	0	0	0	0	0	0
g__Flavitalea	0	0	0	0	0	0	0	0	0	0	0	0	0	0	0	0	0	0	0	0	0	0	0	0	0	0	0	0	0	0	0	0	0	0	0	0	0	0	0	0	0	0	0	0	0	0	0	0	0
g__FFCH7168	0	0	0	0	0	0	0	0	0	0	0	0	0	0	0	0	0	0	0	0	0	0	0	0	0	0	0	0	0	0	0	0	0	0	0	0	0	0	0	0	0	0	0	0	0	0	0	0	0
g__Clostridium_sensu_stricto_9	0	0	0	0	0	0	0	0	0	0	0	0	0	0	0	0	0	0	0	0	0	0	0	0	0	0	0	0	0	0	0	0	0	0	0	0	0	0	0	0	0	0	0	0	0	0	0	0	0
g__Spirochaetes_unclassified	0	0	0	0	0	0	0	0	0	0	0	0	0	0	0	0	0	0	0	0	0	0	0	0	0	0	0	0	0	0	0	0	0	0	0	0	0	0	0	0	0	0	0	0	0	0	0	0	0
g__Carnobacterium	0	0	0	0	0	0	0	0	0	0	0	0	0	0	0	0	0	0	0	0	0	0	0	0	0	0	0	0	0	0	0	0	0	0	0	0	0	0	0	0	0	0	0	0	0	0	0	0	0
g__Lineage_IIb_unclassified	0	0	0	0	0	0	0	0	0	0	0	0	0	0	0	0	0	0	0	0	0	0	0	0	0	0	0	0	0	0	0	0	0	0	0	0	0	0	0	0	0	0	0	0	0	0	0	0	0
g__Thiobacter	0	0	0	0	0	0	0	0	0	0	0	0	0	0	0	0	0	0	0	0	0	0	0	0	0	0	0	0	0	0	0	0	0	0	0	0	0	0	0	0	0	0	0	0	0	0	0	0	0
g__Candidatus_Amoebophilus	0	0	0	0	0	0	0	0	0	0	0	0	0	0	0	0	0	0	0	0	0	0	0	0	0	0	0	0	0	0	0	0	0	0	0	0	0	0	0	0	0	0	0	0	0	0	0	0	0
g__B2M28_unclassified	0	0	0	0	0	0	0	0	0	0	0	0	0	0	0	0	0	0	0	0	0	0	0	0	0	0	0	0	0	0	0	0	0	0	0	0	0	0	0	0	0	0	0	0	0	0	0	0	0
g__Calothrix_PCC-6303	0	0	0	0	0	0	0	0	0	0	0	0	0	0	0	0	0	0	0	0	0	0	0	0	0	0	0	0	0	0	0	0	0	0	0	0	0	0	0	0	0	0	0	0	0	0	0	0	0
g__RBG-16-49-21	0	0	0	0	0	0	0	0	0	0	0	0	0	0	0	0	0	0	0	0	0	0	0	0	0	0	0	0	0	0	0	0	0	0	0	0	0	0	0	0	0	0	0	0	0	0	0	0	0
g__Syntrophobacter	0	0	0	0	0	0	0	0	0	0	0	0	0	0	0	0	0	0	0	0	0	0	0	0	0	0	0	0	0	0	0	0	0	0	0	0	0	0	0	0	0	0	0	0	0	0	0	0	0
g__Clostridium_sensu_stricto_3	0	0	0	0	0	0	0	0	0	0	0	0	0	0	0	0	0	0	0	0	0	0	0	0	0	0	0	0	0	0	0	0	0	0	0	0	0	0	0	0	0	0	0	0	0	0	0	0	0
g__Prosthecomicrobium	0	0	0	0	0	0	0	0	0	0	0	0	0	0	0	0	0	0	0	0	0	0	0	0	0	0	0	0	0	0	0	0	0	0	0	0	0	0	0	0	0	0	0	0	0	0	0	0	0
g__Lineage_IIa_unclassified	0	0	0	0	0	0	0	0	0	0	0	0	0	0	0	0	0	0	0	0	0	0	0	0	0	0	0	0	0	0	0	0	0	0	0	0	0	0	0	0	0	0	0	0	0	0	0	0	0
g__Rathayibacter	0	0	0	0	0	0	0	0	0	0	0	0	0.075337	0	0	0	0	0	0	0	0	0	0	0	0	0	0	0	0	0	0	0	0	0	0	0	0	0	0	0	0	0	0	0	0	0	0	0	0
g__Phycicoccus	0	0	0	0	0	0	0	0	0	0	0	0	0	0	0	0	0	0	0	0	0	0	0	0	0	0	0	0	0	0	0	0	0	0	0	0	0	0	0	0	0	0	0	0	0	0	0	0	0
g__Mediterraneibacter	0.002904	0	0	0	0	0	0	0	0	0	0	0	0	0	0	0	0	0	0	0	0	0	0	0	0	0	0	0	0	0	0	0	0	0	0	0	0	0	0	0	0	0	0	0	0	0	0	0	0
g__UKL13-1	0	0	0	0	0	0	0	0	0	0	0	0	0	0	0	0	0	0	0	0	0	0	0	0	0	0	0	0	0	0	0.314167	0	0	0	0	0	0	0	0	0	0	0	0	0	0	0	0	0	0
g__Flaviflexus	0	0	0	0	0	0	0	0	0	0	0	0	0	0	0	0	0	0	0	0	0	0	0	0	0	0	0	0	0	0	0	0	0	0	0	0	0	0	0	0	0	0	0	0	0	0	0	0	0
g__Dermatophilus	0	0	0	0	0	0	0	0	0	0	0	0	0	0	0	0	0	0	0	0	0	0	0	0	0	0	0	0	0	0	0	0	0	0	0	0	0	0	0	0	0	0	0	0	0	0	0	0	0
g__Streptococcaceae_unclassified	0	0	0	0	0	0	0	0	0	0	0	0	0	0	0	0	0	0	0	0	0	0	0	0	0	0	0	0	0	0	0	0	0	0	0	0	0	0	0	0	0	0	0	0	0	0	0	0	0
g__Thalassobaculum	0	0	0	0	0	0	0	0	0	0	0	0	0	0	0	0	0	0	0	0	0	0	0	0	0	0	0	0	0	0	0	0	0	0	0	0	0	0	0	0	0	0	0	0	0	0	0	0	0
g__Clostridia_unclassified	0	0	0	0	0	0	0	0	0	0	0	0	0	0	0	0	0	0	0	0	0	0	0	0	0	0	0	0	0	0	0	0	0	0	0	0	0	0	0	0	0	0	0	0	0	0	0	0	0
g__Actibacter	0	0	0	0	0	0	0	0	0	0	0	0	0	0	0	0	0	0	0	0	0	0	0	0	0	0	0	0	0	0	0	0	0	0	0	0	0	0	0	0	0	0	0	0	0	0	0	0	0
g__AEGEAN-169_marine_group_unclassified	0	0	0	0	0	0	0	0	0	0	0	0	0	0	0	0	0	0	0	0	0	0	0	0	0	0	0	0	0	0	0	0	0	0	0	0	0	0	0	0	0	0	0	0	0	0	0	0	0
g__Sideroxydans	0	0	0	0	0	0	0	0.007877	0	0	0	0	0	0	0	0	0	0	0	0	0	0	0	0	0	0	0	0	0	0	0	0	0	0	0	0	0	0	0	0	0	0	0	0	0	0	0	0	0
g__mle1-8_unclassified	0	0	0	0	0	0	0	0	0	0	0	0	0	0	0	0	0	0	0	0	0	0	0	0	0	0	0	0	0	0	0	0	0	0	0	0	0	0	0	0	0	0	0	0	0	0	0	0	0
g__Desulfonatronum	0	0	0	0	0	0	0	0	0	0	0	0	0	0	0	0	0	0	0	0	0	0	0	0	0	0	0	0	0	0	0	0	0	0	0	0	0	0	0	0	0	0	0	0	0	0	0	0	0
g__Microcystis_PCC-7914	0	0	0	0	0	0	0	0	0	0	0	0	0	0	0	0	0	0	0	0	0	0	0	0	0	0	0	0	0	0	0	0	0	0	0	0	0	0	0	0	0	0	0	0	0	0	0	0	0
g__Thermobaculum	0	0	0	0	0	0	0	0	0	0	0	0	0	0	0	0	0	0	0	0	0	0	0	0	0	0	0	0	0	0	0	0	0	0	0	0	0	0	0	0	0	0	0	0	0	0	0	0	0
g__Vulcanibacillus	0	0	0	0	0	0	0	0	0	0	0	0	0	0	0	0	0	0	0	0	0	0	0	0	0	0	0	0	0	0	0	0	0	0	0	0	0	0	0	0	0	0	0	0	0	0	0	0	0
g__Duganella	0	0	0	0	0	0	0.044463	0	0	0	0	0	0	0	0	0	0	0	0	0	0	0	0	0	0	0	0	0	0	0	0	0	0	0	0	0	0	0	0	0	0	0	0	0	0	0	0	0	0
g__Burkholderia	0	0	0	0	0	0	0	0	0	0	0	0	0	0	0	0	0	0	0	0	0	0	0	0	0	0	0	0	0	0	0	0	0	0	0	0	0	0	0	0	0	0	0	0	0	0	0	0	0
g__Blastomonas	0	0	0	0	0	0	0	0	0	0	0	0	0	0.022374	0	0	0	0	0	0	0	0	0	0	0	0	0	0	0	0	0	0	0	0	0	0	0	0	0	0	0	0	0	0	0	0	0	0	0
g__Reyranellaceae_unclassified	0	0	0	0	0	0	0	0	0	0	0	0	0	0	0	0	0	0	0	0	0	0	0	0	0	0	0	0	0	0	0	0	0	0	0	0	0	0	0	0	0	0	0	0	0	0	0	0	0
g__KI89A_clade_unclassified	0	0	0	0	0	0	0	0	0	0	0	0	0	0	0	0	0	0	0	0	0	0	0	0	0	0	0	0	0	0	0	0	0	0	0	0	0	0	0	0	0	0	0	0	0	0	0	0	0
g__Desulfobacteraceae_unclassified	0	0	0	0	0	0	0	0	0	0	0	0	0	0	0	0	0	0	0	0	0	0	0	0	0	0	0	0	0	0	0	0	0	0	0	0	0	0	0	0	0	0	0	0	0	0	0	0	0
g__Wenyingzhuangia	0	0	0	0	0	0	0	0	0	0	0	0	0	0	0	0	0	0	0	0	0	0	0	0	0	0	0	0	0	0	0	0	0	0	0	0	0	0	0	0.355906	0	0	0	0	0	0	0	0	0
g__Myxococcus	0	0	0	0	0	0	0	0	0	0	0	0	0	0	0	0	0	0	0	0	0	0	0	0	0	0	0	0	0	0	0	0	0	0	0	0	0	0	0	0	0	0	0	0	0	0	0	0	0
g__Paeniclostridium	0	0	0	0	0	0	0	0	0	0	0	0	0	0	0	0	0	0	0	0	0	0	0	0	0	0	0	0	0	0	0	0	0	0	0	0	0	0	0	0	0	0	0	0	0	0	0	0	0
g__Candidatus_Yonathbacteria_unclassified	0	0	0	0	0	0	0	0	0	0	0	0	0	0	0	0	0	0	0	0	0	0	0	0	0	0	0	0	0	0	0	0	0	0	0	0	0	0	0	0	0	0	0	0	0	0	0	0	0
g__Siccibacter	0	0	0	0	0	0	0	0	0	0	0	0	0	0	0	0	0	0	0	0	0	0	0	0	0	0	0	0	0	0	0	0	0	0	0	0	0	0	0	0	0	0	0	0	0	0	0	0	0
g__LF045_unclassified	0	0	0	0	0	0	0	0	0	0	0	0	0	0	0	0	0	0	0	0	0	0	0	0	0	0	0	0	0	0	0	0	0	0	0	0	0	0	0	0	0	0	0	0	0	0	0	0	0
g__Planktothrix_NIVA-CYA_15	0	0	0	0	0	0	0	0	0	0	0	0	0	0	0	0	0	0	0	0	0	0	0	0	0	0	0	0	0	0	0	0	0	0	0	0	0	0	0	0	0	0	0	0	0	0	0	0	0
g__Methylacidiphilaceae_unclassified	0	0	0	0	0	0	0	0	0	0	0	0	0	0	0	0	0	0	0	0	0.174177	0	0	0	0	0	0	0	0	0	0	0	0	0	0	0	0	0	0	0	0	0	0	0	0	0	0	0	0
g__DEV007_unclassified	0	0	0	0	0	0	0	0	0	0	0	0	0	0	0	0	0	0	0	0	0	0	0	0	0	0	0	0	0	0	0	0	0	0	0	0	0	0	0	0	0	0	0	0	0	0	0	0	0
g__WS2_unclassified	0	0	0	0	0	0	0	0	0	0	0	0	0	0	0	0	0	0	0	0	0	0	0	0	0	0	0	0	0	0	0	0	0	0	0	0	0	0	0	0	0	0	0	0	0	0	0	0	0
g__Halobacteroidaceae_unclassified	0	0	0	0	0	0	0	0	0	0	0	0	0	0	0	0	0	0	0	0	0	0	0	0	0	0	0	0	0	0	0	0	0	0	0	0	0	0	0	0	0	0	0	0	0	0	0	0	0
g__Phycisphaeraceae_unclassified	0	0	0	0	0	0	0	0	0	0	0	0	0	0	0	0	0	0	0	0	0	0	0	0	0	0	0	0	0	0	0	0	0	0	0	0	0	0	0	0	0	0	0	0	0	0	0	0	0
g__BD7-11_unclassified	0	0	0	0	0	0	0	0	0	0	0	0	0	0	0	0	0	0	0	0	0	0	0	0	0	0	0	0	0	0	0	0	0	0	0	0	0	0	0	0	0	0	0	0	0	0	0	0	0
g__Verruc-01	0	0	0	0	0	0	0	0	0	0	0	0	0	0	0	0	0	0	0	0	0	0	0	0	0	0	0	0	0	0	0	0	0	0	0	0	0	0	0	0	0	0	0	0	0	0	0	0	0
g__GCA-900066755	0	0	0	0	0	0	0	0	0	0	0	0	0	0	0	0	0	0	0	0	0	0	0	0	0	0	0	0	0	0	0	0	0	0	0	0	0	0	0	0	0	0	0	0	0	0	0	0	0
g__Vulgatibacter	0	0	0	0	0	0	0	0	0	0	0	0	0	0	0	0	0	0	0	0	0	0	0	0	0	0	0	0	0	0	0	0	0	0	0	0	0	0	0	0	0	0	0	0	0	0	0	0	0
g__Oscillochloris	0	0	0	0	0	0	0	0	0	0	0	0	0	0	0	0	0	0	0	0	0	0	0	0	0	0	0	0	0	0	0	0	0	0	0	0	0	0	0	0	0	0	0	0	0	0	0	0	0
g__Buchnera	0	0	0	0	0	0	0	0	0	0	0	0	0	0	0	0	0	0	0	0	0	0	0	0	0	0	0	0	0	0	0	0	0	0	0	0	0	0	0	0	0	0	0	0	0	0	0	0	0
g__Desulfotomaculum	0	0	0	0	0	0	0	0	0	0	0	0	0	0	0	0	0	0	0	0	0	0	0	0	0	0	0	0	0	0	0	0	0	0	0	0	0	0	0	0	0	0	0	0	0	0	0	0	0
g__Pleomorphomonas	0	0	0	0	0	0	0.169617	0	0	0	0	0	0	0	0	0	0	0	0	0	0	0	0	0	0	0	0	0	0	0	0	0	0	0	0	0	0	0	0	0	0	0	0	0	0	0	0	0	0
g__MSB-5E12_unclassified	0	0	0	0	0	0	0	0	0	0	0	0	0	0	0	0	0	0	0	0	0	0	0	0	0	0	0	0	0	0	0	0	0	0	0	0	0	0	0	0	0	0	0	0	0	0	0	0	0
g__Pseudorhodobacter	0	0	0	0	0	0	0	0	0	0	0	0	0	0	0	0	0	0	0	0	0	0	0	0	0	0	0	0	0	0	0	0	0	0	0	0	0	0	0	0	0	0	0	0	0	0	0	0	0
g__Pelosinus	0	0	0	0	0	0	0	0	0	0	0	0	0	0	0	0	0	0	0	0	0	0	0	0	0	0	0	0	0	0	0	0	0	0	0	0	0	0	0	0	0	0	0	0	0	0	0	0	0
g__Scopulibacillus	0	0	0	0	0	0	0	0	0	0	0	0	0	0	0	0	0	0	0	0	0	0	0	0	0	0	0	0	0	0	0	0	0	0	0	0	0	0	0	0	0	0	0	0	0	0	0	0	0
g__Pseudorhodoplanes	0	0	0	0	0	0	0.186085	0	0	0	0	0	0	0	0	0	0	0	0	0	0	0	0	0	0	0	0	0	0	0	0	0	0	0	0	0	0	0	0	0	0	0	0	0	0	0	0	0	0
g__Xanthobacter	0	0	0	0	0	0	0	0	0	0	0	0	0	0	0	0	0	0	0	0	0	0	0	0	0	0	0.004041	0	0	0	0	0	0	0	0	0	0	0	0	0	0	0	0	0	0	0	0	0	0
g__Citricoccus	0	0	0	0	0	0	0	0	0	0	0	0	0	0	0	0	0	0	0	0	0	0	0	0	0	0	0	0	0	0	0	0	0	0	0	0	0	0	0	0	0	0	0	0	0	0	0	0	0
g__Parapedobacter	0	0	0	0	0	0	0	0	0	0	0	0	0	0	0	0	0	0	0	0	0	0	0	0	0	0	0	0	0	0	0	0	0	0	0	0	0	0	0	0	0	0	0	0	0	0	0	0	0
g__Faecalimonas	0	0	0	0	0	0	0	0	0	0	0	0	0	0	0	0	0	0	0	0	0	0	0	0	0	0	0	0	0	0	0	0	0	0	0	0	0	0	0	0	0	0	0	0	0	0	0	0	0
g__Thioalkalispiraceae_unclassified	0	0	0	0	0	0	0	0	0	0	0	0	0	0	0	0	0	0	0	0	0	0	0	0	0	0	0	0	0	0	0	0	0	0	0	0	0	0	0	0	0	0	0	0	0	0	0	0	0
g__KCM-B-112	0	0	0	0	0	0	0	0	0	0	0	0	0	0	0	0	0	0	0	0	0	0	0	0	0	0	0	0	0	0	0	0	0	0	0	0	0	0	0	0	0	0	0	0	0	0	0	0	0
g__Rubrobacterales_unclassified	0	0	0	0	0	0	0	0	0	0	0	0	0	0	0	0	0	0	0	0	0	0	0	0	0	0	0	0	0	0	0	0	0	0	0	0	0	0	0	0	0	0	0	0	0	0	0	0	0
g__Dielma	0	0	0	0	0	0	0	0	0	0	0	0	0	0	0	0	0	0	0	0	0	0	0	0	0	0	0	0	0	0	0	0	0	0	0	0	0	0	0	0	0	0	0	0	0	0	0	0	0
g__Leptolinea	0	0	0	0	0	0	0	0	0	0	0	0	0	0	0	0	0	0	0	0	0	0	0	0	0	0	0	0	0	0	0	0	0	0	0	0	0	0	0	0	0	0	0	0	0	0	0	0	0
g__Planctomyces	0	0	0	0	0	0	0	0	0	0	0	0	0	0	0	0	0	0	0	0	0	0	0	0	0	0	0	0	0	0	0	0	0	0	0	0	0	0	0	0	0	0	0	0	0	0	0	0	0
g__JTB23_unclassified	0	0	0	0	0	0	0	0	0	0	0	0	0	0	0	0	0	0	0	0	0	0	0	0	0	0	0	0	0	0	0	0	0	0	0	0	0	0	0	0	0	0	0	0	0	0	0	0	0
g__Acidobacteriia_unclassified	0	0	0	0	0	0	0	0	0	0	0	0	0	0	0	0	0	0	0	0	0	0	0	0	0	0	0	0	0	0	0	0	0	0	0	0	0	0	0	0	0	0	0	0	0	0	0	0	0
g__Microcoleus_SAG_1449-1a	0	0	0	0	0	0	0	0	0	0	0	0	0	0	0	0	0	0	0	0	0	0	0	0	0	0	0	0	0	0	0	0	0	0	0	0	0	0	0	0	0	0	0	0	0	0	0	0	0
g__Planctopirus	0	0	0	0	0	0	0	0	0	0	0	0	0	0	0	0	0	0	0	0	0	0	0	0	0	0	0	0	0	0	0	0	0	0	0	0	0	0	0	0	0	0	0	0	0	0	0	0	0
g__Hirschia	0	0	0	0	0	0	0	0	0	0	0	0	0	0	0	0	0	0	0	0	0	0	0	0	0	0	0	0	0	0	0	0	0	0	0	0	0	0	0	0	0	0	0	0	0	0	0	0	0
g__Virgisporangium	0	0	0	0	0	0	0	0	0	0	0	0	0.295696	0	0	0	0	0	0	0	0	0	0	0	0	0	0	0	0	0	0	0	0	0	0	0	0	0	0	0	0	0	0	0	0	0	0	0	0
g__Pleomorphomonadaceae_unclassified	0	0	0	0	0	0	0	0	0	0	0	0	0	0	0	0	0	0	0	0	0	0	0	0	0	0	0	0	0	0	0	0	0	0	0	0	0	0	0	0	0	0	0	0	0	0	0	0	0
g__Ga0077536_unclassified	0	0	0	0	0	0	0	0	0	0	0	0	0	0	0	0	0	0	0	0	0	0	0	0	0	0	0	0	0.311294	0	0	0	0	0	0	0	0	0	0	0	0	0	0	0	0	0	0	0	0
g__Kineosporiaceae_unclassified	0	0	0	0	0	0	0	0	0	0	0	0	0	0	0	0	0	0	0	0	0	0	0	0	0	0	0	0	0	0	0	0	0	0	0	0	0	0	0	0	0	0	0	0.014408	0	0	0	0	0
g__Hamadaea	0	0	0	0	0	0	0	0	0	0	0	0	0	0	0	0	0	0	0	0	0	0	0	0	0	0	0	0	0	0	0	0	0	0	0	0	0	0	0	0	0	0	0	0	0	0	0	0	0
g__Pseudorhodoferax	0	0	0	0	0	0	0	0	0	0	0	0	0	0	0	0	0	0	0	0	0	0	0	0	0	0	0	0	0	0	0	0	0	0	0	0	0	0	0	0	0	0	0	0	0	0	0	0	0
g__Motiliproteus	0	0	0	0	0	0	0	0	0	0	0	0	0	0	0	0	0	0	0	0	0	0	0	0	0	0	0	0	0	0	0	0	0	0	0	0	0	0	0	0	0	0	0	0	0	0	0	0	0
g__Iamiaceae_unclassified	0	0	0	0	0	0	0	0	0	0	0	0	0	0	0	0	0	0	0	0	0	0	0	0	0	0	0	0	0	0	0	0	0	0	0	0	0	0	0	0	0	0	0	0	0	0	0	0	0
g__Rickettsiaceae_unclassified	0	0	0	0	0	0	0	0	0	0	0	0	0	0	0	0	0	0	0	0	0	0	0	0	0	0	0	0	0	0	0	0	0	0	0	0	0	0	0	0	0	0	0	0	0	0	0	0	0
g__OLB17	0	0	0	0	0	0	0	0	0	0	0	0	0	0	0	0	0	0	0	0	0	0	0	0	0	0	0	0	0	0	0	0	0	0	0	0	0	0	0	0	0	0	0	0	0	0	0	0	0
g__OM182_clade_unclassified	0	0	0	0	0	0	0	0	0	0	0	0	0	0	0	0	0	0	0	0	0	0	0	0	0	0	0	0	0	0	0	0	0	0	0	0	0	0	0	0	0	0	0	0	0	0	0	0	0
g__Mizugakiibacter	0	0	0	0	0	0	0	0	0	0	0	0	0	0	0	0	0	0	0	0	0	0	0	0	0	0	0	0	0	0	0	0	0	0	0	0	0	0	0	0	0	0	0	0	0	0	0	0	0
g__Amphibacillus	0	0	0	0	0	0	0	0	0	0	0	0	0	0	0	0	0	0	0	0	0	0	0	0	0	0	0	0	0	0	0	0	0	0	0	0	0	0	0	0	0	0	0	0	0	0	0	0	0
g__Roseobacter	0	0	0	0	0	0	0	0	0	0	0	0	0	0	0	0	0	0	0	0	0	0	0	0	0	0	0	0	0	0	0	0	0	0	0	0	0	0	0	0	0	0	0	0	0	0	0	0	0
g__Rhizorhabdus	0	0	0	0	0	0	0	0	0	0	0	0	0	0	0	0	0	0	0	0	0	0	0	0	0	0	0	0	0	0	0	0	0	0	0	0	0	0	0	0	0	0	0	0	0	0	0	0	0
g__Pir2_lineage	0	0	0	0	0	0	0	0	0	0	0	0	0	0	0	0	0	0	0	0	0	0	0	0	0	0	0	0	0	0	0	0	0	0	0	0	0	0	0	0	0	0	0	0	0	0	0	0	0
g__MSB-1D1	0	0	0	0	0	0	0	0	0	0	0	0	0	0	0	0	0	0	0	0	0	0	0	0	0	0	0	0	0	0	0	0	0	0	0	0	0	0	0	0	0	0	0	0	0	0	0	0	0
g__Chlamydia	0	0	0	0	0	0	0	0	0	0	0	0	0	0	0	0.289676	0	0	0	0	0	0	0	0	0	0	0	0	0	0	0	0	0	0	0	0	0	0	0	0	0	0	0	0	0	0	0	0	0
g__Enorma	0	0	0	0	0	0	0	0	0	0	0	0	0	0	0	0	0	0	0	0	0	0	0	0	0	0	0	0	0	0	0	0	0	0	0	0	0	0	0	0	0	0	0	0	0	0	0	0	0
g__Glucerabacter	0	0	0	0	0	0	0	0	0	0	0	0	0	0	0	0	0	0	0	0	0	0	0	0	0	0	0	0	0	0	0	0	0	0	0.060353	0	0	0	0	0	0	0	0	0	0	0	0	0	0
g__Sh765B-TzT-20_unclassified	0	0	0	0	0	0	0	0	0	0	0	0	0	0	0	0	0	0	0	0	0	0	0	0	0	0	0	0	0	0	0	0	0	0	0	0	0	0	0	0	0	0	0	0	0	0	0	0	0
g__Thermoanaerobacterium	0	0	0	0	0	0	0	0	0	0	0	0	0	0	0	0	0	0	0	0	0	0	0	0	0	0	0	0	0	0	0	0	0	0	0	0	0	0	0	0	0	0	0	0	0	0	0	0	0
g__Larkinella	0	0	0	0	0	0	0	0	0.056169	0	0	0	0	0	0	0	0	0	0	0	0	0	0	0	0	0	0	0	0	0	0	0	0	0	0	0	0	0	0	0	0	0	0	0	0	0	0	0	0
g__Sphingobacteriales_unclassified	0	0	0	0	0	0	0	0	0	0	0	0	0	0	0	0	0	0	0	0	0	0	0	0	0	0	0	0	0	0	0	0	0	0	0	0	0	0	0	0	0	0	0	0	0	0	0	0	0
g__Clostridium_sensu_stricto_18	0	0	0	0	0	0	0	0	0	0	0	0	0	0	0	0	0	0	0	0	0	0	0	0	0	0	0	0	0	0	0	0	0	0	0	0	0	0	0	0	0	0	0	0	0	0	0	0	0
g__Coriobacteriales_unclassified	0	0	0	0	0	0	0	0	0	0	0	0	0	0	0	0	0	0	0	0	0	0	0	0	0	0	0	0	0	0	0	0	0	0	0	0	0	0	0	0	0	0	0	0	0	0	0	0	0
g__Candidatus_Competibacter	0	0	0	0	0	0	0	0	0	0	0	0	0	0	0	0	0	0	0.253326	0	0	0	0	0	0	0	0	0	0	0	0	0	0	0	0	0	0	0	0	0	0	0	0	0	0	0	0	0	0
g__Calidifontibacter	0	0	0	0	0	0	0	0	0	0	0	0	0	0	0	0	0	0	0	0	0	0	0	0	0	0	0	0	0	0	0	0	0	0	0	0	0	0	0	0	0	0	0	0	0	0	0	0	0
g__Aliicoccus	0	0	0	0	0	0	0	0	0	0	0	0	0	0	0	0	0	0	0	0	0	0	0	0	0	0	0	0	0	0	0	0	0	0	0	0	0	0	0	0	0	0	0	0	0	0	0	0	0
g__Oxalophagus	0	0	0	0	0	0	0	0	0	0	0	0	0	0	0	0	0	0	0	0	0	0	0	0	0	0	0	0	0	0	0	0	0	0	0	0	0	0	0	0	0	0	0	0	0	0	0	0	0
g__Candidatus_Paracaedibacter	0	0	0	0	0	0	0	0	0	0	0	0	0	0	0	0	0	0	0	0	0	0	0	0	0	0	0	0	0	0	0	0	0	0	0	0	0	0	0	0	0	0	0	0	0	0	0	0	0
g__1013-28-CG33_unclassified	0	0	0	0	0	0	0	0	0	0	0	0	0	0	0	0	0	0	0	0	0	0	0	0	0	0	0	0	0	0	0	0	0	0	0	0	0	0	0	0	0	0	0	0	0	0	0	0	0
g__Flexilinea	0	0	0	0	0	0	0	0	0	0	0	0	0	0	0	0	0	0	0	0	0	0	0	0	0	0	0	0	0	0	0	0	0	0	0	0	0	0	0	0	0	0	0	0	0	0	0	0	0
g__Limibacillus	0	0	0	0	0	0	0	0	0	0	0	0	0	0	0	0	0	0	0	0	0	0	0	0	0	0	0	0	0	0	0	0	0	0	0	0	0	0	0	0	0	0	0	0	0	0	0	0	0
g__Synechococcus_MBIC10613	0	0	0	0	0	0	0	0	0	0	0	0	0	0	0	0	0	0	0	0	0	0	0	0	0	0	0	0	0	0	0	0	0	0	0	0	0	0	0	0	0	0	0	0	0	0	0	0	0
g__Asanoa	0	0	0	0.095629	0	0	0	0	0	0	0	0	0.080987	0	0	0	0	0	0	0	0	0	0	0	0	0	0	0	0	0	0	0	0	0	0	0	0	0	0	0	0	0	0	0	0	0	0	0	0
g__Parascardovia	0	0	0	0	0	0	0	0	0	0	0	0	0	0	0	0	0	0	0	0	0	0	0	0	0	0	0	0	0	0	0	0	0	0	0	0	0	0	0	0	0	0	0	0	0	0	0	0	0
g__Candidatus_Wolfebacteria_unclassified	0	0	0	0	0	0	0	0	0	0	0	0	0	0	0	0	0	0	0	0	0	0	0	0	0	0	0	0	0	0	0	0	0	0	0	0	0	0	0	0	0	0	0	0	0	0	0	0	0
g__Ignavigranum	0	0	0	0	0	0	0	0	0	0	0	0	0	0	0	0	0	0	0	0	0	0	0	0	0	0	0	0	0	0	0	0	0	0	0	0	0	0	0	0	0	0	0	0	0	0	0	0	0
g__Bacteriovorax	0	0	0	0	0	0	0	0	0	0	0	0	0	0	0	0	0	0	0	0	0	0	0	0	0	0	0	0	0	0	0	0	0	0	0	0	0	0	0	0	0	0	0	0	0	0	0	0	0
g__Serinicoccus	0	0	0	0	0	0	0	0	0	0	0	0	0	0	0	0	0	0	0	0	0	0	0	0	0	0	0	0	0	0	0	0	0	0	0	0	0	0	0	0.050019	0	0	0	0	0	0	0	0	0
g__Bradymonadales_unclassified	0	0	0	0	0	0	0	0	0	0	0	0	0	0	0	0	0	0	0	0	0	0	0	0	0	0	0	0	0	0	0	0	0	0	0	0	0	0	0.031509	0.053867	0.021741	0.019145	0.034727	0.030617	0.027293	0	0	0	0
g__Ferribacterium	0	0	0	0	0	0	0	0	0	0	0	0	0	0	0	0	0	0	0	0	0	0	0	0	0	0	0	0	0	0	0	0	0	0	0	0	0	0	0	0	0	0	0	0	0	0	0	0	0
g__Nitrobacter	0	0	0	0	0	0	0	0	0	0	0	0	0	0	0	0	0	0	0	0	0	0	0	0	0	0	0	0	0	0	0	0	0	0	0	0	0	0	0	0	0	0	0	0	0	0	0	0	0
g__Humibacillus	0	0	0	0	0	0	0	0	0	0	0	0	0	0	0	0	0	0	0	0	0	0	0	0	0	0	0	0	0	0	0	0	0	0	0	0	0	0	0	0	0	0	0	0	0	0	0	0	0
g__Oryzihumus	0	0	0	0	0	0	0	0	0	0	0	0	0	0	0	0	0	0	0	0	0	0	0	0	0	0	0	0	0	0	0	0	0	0	0	0	0	0	0	0	0	0	0	0	0	0	0	0	0
g__Puniceispirillales_unclassified	0	0	0	0	0	0	0	0	0	0	0	0	0	0	0	0	0	0	0.003989	0	0	0	0	0	0	0	0	0	0	0	0	0	0	0	0	0	0	0	0	0	0	0	0	0	0	0	0	0	0
g__Babeliales_unclassified	0	0	0	0	0	0	0	0	0	0	0	0	0	0	0	0	0	0	0	0	0	0	0	0	0	0	0	0	0	0	0	0	0	0	0	0	0	0	0	0	0	0	0	0	0	0	0	0	0
g__Tistlia	0	0	0	0	0	0	0	0	0	0	0	0	0	0	0	0	0	0	0	0	0	0	0	0	0	0	0	0	0	0	0	0	0	0	0	0	0	0	0	0	0	0	0	0	0	0	0	0	0
g__Falsirhodobacter	0	0	0	0	0	0	0	0	0	0	0	0	0	0	0	0	0	0	0	0	0	0	0	0	0	0	0	0.021833	0	0	0	0	0	0	0	0	0	0	0	0	0	0	0	0	0	0	0	0	0
g__Fimbriimonas	0	0	0	0	0	0	0	0	0	0	0	0	0	0	0	0	0	0	0	0	0	0	0	0	0	0	0	0	0	0	0	0	0	0	0	0	0	0	0	0	0	0	0	0	0	0	0	0	0
g__Microvirgula	0	0	0	0	0	0	0	0	0	0	0	0	0	0	0	0	0	0	0	0	0	0	0	0	0	0	0	0	0	0	0	0	0	0	0	0	0	0	0	0	0	0	0	0	0	0	0	0	0
g__Heliobacteriaceae_unclassified	0	0	0	0	0	0	0	0	0	0	0	0	0	0	0	0	0	0	0	0	0	0	0	0	0	0	0	0	0	0	0	0	0	0	0	0	0	0	0	0	0	0	0	0	0	0	0	0	0
g__Hafnia-Obesumbacterium	0	0	0	0.007969	0	0	0	0	0	0	0	0	0	0	0	0	0	0	0	0	0	0	0	0	0	0	0	0	0	0	0	0	0	0	0.002944	0	0	0	0	0	0	0	0	0	0	0	0	0	0
g__Salirhabdus	0	0	0	0	0	0	0	0	0	0	0	0	0	0	0	0	0	0	0	0	0	0	0	0	0	0	0	0	0	0	0	0	0	0	0	0	0	0	0	0	0	0	0	0	0	0	0	0	0
g__Tetrasphaera	0	0	0	0	0	0	0	0	0	0	0	0	0	0	0	0	0	0	0	0	0	0	0	0	0	0	0	0	0	0	0	0	0	0	0	0	0	0	0	0	0	0	0	0	0	0	0	0	0
g__GIF3_unclassified	0	0	0	0	0	0	0	0	0	0	0	0	0	0	0	0	0	0	0	0	0	0	0	0	0	0	0	0	0	0	0	0	0	0	0	0	0	0	0	0	0	0	0	0	0	0	0	0	0
g__Perlucidibaca	0	0	0	0	0	0	0	0	0	0	0	0	0	0	0	0	0	0	0	0	0	0	0	0	0	0	0	0	0	0	0	0	0	0	0	0	0	0	0	0	0	0	0	0	0	0	0	0	0
g__Litorilinea	0	0	0	0	0	0	0	0	0	0	0	0	0	0	0	0	0	0	0	0	0	0	0	0	0	0	0	0	0	0	0	0	0	0	0	0	0	0	0	0	0	0	0	0	0	0	0	0	0
g__Alishewanella	0	0	0	0	0	0	0	0	0	0	0	0	0	0	0	0	0	0	0	0	0	0	0	0	0	0	0	0	0	0	0	0	0	0	0	0	0	0	0	0	0	0	0	0	0	0	0	0	0
g__Methylocella	0	0	0	0	0	0	0	0	0	0	0	0	0	0	0	0	0	0	0	0	0	0	0	0	0	0.216614	0	0	0	0	0	0	0	0	0	0	0	0	0	0	0	0	0	0	0	0	0	0	0
g__Chroococcidiopsaceae_unclassified	0	0	0	0	0	0	0	0	0	0	0	0	0	0	0	0	0	0	0	0	0	0.006362	0	0	0	0	0	0	0	0	0	0	0.004101	0	0	0	0	0	0	0	0	0	0	0	0	0	0	0	0
g__DSSD61	0	0	0	0	0	0	0	0	0	0	0	0	0	0	0	0	0	0	0	0	0	0	0	0	0	0	0	0	0	0	0	0	0	0	0	0	0	0	0	0	0	0	0	0	0	0	0	0	0
g__Microseira_Carmichael-Alabama	0	0	0	0	0	0	0	0	0	0	0	0	0	0	0	0	0	0	0	0	0	0	0	0	0	0	0	0	0	0	0	0	0	0	0	0	0	0	0	0	0	0	0	0	0	0	0	0	0
g__Kofleria	0	0	0	0	0	0	0	0	0	0	0	0	0	0	0	0	0	0	0	0	0	0	0	0	0	0	0	0	0	0	0	0	0	0	0	0	0	0	0	0	0	0	0	0	0	0	0	0	0
g__Candidatus_Chloroploca	0	0	0	0	0	0	0.139975	0	0	0	0	0	0	0	0	0	0	0	0	0	0	0	0	0	0	0	0	0	0	0	0	0	0	0	0	0	0	0	0	0	0	0	0.10418	0	0	0	0	0	0
g__Woeseia	0	0	0	0	0	0	0	0	0	0	0	0	0	0	0	0	0	0	0	0	0	0	0	0	0	0	0	0	0	0	0	0	0	0	0	0	0	0	0	0	0	0	0	0	0	0	0	0	0
g__Tatumella	0	0	0	0	0	0	0	0	0	0	0	0	0	0	0	0	0	0	0	0	0	0	0	0	0	0	0	0	0	0	0	0	0	0	0	0	0	0	0	0	0	0	0	0	0	0	0	0	0
g__Catenulispora	0	0	0	0	0	0	0	0	0	0	0	0	0	0	0	0	0	0	0	0	0	0	0	0	0	0	0	0	0	0	0	0	0	0	0	0	0	0	0	0	0	0	0	0	0	0	0	0	0
g__Lutimonas	0	0	0	0	0	0	0	0	0	0	0	0	0	0	0	0	0	0	0	0	0	0	0	0	0	0	0	0	0	0	0	0	0	0	0	0	0	0	0	0	0	0	0	0	0	0	0	0	0
g__Yaniella	0	0	0	0	0	0	0	0	0	0	0	0	0	0	0	0	0	0	0	0	0	0	0	0	0	0	0	0	0	0	0	0	0	0	0	0	0	0	0	0	0	0	0	0	0	0	0	0	0
g__Fabibacter	0	0	0	0	0	0	0	0	0	0	0	0	0	0	0	0	0	0	0	0	0	0	0	0	0	0	0	0	0	0	0	0	0	0	0	0	0	0	0	0	0	0	0	0	0	0	0	0	0
g__Gluconacetobacter	0	0	0	0	0	0	0	0	0	0	0	0	0	0	0	0	0	0	0	0	0	0	0	0	0	0	0	0	0	0	0	0	0	0	0	0	0	0	0	0	0	0	0	0	0	0	0	0	0
g__Clostridiaceae_2_unclassified	0	0	0	0	0	0	0	0	0	0	0	0	0	0	0	0	0	0	0	0	0	0	0	0	0	0	0	0	0	0	0	0	0	0	0	0	0	0	0	0	0	0	0	0	0	0	0	0	0
g__Vampirovibrionales_unclassified	0	0	0	0	0	0	0	0	0	0	0	0	0	0	0	0	0	0	0	0	0	0	0	0	0	0	0	0	0	0	0	0	0	0	0	0	0	0	0	0	0	0	0	0	0	0	0	0	0
g__Pseudopropionibacterium	0	0	0	0	0	0	0	0	0	0.008115	0	0	0	0	0	0	0	0	0	0	0	0	0	0	0	0	0	0	0	0	0	0	0	0	0	0	0	0	0	0	0	0	0	0	0	0	0	0	0
g__RS62_marine_group	0	0	0	0	0	0	0	0	0	0	0	0	0	0	0	0	0	0	0	0	0	0	0	0	0	0	0	0	0	0	0	0	0	0	0	0	0	0	0	0	0	0	0	0	0	0	0	0	0
g__Falsibacillus	0	0	0	0	0	0	0.228901	0	0	0	0	0	0	0	0	0	0	0	0	0	0	0	0	0	0	0	0	0	0	0	0	0	0	0	0	0	0	0	0	0	0	0	0	0	0	0	0	0	0
g__Elusimicrobium	0	0	0	0	0	0	0	0	0	0	0	0	0	0	0	0	0	0	0	0	0	0	0	0	0	0	0	0	0	0	0	0	0	0	0	0	0	0	0	0	0	0	0	0	0	0	0	0	0
g__Blvii28_wastewater-sludge_group	0	0	0	0	0	0	0	0	0	0	0	0	0	0	0	0	0	0	0	0	0	0	0	0	0	0	0	0	0	0	0	0	0	0	0	0	0	0	0	0	0	0	0	0	0	0	0	0	0
g__Azovibrio	0	0	0	0	0	0	0	0	0	0	0	0	0	0	0	0	0	0	0	0	0	0	0	0	0	0	0	0	0	0	0	0	0	0	0	0	0	0	0	0	0	0	0	0	0	0	0	0	0
g__candidate_division_NC10_unclassified	0	0	0	0	0	0	0	0	0	0	0	0	0	0	0	0	0	0	0	0	0	0	0	0	0	0	0	0	0	0	0	0	0	0	0	0	0	0	0	0	0	0	0	0	0	0	0	0	0
g__Salinispira	0	0	0	0	0	0	0	0	0	0	0	0	0	0	0	0	0	0	0	0	0	0	0	0	0	0	0	0	0	0	0	0	0	0	0	0	0	0	0	0	0	0	0	0	0	0	0	0	0
g__EF100-94H03_unclassified	0	0	0	0	0	0	0	0	0	0	0	0	0	0	0	0	0	0	0	0	0	0	0	0	0	0	0	0	0	0	0	0	0	0	0	0	0	0	0	0	0	0	0	0	0	0	0	0	0
g__Methylohalomonas	0	0	0	0	0	0	0	0	0	0	0	0	0	0	0	0	0	0	0	0	0	0	0	0	0	0	0	0	0	0	0	0	0	0	0	0	0	0	0	0	0	0	0	0	0	0	0	0	0
g__Ileibacterium	0	0	0	0	0	0	0	0	0	0	0	0	0	0	0	0	0	0	0	0	0	0	0	0	0	0	0	0	0	0	0	0	0	0	0	0	0	0	0	0	0	0	0	0	0	0	0	0	0
g__Hephaestia	0	0	0	0	0	0	0	0	0	0	0	0	0	0	0	0	0	0	0	0	0	0	0	0	0	0	0	0	0	0	0	0	0	0	0	0	0	0	0	0	0	0	0	0	0	0	0	0	0
g__Gracilibacter	0	0	0	0	0	0	0	0	0	0	0	0	0	0	0	0	0	0	0	0	0	0	0	0	0	0	0	0	0	0	0	0	0	0	0	0	0	0	0	0	0	0	0	0	0	0	0	0	0
g__Fastidiosipila	0	0	0	0	0	0	0	0	0	0	0	0	0	0	0	0	0	0	0	0	0	0	0	0	0	0	0	0	0	0	0	0	0	0	0	0	0	0	0	0	0	0	0	0	0	0	0	0	0
g__Thermovirga	0	0	0	0	0	0	0	0	0	0	0	0	0	0	0	0	0	0	0	0	0	0	0	0	0	0	0	0	0	0	0	0	0	0	0	0	0	0	0	0	0	0	0	0	0	0	0	0	0
g__Coralloluteibacterium	0	0	0	0	0	0	0	0	0	0	0	0	0	0	0	0	0	0	0	0	0	0	0	0	0	0	0	0	0	0	0	0	0	0	0	0	0	0	0	0	0	0	0	0	0	0	0	0	0
g__Kaistia	0	0	0	0	0	0	0	0	0	0	0	0	0	0	0	0	0	0	0	0	0	0	0	0	0	0	0	0	0	0	0	0	0	0	0	0	0	0	0	0	0	0	0	0	0	0	0	0	0
g__Balneola	0	0	0	0	0	0	0	0	0	0	0	0	0	0	0	0	0	0	0	0	0	0	0	0	0	0	0	0	0	0	0	0	0	0	0	0	0	0	0	0	0	0	0	0	0	0	0	0	0
g__Potamolinea_1PC	0	0	0	0	0	0	0	0	0	0	0	0	0	0	0	0	0	0	0	0	0	0	0	0	0	0	0	0	0	0	0	0	0	0	0	0	0	0	0	0	0	0	0	0	0	0	0	0	0
g__Panacibacter	0	0	0	0	0	0	0	0	0	0	0	0	0	0	0	0	0	0	0	0	0	0	0	0	0	0	0	0	0	0	0.209445	0	0	0	0	0	0	0	0	0	0	0	0	0	0	0	0	0	0
g__Candidatus_Rubidus	0	0	0	0	0	0	0	0	0	0	0	0	0	0	0	0	0	0	0	0	0	0	0	0	0	0	0	0	0	0	0	0	0	0	0	0	0	0	0	0	0	0	0	0	0	0	0	0	0
g__Conexibacteraceae_unclassified	0	0	0	0	0	0	0	0	0	0	0	0	0	0	0	0	0	0	0	0	0	0	0	0	0	0	0	0	0	0	0	0	0	0	0	0	0	0	0	0	0	0	0	0	0	0	0	0	0
g__JGI_0000069-P22_unclassified	0	0	0	0	0	0	0	0	0	0	0	0	0	0	0	0	0	0	0	0	0	0	0	0	0	0	0	0	0	0	0	0	0	0	0	0	0	0	0	0	0	0	0	0	0	0	0	0	0
g__Ensifer	0	0	0	0	0	0	0	0	0	0	0	0	0	0	0	0	0	0	0	0	0	0	0	0	0	0	0	0	0	0	0	0	0	0	0	0	0	0	0	0	0	0	0	0	0	0	0	0	0
g__Arcticibacter	0	0	0	0	0	0	0	0	0	0	0	0	0	0	0	0	0	0	0	0	0	0	0	0	0	0	0	0	0	0	0	0	0	0	0	0	0	0	0	0	0	0	0	0	0	0	0	0	0
g__Caldithrix	0	0	0	0	0	0	0	0	0	0	0	0	0	0	0	0	0	0	0	0	0	0	0	0	0	0	0	0	0	0	0	0	0	0	0	0	0	0	0	0	0	0	0	0	0	0	0	0	0
g__Photobacterium	0	0	0	0	0	0	0	0	0	0	0	0	0	0	0	0	0	0	0	0	0	0	0	0	0	0	0	0	0	0	0	0	0	0	0	0	0	0	0	0	0	0	0	0	0	0	0	0	0
g__Streptosporangium	0	0	0	0	0	0	0	0	0	0	0	0	0	0	0	0	0	0	0	0	0.212528	0	0	0	0	0	0	0	0	0	0	0	0	0	0	0	0	0	0	0	0	0	0	0	0	0	0	0	0
g__Lechevalieria	0	0	0	0	0	0	0	0	0	0	0	0	0	0	0	0	0	0	0	0	0	0	0	0	0	0	0	0	0	0	0	0	0	0	0	0	0	0	0	0	0	0	0	0	0	0	0	0	0
g__Cryocola	0	0	0	0	0	0	0.166324	0	0	0	0	0	0	0	0	0	0	0	0	0	0	0	0	0	0	0	0	0	0	0	0	0	0	0	0	0	0	0	0	0	0	0	0	0	0	0	0	0	0
g__Z114MB74	0	0	0	0	0	0	0	0	0	0	0	0	0	0	0	0	0	0	0	0	0	0	0	0	0	0	0	0	0	0	0	0	0	0	0	0	0	0	0	0	0	0	0	0	0	0	0	0	0
g__Oligoflexaceae_unclassified	0	0	0	0	0	0	0	0	0	0	0	0	0	0	0	0	0	0	0	0	0	0	0	0	0	0	0	0	0	0	0	0	0	0	0	0	0	0	0	0	0	0	0	0	0	0	0	0	0
g__Aliihoeflea	0	0	0	0	0	0	0	0	0	0	0	0	0	0	0	0	0	0	0	0	0	0	0	0	0	0	0	0	0	0	0	0	0	0	0	0	0	0	0	0	0	0	0	0	0	0	0	0	0
g__Tepidisphaeraceae_unclassified	0	0	0	0	0	0	0	0	0	0	0	0	0	0	0	0	0	0	0	0	0.153404	0	0	0	0	0	0	0	0	0	0	0	0	0	0	0	0	0	0	0	0	0	0	0	0	0	0	0	0
g__Thiorhodospira	0	0	0	0	0	0	0	0	0	0	0	0	0	0	0	0	0	0	0	0	0	0	0	0	0	0	0	0	0	0	0	0	0	0	0	0	0	0	0	0	0	0	0	0	0	0	0	0	0
g__Vitellibacter	0	0	0	0	0	0	0	0	0	0	0	0	0	0	0	0	0	0	0	0	0	0	0	0	0	0	0	0	0	0	0	0	0	0	0	0	0	0	0	0	0	0	0	0	0	0	0	0	0
g__Bacillaceae_unclassified	0	0	0	0	0	0	0	0	0	0	0	0	0	0	0	0	0	0	0	0	0	0	0	0	0	0	0	0	0	0	0	0	0	0	0	0	0	0	0	0	0	0	0	0	0	0	0	0	0
g__Deferribacteres_unclassified	0	0	0	0	0	0	0	0	0	0	0	0	0	0	0	0	0	0	0	0	0	0	0	0	0	0	0	0	0	0	0	0	0	0	0	0	0	0	0	0	0	0	0	0	0	0	0	0	0
g__Eremococcus	0	0	0	0	0	0	0	0	0	0	0	0	0	0	0	0	0	0	0	0	0	0	0	0	0	0	0	0	0	0	0	0	0	0	0	0	0	0	0	0	0	0	0	0	0	0	0	0	0
g__Luteibacter	0	0	0	0	0	0	0	0	0	0	0	0	0	0	0	0	0	0	0	0	0.180569	0	0	0	0	0	0	0	0	0	0	0	0	0	0	0	0	0	0	0	0	0	0	0	0	0	0	0	0
g__Sulfuricurvum	0	0	0	0	0	0	0	0	0	0	0	0	0	0	0	0	0	0	0	0	0	0	0	0	0	0	0	0	0	0	0	0	0	0	0	0	0	0	0	0	0	0	0	0	0	0	0	0	0
g__661239_unclassified	0	0	0	0	0	0	0	0	0	0	0	0	0	0	0	0	0	0	0	0	0	0	0	0	0	0	0	0	0	0	0	0	0	0	0	0	0	0	0	0	0	0	0	0	0	0	0	0	0
g__Cohnella	0	0	0	0	0	0	0	0	0	0	0	0	0	0	0	0	0	0	0	0	0	0	0	0	0	0	0	0	0	0	0	0	0	0	0	0	0	0	0	0	0	0	0	0	0	0	0	0	0
g__Colwellia	0	0	0	0	0	0	0	0	0	0	0	0	0	0	0	0	0	0	0	0	0	0	0	0	0	0	0	0	0	0	0	0	0	0	0	0	0	0	0	0	0	0	0	0	0	0	0	0	0
g__SAR202_clade_unclassified	0	0	0	0	0	0	0	0	0	0	0	0	0	0	0	0	0	0	0	0	0	0	0	0	0	0	0	0	0	0	0	0	0	0	0	0	0	0	0	0	0	0	0	0	0	0	0	0	0
g__WS6_(Dojkabacteria)_unclassified	0	0	0	0	0	0	0	0	0	0	0	0	0	0	0	0	0	0	0	0	0	0	0	0	0	0	0	0	0	0	0	0	0	0	0	0	0	0	0	0	0	0	0	0	0	0	0	0	0
g__Haematospirillum	0	0	0	0	0	0	0	0	0	0	0	0	0	0	0	0	0	0	0	0	0	0	0	0	0	0	0	0	0	0	0	0	0	0	0	0	0	0	0	0	0	0	0	0	0	0	0	0	0
g__Propionibacterium	0	0	0	0	0	0	0	0	0	0	0	0	0	0	0	0	0	0	0	0	0	0	0	0	0	0	0	0	0	0	0	0	0	0	0	0	0	0	0	0	0	0	0	0	0	0	0	0	0
g__Schlesneria	0	0	0	0	0	0	0	0	0	0	0	0	0	0	0	0	0	0	0	0	0	0	0	0	0	0	0	0	0	0	0	0	0	0	0	0	0	0	0	0	0	0	0	0	0	0	0	0	0
g__Pseudoxanthobacter	0	0	0	0	0	0	0	0	0	0	0	0	0	0	0	0	0	0	0	0	0	0	0	0	0	0	0	0	0	0	0	0	0	0	0	0	0	0	0	0	0	0	0	0	0	0	0	0	0
g__Chlamydiales_unclassified	0	0	0	0	0	0	0	0	0	0	0	0	0	0	0	0	0	0	0	0	0	0	0	0	0	0	0	0	0	0	0	0	0	0	0	0	0	0	0	0	0	0	0	0	0	0	0	0	0
g__Microtrichaceae_unclassified	0	0	0	0	0	0	0	0	0	0	0	0	0	0	0	0	0	0	0	0	0	0	0	0	0	0	0	0	0	0	0	0	0	0	0	0	0	0	0	0	0	0	0	0	0	0	0	0	0
g__Pseudoflavitalea	0	0	0	0	0	0	0.00494	0	0	0	0	0	0	0	0	0	0	0	0	0	0	0	0	0	0	0	0	0	0	0	0	0	0	0	0	0	0	0	0	0	0	0	0	0.138676	0	0	0	0	0
g__Methylocystaceae_unclassified	0	0	0	0	0	0	0	0	0	0	0	0	0	0	0	0	0	0	0	0	0	0	0	0	0	0	0	0	0	0	0	0	0	0	0	0	0	0	0	0	0	0	0	0	0	0	0	0	0
g__Ferrovibrio	0	0	0	0	0	0	0	0	0	0	0	0	0	0	0	0	0	0	0	0	0	0	0	0	0	0	0	0	0	0	0	0	0	0	0	0	0	0	0	0	0	0	0	0	0	0	0	0	0
g__Candidatus_Methylomirabilis	0	0	0	0	0	0	0	0	0	0	0	0	0	0	0	0	0	0	0	0	0	0	0	0	0	0	0	0	0	0	0	0	0	0	0	0	0	0	0	0	0	0	0	0	0	0	0	0	0
g__Massilioclostridium	0	0	0	0	0	0	0	0	0	0	0	0	0	0	0	0	0	0	0	0	0	0	0	0	0	0	0	0	0	0	0	0	0	0	0	0	0	0	0	0	0	0	0	0	0	0	0	0	0
g__Desulfovibrionales_unclassified	0	0	0	0	0	0	0	0	0	0	0	0	0	0	0	0	0	0	0	0	0	0	0	0	0	0	0	0	0	0	0	0	0	0	0	0	0	0	0	0	0	0	0	0	0	0	0	0	0
g__Thermoactinomyces	0	0	0	0	0	0	0	0	0	0	0	0	0	0	0	0	0	0	0	0	0	0	0	0	0	0	0	0	0	0	0	0	0	0	0	0	0	0	0	0	0	0	0	0	0	0	0	0	0
g__Planctomycetia_unclassified	0	0	0	0	0	0	0	0	0	0	0	0	0	0	0	0	0	0	0	0	0.011186	0	0	0	0	0	0	0	0	0	0	0	0	0	0	0	0	0	0	0	0	0	0	0	0	0	0	0	0
g__Pseudoglutamicibacter	0	0	0	0	0	0	0	0	0	0	0	0	0	0	0	0	0	0	0	0	0	0	0	0	0	0	0	0	0	0	0	0	0	0	0	0	0	0	0	0	0	0	0	0	0	0	0	0	0
g__Negativicoccus	0	0	0	0	0	0	0	0	0	0	0	0	0	0	0	0	0	0	0	0	0	0	0	0	0	0	0	0	0	0	0	0	0	0	0	0	0	0	0	0	0	0	0	0	0	0	0	0	0
g__Zavarzinella	0	0	0	0	0	0	0	0	0	0	0	0	0	0	0	0	0	0	0	0	0	0	0	0	0	0	0	0	0	0	0	0	0	0	0	0	0	0	0	0	0	0	0	0.185502	0	0	0	0	0
g__Pannonibacter	0	0	0	0	0	0	0	0	0	0	0	0	0	0	0	0	0	0	0	0	0	0	0	0	0	0	0	0	0	0	0	0	0	0	0	0	0	0	0	0	0	0	0	0	0	0	0	0	0
g__Chloroflexaceae_unclassified	0	0	0	0	0	0	0	0	0	0	0	0	0	0	0	0	0	0	0	0	0	0	0	0	0	0	0	0	0	0	0	0	0	0	0	0	0	0	0	0	0	0	0	0	0	0	0	0	0
g__Amb-16S-1323_unclassified	0	0	0	0	0	0	0	0	0	0	0	0	0	0	0	0	0	0	0	0	0	0	0	0	0	0	0	0	0	0	0	0	0	0	0	0	0	0	0	0	0	0	0	0	0	0	0	0	0
g__Solirubrobacterales_unclassified	0	0	0	0	0	0	0	0	0	0	0	0	0	0	0	0	0	0	0	0	0	0	0	0	0	0	0	0	0	0	0	0	0	0	0	0	0	0	0	0	0	0	0	0	0	0	0	0	0
g__Atopobiaceae_unclassified	0.004356	0	0	0	0	0	0.023055	0	0	0	0	0	0	0	0	0	0	0	0	0	0	0	0	0	0	0	0	0	0	0	0	0	0	0	0	0	0	0	0	0	0	0	0	0	0	0	0	0	0
g__Piscibacillus	0	0	0	0	0	0	0	0	0	0	0	0	0	0	0	0	0	0	0	0	0	0	0	0	0	0	0	0	0	0	0	0	0	0	0	0	0	0	0	0	0	0	0	0	0	0	0	0	0
g__Ruegeria	0	0	0	0	0	0	0	0	0	0	0	0	0	0	0	0	0	0	0	0	0	0	0	0	0	0	0	0	0	0	0	0	0	0	0	0	0	0	0	0	0	0	0	0	0	0	0	0	0
g__Pullulanibacillus	0	0	0	0	0	0	0	0	0	0	0	0	0	0	0	0	0	0	0	0	0	0	0	0	0	0	0	0	0	0	0	0	0	0	0	0	0	0	0	0	0	0	0	0	0	0	0	0	0
g__Thioalbus	0	0	0	0	0	0	0	0	0	0	0	0	0	0	0	0	0	0	0	0	0	0	0	0	0	0	0	0	0	0	0	0	0	0	0	0	0	0	0	0	0	0	0	0	0	0	0	0	0
g__Terasakiellaceae_unclassified	0	0	0	0	0	0	0	0	0	0	0	0	0	0	0	0	0	0	0	0	0	0	0	0	0	0	0	0	0	0	0	0	0	0	0	0	0	0	0	0	0	0	0	0	0	0	0	0	0
g__Aneurinibacillus	0	0	0	0	0	0	0	0	0	0	0	0	0	0	0	0	0	0	0	0	0	0	0	0	0	0	0	0	0	0	0	0	0	0	0	0	0	0	0	0	0	0	0	0	0	0	0	0	0
g__Pseudomonadaceae_unclassified	0	0	0	0	0	0	0	0	0	0	0	0	0	0	0	0	0	0	0	0	0	0	0	0	0	0	0	0	0	0	0	0	0	0	0	0	0	0	0	0	0	0	0	0	0	0	0	0	0
g__Planctomycetaceae_unclassified	0	0	0	0	0	0	0	0	0	0	0	0	0	0	0	0	0	0	0	0	0	0	0	0	0	0	0	0	0	0	0	0	0	0	0	0	0	0	0	0	0	0	0	0	0	0	0	0	0
g__Fluviicola	0	0	0	0	0	0	0	0	0	0	0	0	0	0	0	0	0	0	0	0	0	0	0	0	0	0	0	0	0	0	0	0	0	0	0	0	0	0	0	0	0	0	0	0	0	0	0	0	0
g__Extensimonas	0	0	0	0	0	0	0	0	0	0	0	0	0	0	0	0	0	0	0	0	0	0	0	0	0	0	0	0	0	0	0	0	0	0	0	0	0	0	0	0	0	0	0	0	0	0	0	0	0
g__Candidatus_Rhabdochlamydia	0	0	0	0	0	0	0	0	0	0	0	0	0	0	0	0	0	0	0	0	0.134228	0	0	0	0	0	0	0	0	0	0	0	0	0	0	0	0	0	0	0	0	0	0	0	0	0	0	0	0
g__Zobellella	0	0	0	0	0	0	0	0	0	0	0	0	0	0	0	0	0	0	0	0	0	0	0	0	0	0	0	0	0	0	0	0	0	0	0	0	0	0	0	0	0	0	0	0	0	0	0	0	0
g__Candidatus_Kerfeldbacteria_unclassified	0	0	0	0	0	0	0	0	0	0	0	0	0	0	0	0	0	0	0	0	0	0	0	0	0	0	0	0	0	0	0	0	0	0	0	0	0	0	0	0	0	0	0	0	0	0	0	0	0
g__Desulfobacterium]_catecholicum_group	0	0	0	0	0	0	0	0	0	0	0	0	0	0	0	0	0	0	0	0	0	0	0	0	0	0	0	0	0	0	0	0	0	0	0	0	0	0	0	0	0	0	0	0	0	0	0	0	0
g__Verminephrobacter	0	0	0	0	0	0	0	0	0	0	0	0	0	0	0	0	0	0	0	0	0	0	0	0	0	0	0	0	0	0	0	0	0	0	0	0	0	0	0	0	0	0	0	0	0	0	0	0	0
g__Limimaricola	0	0	0	0	0	0	0	0	0	0	0	0	0	0	0	0	0	0	0	0	0	0	0	0	0	0	0	0	0	0	0	0	0	0	0	0	0	0	0	0	0	0	0	0	0	0	0	0	0
g__Spirochaetaceae_unclassified	0	0	0	0	0	0	0	0	0	0	0	0	0	0	0	0	0	0	0	0	0	0	0	0	0	0	0	0	0	0	0	0	0	0	0	0	0	0	0	0	0	0	0	0	0	0	0	0	0
g__Oceanicaulis	0	0	0	0	0	0	0	0	0	0	0	0	0	0	0	0	0	0	0	0	0	0	0	0	0	0	0	0	0	0	0	0	0	0	0	0	0	0	0	0	0	0	0	0	0	0	0	0	0
g__Bizionia	0	0	0	0	0	0	0	0	0	0	0	0	0	0	0	0	0	0	0	0	0	0	0	0	0	0	0	0	0	0	0	0	0	0	0	0	0	0	0	0	0	0	0	0	0	0	0	0	0
g__Mesoflavibacter	0	0	0	0	0	0	0	0	0	0	0	0	0	0	0	0	0	0	0	0	0	0	0	0	0	0	0	0	0	0	0	0	0	0	0	0	0	0	0	0	0	0	0	0	0	0	0	0	0
g__PB19_unclassified	0	0	0	0	0	0	0	0	0	0	0	0	0	0	0	0	0	0	0	0	0	0	0	0	0	0	0	0	0	0	0	0	0	0	0	0	0	0	0	0	0	0	0	0	0	0	0	0	0
g__Kribbella	0	0	0	0	0	0	0	0	0	0	0	0	0	0	0	0	0	0	0	0	0	0	0	0	0	0	0	0	0	0	0	0	0	0	0	0	0	0	0	0	0	0	0	0	0	0	0	0	0
g__Solimonadaceae_unclassified	0	0	0	0	0	0	0	0	0	0	0	0	0	0	0	0	0	0	0	0	0	0	0	0	0	0	0	0	0	0	0	0	0	0	0	0	0	0	0	0	0	0	0	0	0	0	0	0	0
g__Agreia	0	0	0	0	0	0	0	0	0	0	0	0	0	0	0	0	0	0	0	0	0	0	0	0	0	0	0	0	0	0	0	0	0	0	0	0	0	0	0	0	0	0	0	0	0	0	0	0	0
g__Lachnospiraceae_UCG-008	0	0	0	0	0	0	0	0	0	0	0	0	0	0	0	0	0	0	0	0	0	0	0	0	0	0	0	0	0	0	0	0	0	0	0	0	0	0	0	0	0	0	0	0	0	0	0	0	0
g__Defluviimonas	0	0	0	0	0	0	0	0	0	0	0	0	0	0	0	0	0	0	0	0	0	0	0	0	0	0	0	0	0	0	0	0	0	0	0	0	0	0	0	0	0	0	0	0	0	0	0	0	0
g__Arsenicibacter	0	0	0	0	0	0	0	0	0	0	0	0	0	0	0	0	0	0	0	0	0	0	0	0	0	0	0	0	0	0	0	0	0	0	0	0	0	0	0	0	0	0	0	0	0	0	0	0	0
g__Lachnospiraceae_NC2004_group	0	0	0	0	0	0	0	0	0	0	0	0	0	0	0	0	0	0	0	0	0	0	0	0	0	0	0	0	0	0	0	0	0	0	0	0	0	0	0	0	0	0	0	0	0	0	0	0	0
g__Beggiatoaceae_unclassified	0	0	0	0	0	0	0	0	0	0	0	0	0	0	0	0	0	0	0	0	0	0	0	0	0	0	0	0	0	0	0	0	0	0	0	0	0	0	0	0	0	0	0	0	0	0	0	0	0
g__Nitriliruptor	0	0	0	0	0	0	0	0	0	0	0	0	0	0	0	0	0	0	0	0	0	0	0	0	0	0	0	0	0	0	0	0	0	0	0	0	0	0	0	0	0	0	0	0	0	0	0	0	0
g__Acidimicrobiaceae_unclassified	0	0	0	0	0	0	0	0	0	0	0	0	0	0	0	0	0	0	0	0	0	0	0	0	0	0	0	0	0	0	0	0	0	0	0	0	0	0	0	0	0	0	0	0	0	0	0	0	0
g__Epulopiscium	0	0	0	0	0	0	0	0	0	0	0	0	0	0	0	0	0	0	0	0	0	0	0	0	0	0	0	0	0	0	0	0	0	0	0	0	0	0	0	0	0	0	0	0	0	0	0	0	0
g__Methyloceanibacter	0	0	0	0	0	0	0	0	0	0	0	0	0	0	0	0	0	0	0	0	0	0	0	0	0	0	0	0	0	0	0	0	0	0	0	0	0	0	0	0	0	0	0	0	0	0	0	0	0
g__Spirochaetales_unclassified	0	0	0	0	0	0	0	0	0	0	0	0	0	0	0	0	0	0	0	0	0	0	0	0	0	0	0	0	0	0	0	0	0	0	0	0	0	0	0	0	0	0	0	0	0	0	0	0	0
g__Desulfitibacter	0	0	0	0	0	0	0	0	0	0	0	0	0	0	0	0	0	0	0	0	0	0	0	0	0	0	0	0	0	0	0	0	0	0	0	0	0	0	0	0	0	0	0	0	0	0	0	0	0
g__Acetanaerobacterium	0	0	0	0	0	0	0	0	0	0	0	0	0	0	0	0	0	0	0	0	0	0	0	0	0	0	0	0	0	0	0	0	0	0	0	0	0	0	0	0	0	0	0	0	0	0	0	0	0
g__Pibocella	0	0	0	0	0	0	0	0	0	0	0	0	0	0	0	0	0	0	0	0	0	0	0	0	0	0	0	0	0	0	0	0	0	0	0	0	0	0	0	0	0	0	0	0	0	0	0	0	0
g__Acidocella	0	0	0	0	0	0	0	0	0	0	0	0	0	0	0	0	0	0	0	0	0.147012	0	0	0	0	0	0	0	0	0	0	0	0	0	0	0	0	0	0	0	0	0	0	0	0	0	0	0	0
g__Intrasporangium	0	0	0	0	0	0	0	0	0	0	0	0	0	0	0	0	0	0	0	0	0	0	0	0	0	0	0	0	0	0	0	0	0	0	0	0	0	0	0	0	0	0	0	0	0	0	0	0	0
g__Acidithiobacillus	0	0	0	0	0	0	0	0	0	0	0	0	0	0	0	0	0	0	0	0	0	0	0	0	0	0	0	0	0	0	0	0	0	0	0	0	0	0	0	0	0	0	0	0	0	0	0	0	0
g__Rhizocola	0	0	0	0	0	0	0	0	0	0	0	0	0	0	0	0	0	0	0	0	0	0	0	0	0	0	0	0	0	0	0	0	0	0	0	0	0	0	0	0	0	0	0	0	0	0	0	0	0
g__Rubrobacteria_unclassified	0	0	0	0	0	0	0	0	0	0	0	0	0	0	0	0	0	0	0	0	0	0	0	0	0	0	0	0	0	0	0	0	0	0	0	0	0	0	0	0	0	0	0	0	0	0	0	0	0
g__Brochothrix	0	0	0	0	0.020126	0	0	0	0	0.017852	0	0	0	0.003442	0	0	0	0	0	0	0	0.027039	0.029908	0.019318	0	0	0	0	0	0	0	0.02793	0	0	0	0	0	0	0	0	0	0	0	0	0	0	0	0	0
g__Clavibacter	0	0	0	0	0	0	0	0	0	0	0	0	0	0	0	0	0	0	0	0	0	0	0	0	0	0	0	0	0	0	0	0	0	0	0	0	0	0	0	0	0	0	0	0	0	0	0	0	0
g__JG36-GS-52_unclassified	0	0	0	0	0	0	0	0	0	0	0	0	0	0	0	0	0	0	0	0	0	0	0	0	0	0	0	0	0	0	0	0	0	0	0	0	0	0	0	0	0	0	0	0	0	0	0	0	0
g__Sanguibacteraceae_unclassified	0	0	0	0	0	0	0.154796	0	0	0	0	0	0	0	0	0	0	0	0	0	0	0	0	0	0	0	0	0	0	0	0	0	0	0	0	0	0	0	0	0	0	0	0	0	0	0	0	0	0
g__Paraclostridium	0	0	0	0	0	0	0	0	0	0	0	0	0	0	0	0	0	0	0	0	0	0	0	0	0	0	0	0	0	0	0	0	0	0	0	0	0	0	0	0	0	0	0	0	0	0	0	0	0
g__Nitrospirillum	0	0	0	0	0	0	0	0	0	0	0	0	0	0	0	0	0	0	0	0	0	0	0	0	0	0	0	0	0	0	0	0	0	0	0	0	0	0	0	0	0	0	0	0	0	0	0	0	0
g__Phytohabitans	0	0	0	0	0	0	0	0	0	0	0	0	0	0	0	0	0	0	0	0	0	0	0	0	0	0	0	0	0	0	0	0	0	0	0	0	0	0	0	0	0	0	0	0	0	0	0	0	0
g__Succinivibrionaceae_UCG-002	0	0	0	0	0	0	0	0	0	0	0	0	0	0	0	0	0	0	0	0	0	0	0	0	0	0	0	0	0	0	0	0	0	0	0	0	0	0	0	0	0	0	0	0	0	0	0	0	0
g__Aurantimonas	0	0	0	0	0	0	0	0	0	0	0	0	0	0	0	0	0	0	0	0	0	0	0	0	0	0	0	0	0	0	0	0	0	0	0	0	0	0	0	0	0	0	0	0	0	0	0	0	0
g__Ercella	0	0	0	0	0	0	0	0	0	0	0	0	0	0	0	0	0	0	0	0	0	0	0	0	0	0	0	0	0	0	0	0	0	0	0	0	0	0	0	0	0	0	0	0	0	0	0	0	0
g__Geodermatophilaceae_unclassified	0	0	0	0	0	0	0	0	0	0	0	0	0	0	0	0	0	0	0	0	0	0	0	0	0	0	0	0	0	0	0	0	0	0	0	0	0	0	0	0	0	0	0	0	0	0	0	0	0
g__ML635J-40_aquatic_group_unclassified	0	0	0	0	0	0	0	0	0	0	0	0	0	0	0	0	0	0	0	0	0	0	0	0	0	0	0	0	0	0	0	0	0	0	0	0	0	0	0	0	0	0	0	0	0	0	0	0	0
g__Candidatus_Latescibacteria_unclassified	0	0	0	0	0	0	0	0	0	0	0	0	0	0	0	0	0	0	0	0	0	0	0	0	0	0	0	0	0	0	0	0	0	0	0	0	0	0	0	0	0	0	0	0	0	0	0	0	0
g__Aurantivirga	0	0	0	0	0	0	0	0	0	0	0	0	0	0	0	0	0	0	0	0	0	0	0	0	0	0	0	0	0	0	0	0	0	0	0	0	0	0	0	0	0	0	0	0	0	0	0	0	0
g__Erysipelotrichaceae_UCG-006	0	0	0	0	0	0	0	0	0	0	0	0	0	0	0	0	0	0	0	0	0	0	0	0	0	0	0	0	0	0	0	0	0	0	0	0	0	0	0	0	0	0	0	0	0	0	0	0	0
g__Filomicrobium	0	0	0	0	0	0	0	0	0	0	0	0	0	0	0	0	0	0	0	0	0	0	0	0	0	0	0	0	0	0	0	0	0	0	0	0	0	0	0	0	0	0	0	0	0	0	0	0	0
g__Pir3_lineage	0	0	0	0	0	0	0	0	0	0	0	0	0	0	0	0	0	0	0	0	0	0	0	0	0	0	0	0	0	0	0	0	0	0	0	0	0	0	0	0	0	0	0	0	0	0	0	0	0
g__GWA2-50-13_unclassified	0	0	0	0	0	0	0	0	0	0	0	0	0	0	0	0	0	0	0	0	0	0	0	0	0	0	0	0	0	0	0	0	0	0	0	0	0	0	0	0	0	0	0	0	0	0	0	0	0
g__Labrys	0	0	0	0	0	0	0	0	0	0	0	0	0	0	0	0	0	0	0	0	0.105465	0	0	0	0	0	0	0	0	0	0	0	0	0	0	0	0	0	0	0	0	0	0	0	0	0	0	0	0
g__Lactovum	0	0	0	0	0	0	0	0	0	0	0	0	0	0	0	0	0	0	0	0	0	0	0	0	0	0	0	0	0	0	0	0	0	0	0	0	0	0	0	0	0	0	0	0	0	0	0	0	0
g__Paenochrobactrum	0	0	0	0	0	0	0	0	0	0	0	0	0	0	0	0	0	0	0	0	0	0	0	0	0	0	0	0	0	0	0	0	0	0	0	0	0	0	0	0	0	0	0	0	0	0	0	0	0
g__Mitsuokella	0	0	0	0	0	0	0	0	0	0	0	0	0	0	0	0	0	0	0	0	0	0	0	0	0	0	0	0	0	0	0	0	0	0	0	0	0	0	0	0	0	0	0	0	0	0	0	0	0
g__Defluviitalea	0	0	0	0	0	0	0	0	0	0	0	0	0	0	0	0	0	0	0	0	0	0	0	0	0	0	0	0	0	0	0	0	0	0	0	0	0	0	0	0	0	0	0	0	0	0	0	0	0
g__Aquibacter	0	0	0	0	0	0	0	0	0	0	0	0	0	0	0	0	0	0	0	0	0	0	0	0	0	0	0	0	0	0	0	0	0	0	0	0	0	0	0	0	0	0	0	0	0	0	0	0	0
g__Erwinia	0	0	0	0	0	0	0	0	0	0	0	0	0	0	0	0	0	0	0	0	0	0	0	0	0	0	0	0	0	0	0	0	0	0	0	0	0	0	0	0	0	0	0	0	0	0	0	0	0
g__Seohaeicola	0	0	0	0	0	0	0	0	0	0	0	0	0	0	0	0	0	0	0	0	0	0	0	0	0	0	0	0	0	0	0	0	0	0	0	0	0	0	0	0	0	0	0	0	0	0	0	0	0
g__Papillibacter	0	0	0	0	0	0	0	0	0	0	0	0	0	0	0	0	0	0	0	0	0	0	0	0	0	0	0	0	0	0	0	0	0	0	0	0	0	0	0	0	0	0	0	0	0	0	0	0	0
g__Salinibacterium	0	0	0	0	0	0	0	0	0	0	0	0	0	0	0	0	0	0	0	0	0	0	0	0	0	0	0	0	0	0	0	0	0	0	0	0	0	0	0	0	0	0	0	0	0	0	0	0	0
g__Desulfomicrobium	0	0	0	0	0	0	0	0	0	0	0	0	0	0	0	0	0	0	0	0	0	0	0	0	0	0	0	0	0	0	0	0	0	0	0	0	0	0	0	0	0	0	0	0	0	0	0	0	0
g__Azorhizobium	0	0	0	0	0	0	0	0	0	0	0	0	0	0	0	0	0	0	0	0	0	0	0	0	0	0	0	0	0	0	0	0	0	0	0	0	0	0	0	0	0	0	0	0	0	0	0	0	0
g__Amphiplicatus	0	0	0	0	0	0	0	0	0	0	0	0	0	0	0	0	0	0	0	0	0	0	0	0	0	0	0	0	0	0	0	0	0	0	0	0	0	0	0	0	0	0	0	0	0	0	0	0	0
g__Fontibacter	0	0	0	0	0	0	0	0	0	0	0	0	0	0	0	0	0	0	0	0	0	0	0	0	0	0	0	0	0	0	0	0	0	0	0	0	0	0	0	0	0	0	0	0	0	0	0	0	0
g__Leptothrix	0	0	0	0	0	0	0	0	0	0	0	0	0	0	0	0	0	0	0	0	0	0	0	0	0	0	0	0	0	0	0	0	0	0	0	0	0	0	0	0	0	0	0	0	0	0	0	0	0
g__Aquincola	0	0	0	0	0	0	0	0	0	0	0	0	0	0	0	0	0	0	0	0	0	0	0	0	0	0	0	0	0	0	0	0	0	0	0	0	0	0	0	0	0	0	0	0	0	0	0	0	0
g__Chlamydiia_unclassified	0	0	0	0	0	0	0	0	0	0	0	0	0.06592	0	0	0	0	0	0	0	0	0	0	0	0	0	0	0	0	0	0	0	0	0	0	0	0	0	0	0	0	0	0	0	0	0	0	0	0
g__Thermoactinomycetaceae_unclassified	0	0	0	0	0	0	0	0	0	0	0	0	0	0	0	0	0	0	0	0	0	0	0	0	0	0	0	0	0	0	0	0	0	0	0	0	0	0	0	0	0	0	0	0	0	0	0	0	0
g__Alkalibacterium	0	0	0	0	0	0	0	0	0	0	0	0	0	0	0	0	0	0	0	0	0	0	0	0	0	0	0	0	0	0	0	0	0	0	0	0	0	0	0	0	0	0	0	0	0	0	0	0	0
g__Ruminococcaceae_UCG-008	0	0	0	0	0	0	0	0	0	0	0	0	0	0	0	0	0	0	0	0	0	0	0	0	0	0	0	0	0	0	0	0	0	0	0	0	0	0	0	0	0	0	0	0	0	0	0	0	0
g__Euryarchaeota_unclassified	0	0	0	0	0	0	0	0	0	0	0	0	0	0	0	0	0	0	0	0	0	0	0	0	0	0	0	0	0	0	0	0	0	0	0	0	0	0	0	0	0	0	0	0	0	0	0	0	0
g__Mitsuaria	0	0	0	0	0	0	0	0	0.021604	0	0	0	0	0	0	0	0	0	0	0	0	0	0	0	0	0	0	0	0	0	0	0	0	0	0	0	0	0	0	0	0	0	0	0	0	0	0	0	0
g__Paludibacteraceae_unclassified	0	0	0	0	0	0	0	0	0	0	0	0	0	0	0	0	0	0	0	0	0	0	0	0	0	0	0	0	0	0	0	0	0	0	0	0	0	0	0	0	0	0	0	0	0	0	0	0	0
g__Oxalicibacterium	0	0	0	0	0	0	0	0	0	0	0	0	0	0	0	0	0	0	0	0	0	0	0	0	0	0	0	0	0	0	0	0	0	0	0	0	0	0	0	0	0	0	0	0	0	0	0	0	0
g__Pseudohoeflea	0	0	0	0	0	0	0	0	0	0	0	0	0	0	0	0	0	0	0	0	0	0	0	0	0	0	0	0	0	0	0	0	0	0	0	0	0	0	0	0	0	0	0	0	0	0	0	0	0
g__Chitinivibrionia_unclassified	0	0	0	0	0	0	0	0	0	0	0	0	0	0	0	0	0	0	0	0	0	0	0	0	0	0	0	0	0	0	0	0	0	0	0	0	0	0	0	0	0	0	0	0	0	0	0	0	0
g__Candidatus_Woesebacteria_unclassified	0	0	0	0	0	0	0	0	0	0	0	0	0	0	0	0	0	0	0	0	0	0	0	0	0	0	0	0	0	0	0	0	0	0	0	0	0	0	0	0	0	0	0	0	0	0	0	0	0
g__Acidicaldus	0	0	0	0	0	0	0	0	0	0	0	0	0	0	0	0	0	0	0	0	0	0	0	0	0	0	0	0	0	0	0	0	0	0	0	0	0	0	0	0	0	0	0	0	0	0	0	0	0
g__Quinella	0	0	0	0	0	0	0	0	0	0	0	0	0	0	0	0	0	0	0	0	0	0	0	0	0	0	0	0	0	0	0	0	0	0	0	0	0	0	0	0	0	0	0	0	0	0	0	0	0
g__Parapusillimonas	0	0	0	0	0	0	0	0	0	0	0	0	0	0	0	0	0	0	0	0	0	0	0	0	0	0	0	0	0	0	0	0	0	0	0	0	0	0	0	0	0	0	0	0	0	0	0	0	0
g__Faucicola	0	0	0	0	0	0	0	0	0	0	0	0	0	0	0	0	0	0	0	0	0	0.006362	0	0	0	0	0	0	0	0	0	0	0	0	0	0	0	0	0	0	0	0	0	0	0	0	0	0	0
g__Niabella	0	0	0	0	0	0	0	0	0	0	0	0	0	0	0	0	0	0	0	0	0	0	0	0	0	0	0	0	0	0	0	0	0	0	0	0	0	0	0	0	0	0	0	0	0	0	0	0	0
g__Caulobacterales_unclassified	0	0	0	0	0	0	0	0	0	0	0	0	0	0	0	0	0	0	0	0	0	0	0	0	0	0	0	0	0	0	0	0	0	0	0	0	0	0	0	0	0	0	0	0	0	0	0	0	0
g__Porticoccus	0	0	0	0	0	0	0	0	0	0	0	0	0	0	0	0	0	0	0	0	0	0	0	0	0	0	0	0	0	0	0	0	0	0	0	0	0	0	0	0	0	0	0	0	0	0	0	0	0
g__Geobacteraceae_unclassified	0	0	0	0	0	0	0	0	0	0	0	0	0	0	0	0	0	0	0	0	0	0	0	0	0	0	0	0	0	0	0	0	0	0	0	0	0	0	0	0	0	0	0	0	0	0	0	0	0
g__Babeliaceae_unclassified	0	0	0	0	0	0	0	0	0	0	0	0	0	0	0	0	0	0	0	0	0	0	0	0	0	0	0	0	0	0	0	0	0	0	0	0	0	0	0	0	0	0	0	0	0	0	0	0	0
g__Limnochordaceae_unclassified	0	0	0	0	0	0	0	0	0	0	0	0	0	0	0	0	0	0	0	0	0	0	0	0	0	0	0	0	0	0	0	0	0	0	0	0	0	0	0	0	0	0	0	0	0	0	0	0	0
g__Desulfomonile	0	0	0	0	0	0	0	0	0	0	0	0	0	0	0	0	0	0	0	0	0	0	0	0	0	0	0	0	0	0	0	0	0	0	0	0	0	0	0	0	0	0	0	0	0	0	0	0	0
g__Candidatus_Pacebacteria_unclassified	0	0	0	0	0	0	0	0	0	0	0	0	0	0	0	0	0	0	0	0	0	0	0	0	0	0	0	0	0	0	0	0	0	0	0	0	0	0	0	0	0	0	0	0	0	0	0	0	0
g__Salinispora	0	0	0	0	0	0	0	0	0	0	0	0	0	0	0	0	0	0	0	0	0	0	0	0	0	0	0	0	0	0	0	0	0	0	0	0	0	0	0	0	0	0	0	0	0	0	0	0	0
g__Syntrophomonas	0	0	0	0	0	0	0	0	0	0	0	0	0	0	0	0	0	0	0	0	0	0	0	0	0	0	0	0	0	0	0	0	0	0	0	0	0	0	0	0	0	0	0	0	0	0	0	0	0
g__LD1-PA32_unclassified	0	0	0	0	0	0	0	0	0	0	0	0	0	0	0	0	0	0	0	0	0	0	0	0	0	0	0	0	0	0	0	0	0	0	0	0	0	0	0	0	0	0	0	0	0	0	0	0	0
g__Edwardsbacteria_unclassified	0	0	0	0	0	0	0	0	0	0	0	0	0	0	0	0	0	0	0	0	0	0	0	0	0	0	0	0	0	0	0	0	0	0	0	0	0	0	0	0	0	0	0	0	0	0	0	0	0
g__Cryobacterium	0	0	0	0	0	0	0	0	0	0	0	0	0	0	0	0	0	0	0	0	0	0	0	0	0	0	0	0	0	0	0	0	0	0	0	0	0	0	0	0	0	0	0	0	0	0	0	0	0
g__Porphyromonadaceae_unclassified	0	0	0	0	0	0	0.036229	0	0	0	0	0	0	0	0	0	0	0	0	0	0	0	0	0	0	0	0	0	0	0	0	0	0	0	0	0	0	0	0	0	0	0	0	0	0	0	0	0	0
g__Cytophagaceae_unclassified	0	0	0	0	0	0	0	0	0	0	0	0	0	0	0	0	0	0	0	0	0	0	0	0	0	0	0	0	0	0	0	0	0	0	0	0	0	0	0	0	0	0	0	0	0	0	0	0	0
g__Flexibacter	0	0	0	0	0	0	0	0	0	0	0	0	0	0	0	0	0	0	0	0	0	0	0	0	0	0	0	0	0	0	0	0	0	0	0	0	0	0	0	0	0	0	0	0	0	0	0	0	0
g__BD1-7_clade	0	0	0	0	0	0	0	0	0	0	0	0	0	0	0	0	0	0	0	0	0	0	0	0	0	0	0	0	0	0	0	0	0	0	0	0	0	0	0	0	0	0	0	0	0	0	0	0	0
g__Chelatococcus	0	0	0	0	0	0	0	0	0	0	0	0	0	0	0	0	0	0	0	0	0	0	0	0	0	0	0	0	0	0	0	0	0	0	0	0	0	0	0	0	0	0	0	0	0	0	0	0	0
g__Miniimonas	0	0	0	0	0	0	0	0	0	0	0	0	0	0	0	0	0	0	0	0	0	0	0	0	0	0	0	0	0	0	0	0	0	0	0	0	0	0	0	0	0	0	0	0	0	0	0	0	0
g__Neglecta	0	0	0	0	0	0	0	0	0	0	0	0	0	0	0	0	0	0	0	0	0	0	0	0	0	0	0	0	0	0	0	0	0	0	0	0	0	0	0	0	0	0	0	0	0	0	0	0	0
g__Flexivirga	0	0	0	0	0	0	0	0	0	0	0	0	0	0	0	0	0	0	0	0	0	0	0	0	0	0	0	0	0	0	0	0	0	0	0	0	0	0	0	0	0	0	0	0	0	0	0	0	0
g__Fervidobacterium	0	0	0	0	0	0	0	0	0	0	0	0	0	0	0	0	0	0	0	0	0	0	0	0	0	0	0	0	0	0	0	0	0	0	0	0	0	0	0	0	0	0	0	0	0	0	0	0	0
g__Amycolatopsis	0	0	0	0	0	0	0	0	0	0	0	0	0	0	0	0	0	0	0	0	0	0	0	0	0	0	0	0	0	0	0	0	0	0	0	0	0	0	0	0	0	0	0	0	0	0	0	0	0
g__Z195MB87	0	0	0	0	0	0	0	0	0	0	0	0	0	0	0	0	0	0	0	0	0	0	0	0	0	0	0	0	0	0	0	0	0	0	0	0	0	0	0	0	0	0	0	0	0	0	0	0	0
g__Polyangiaceae_unclassified	0	0	0	0	0	0	0	0	0	0	0	0	0	0	0	0	0	0	0	0	0	0	0	0	0	0	0	0	0	0	0	0	0	0	0	0	0	0	0	0	0	0	0	0	0	0	0	0	0
g__Vicinamibacter	0	0	0	0	0	0	0	0	0	0	0	0	0	0	0	0	0	0	0	0	0.113455	0	0	0	0	0	0	0	0	0	0	0	0	0	0	0	0	0	0	0	0	0	0	0	0	0	0	0	0
g__Thioalkalimicrobium	0	0	0	0	0	0	0	0	0	0	0	0	0	0	0	0	0	0	0	0	0	0	0	0	0	0	0	0	0	0	0	0	0	0	0	0	0	0	0	0	0	0	0	0	0	0	0	0	0
g__Longibaculum	0	0	0	0	0	0	0	0	0	0	0	0	0	0	0	0	0	0	0	0	0	0	0	0	0	0	0	0	0	0	0	0	0	0	0.010304	0	0	0	0	0	0	0	0	0	0	0	0	0	0
g__Gilvibacter	0	0	0	0	0	0	0	0	0	0	0	0	0	0	0	0	0	0	0	0	0	0	0	0	0	0	0	0	0	0	0	0	0	0	0	0	0	0	0	0	0	0	0	0	0	0	0	0	0
g__Nannocystis	0	0	0	0	0	0	0	0	0	0	0	0	0	0	0	0	0	0	0	0	0	0	0	0	0	0	0	0	0	0	0	0	0	0	0	0	0	0	0	0	0	0	0	0	0	0	0	0	0
g__Promicromonospora	0	0	0	0	0	0	0	0	0	0	0	0	0	0	0	0	0	0	0	0	0	0	0	0	0	0	0	0	0	0	0	0	0	0	0	0	0	0	0	0	0	0	0	0	0	0	0	0	0
g__Simkania	0	0	0	0	0	0	0	0	0	0	0	0	0	0	0	0	0	0	0	0	0	0	0	0	0	0	0	0	0	0	0	0	0	0	0	0	0	0	0	0	0	0	0	0	0	0	0	0	0
g__Nitratireductor	0	0	0	0	0	0	0	0	0	0	0	0	0	0	0	0	0	0	0	0	0	0	0	0	0	0	0	0	0	0	0	0	0	0	0	0	0	0	0	0	0	0	0	0	0	0	0	0	0
g__Tychonema_CCAP_1459-11B	0	0	0	0	0	0	0	0	0	0	0	0	0	0	0	0	0	0	0	0	0	0	0	0	0	0	0	0	0	0	0	0	0	0	0	0	0	0	0	0	0	0	0	0	0	0	0	0	0
g__Alteromonas	0	0	0	0	0	0	0	0	0	0	0	0	0	0	0	0	0	0	0	0	0	0	0	0	0	0	0	0	0	0	0	0	0	0	0	0	0	0	0	0	0	0	0	0	0	0	0	0	0
g__Pseudactinotalea	0	0	0	0	0	0	0	0	0	0	0	0	0	0	0	0	0	0	0	0	0	0.006362	0	0	0	0	0	0	0	0	0	0	0	0	0	0	0	0	0	0	0	0	0	0	0	0	0	0	0
g__IMCC26207	0	0	0	0	0	0	0	0	0	0	0	0	0	0	0	0	0	0	0	0	0	0	0	0	0	0	0	0	0	0	0	0	0	0	0	0	0	0	0	0	0	0	0	0	0	0	0	0	0
g__Ornithobacterium	0	0	0	0	0	0	0	0	0	0	0	0	0	0	0	0	0	0	0	0	0	0	0	0	0	0	0	0	0	0	0	0	0	0	0	0	0	0	0	0	0	0	0	0	0	0	0	0	0
g__Tellurimicrobium	0	0	0	0	0	0	0	0	0	0	0	0	0	0	0	0	0	0	0	0	0	0	0	0	0	0	0	0	0	0	0	0	0	0	0	0	0	0	0	0	0	0	0	0	0	0	0	0	0
g__OCS116_clade_unclassified	0	0	0	0	0	0	0	0	0	0	0	0	0	0	0	0	0	0	0	0	0	0	0	0	0	0	0	0	0	0	0	0	0	0	0	0	0	0	0	0	0	0	0	0	0	0	0	0	0
g__Azoarcus	0	0	0	0	0	0	0	0	0	0	0	0	0	0	0	0	0	0	0	0	0	0	0	0	0	0	0	0	0	0	0	0	0	0	0	0	0	0	0	0	0	0	0	0	0	0	0	0	0
g__Flavobacteriaceae_unclassified	0	0	0	0	0	0	0	0	0	0	0	0	0	0	0	0	0	0	0	0	0	0	0	0	0	0	0	0	0	0	0	0	0	0	0	0	0	0	0	0	0	0	0	0	0	0	0	0	0
g__Blfdi19_unclassified	0	0	0	0	0	0	0	0	0	0	0	0	0	0	0	0	0	0	0	0	0	0	0	0	0	0	0	0	0	0	0	0	0	0	0	0	0	0	0	0	0	0	0	0	0	0	0	0	0
g__Lachnobacterium	0	0	0	0	0	0	0	0	0	0	0	0	0	0	0	0	0	0	0	0	0	0	0	0	0	0	0	0	0	0	0	0	0	0	0	0	0	0	0	0	0	0	0	0	0	0	0	0	0
g__FW22_unclassified	0	0	0	0	0	0	0	0	0	0	0	0	0	0	0	0	0	0	0	0	0	0	0	0	0	0	0	0	0	0	0	0	0	0	0	0	0	0	0	0	0	0	0	0	0	0	0	0	0
g__Elsteraceae_unclassified	0	0	0	0	0	0	0	0	0	0	0	0	0	0	0	0	0	0	0	0	0	0	0	0	0	0	0	0	0	0	0	0	0	0	0	0	0	0	0	0	0	0	0	0	0	0	0	0	0
g__Oxalobacteraceae_unclassified	0	0	0	0	0	0	0	0	0	0	0	0	0	0	0	0	0	0	0	0	0	0	0	0	0	0	0	0	0	0	0	0	0	0	0	0	0	0	0	0	0	0	0	0	0	0	0	0	0
g__Solimonas	0	0	0	0	0	0	0	0	0	0	0	0	0	0	0	0	0	0	0	0	0	0	0	0	0	0	0	0	0	0	0	0	0	0	0	0	0	0	0	0	0	0	0	0	0	0	0	0	0
g__Atlantibacter	0	0	0	0	0	0	0	0	0	0	0	0	0	0	0	0	0	0	0	0	0	0	0	0	0	0	0	0	0	0	0	0	0	0	0	0	0	0	0	0	0	0	0	0	0	0	0	0	0
g__Meiothermus	0	0	0	0	0	0	0.009881	0	0	0	0	0	0	0	0	0	0	0	0	0	0	0	0	0	0	0	0	0	0	0	0	0	0	0	0	0	0	0	0	0	0	0	0	0	0	0	0	0	0
g__Family_XVII_unclassified	0	0	0	0	0	0	0	0	0	0	0	0	0	0	0	0	0	0	0	0	0	0	0	0	0	0	0	0	0	0	0	0	0	0	0	0	0	0	0	0	0	0	0	0	0	0	0	0	0
g__Parachlamydiaceae_unclassified	0	0	0	0	0	0	0	0	0	0	0	0	0	0	0	0	0	0	0	0	0	0	0	0	0	0	0	0	0	0	0	0	0	0	0	0	0	0	0	0	0	0	0	0	0	0	0	0	0
g__AT-s3-28_unclassified	0	0	0	0	0	0	0	0	0	0	0	0	0	0	0	0	0	0	0	0	0	0	0	0	0	0	0	0	0	0	0	0	0	0	0	0	0	0	0	0	0	0	0	0	0	0	0	0	0
g__Thermoanaerobacteraceae_unclassified	0	0	0	0	0	0	0	0	0	0	0	0	0	0	0	0	0	0	0	0	0	0	0	0	0	0	0	0	0	0	0	0	0	0	0	0	0	0	0	0	0	0	0	0	0	0	0	0	0
g__Brachymonas	0	0	0	0	0	0	0	0	0	0	0	0	0	0	0	0	0	0	0	0	0	0	0	0	0	0	0	0	0	0	0	0	0	0	0	0	0	0	0	0	0	0.020741	0	0	0.005849	0	0	0	0
g__Tessaracoccus	0	0	0	0	0	0	0	0	0	0	0	0	0	0	0	0	0	0	0	0	0	0	0	0	0	0	0	0	0	0	0	0	0	0	0	0	0	0	0	0	0	0	0	0	0	0	0	0	0
g__Roseobacter_clade_CHAB-I-5_lineage	0	0	0	0	0	0	0	0	0	0	0	0	0	0	0	0	0	0	0	0	0	0	0	0	0	0	0	0	0	0	0	0	0	0	0	0	0	0	0	0	0	0	0	0	0	0	0	0	0
g__Propionibacteriaceae_unclassified	0	0	0	0	0	0	0	0	0	0	0	0	0	0	0	0	0	0	0	0	0	0	0	0	0	0	0	0	0	0	0	0	0	0	0	0	0	0	0	0	0	0	0	0	0	0	0	0	0
g__Mordavella	0	0	0	0	0	0	0	0	0	0	0	0	0	0	0	0	0	0	0	0	0	0	0	0	0	0	0	0	0	0	0	0	0	0	0	0	0	0	0	0	0	0	0	0	0	0	0	0	0
g__Rudaea	0	0	0	0	0	0	0	0	0	0	0	0	0	0	0	0	0	0	0	0	0	0	0	0	0	0	0	0	0	0	0	0	0	0	0	0	0	0	0	0	0	0	0	0	0	0	0	0	0
g__Fischerbacteria_unclassified	0	0	0	0	0	0	0	0	0	0	0	0	0	0	0	0	0	0	0	0	0	0	0	0	0	0	0	0	0	0	0	0	0	0	0	0	0	0	0	0	0	0	0	0	0	0	0	0	0
g__SR-FBR-L83_unclassified	0	0	0	0	0	0	0	0	0	0	0	0	0	0	0	0	0	0	0	0	0	0	0	0	0	0	0	0	0	0	0	0	0	0	0	0	0	0	0	0	0	0	0	0	0	0	0	0	0
g__Kazania_unclassified	0	0	0	0	0	0	0	0	0	0	0	0	0	0	0	0	0	0	0	0	0	0	0	0	0	0	0	0	0	0	0	0	0	0	0	0	0	0	0	0	0	0	0	0	0	0	0	0	0
g__Chitinophaga	0	0	0	0	0	0	0	0	0	0	0	0	0	0	0	0	0	0	0	0	0	0	0	0	0	0	0	0	0	0	0	0	0	0	0	0	0	0	0	0	0	0	0	0	0	0	0	0	0
g__Ktedonobacteraceae_unclassified	0	0	0	0	0	0	0	0	0	0	0	0	0	0	0	0	0	0	0	0	0	0	0	0	0	0	0	0	0	0	0	0	0	0	0	0	0	0	0	0	0	0	0	0	0	0	0	0	0
g__Ascidiaceihabitans	0	0	0	0	0	0	0	0	0	0	0	0	0	0	0	0	0	0	0	0	0	0	0	0	0	0	0	0	0	0	0	0	0	0	0	0	0	0	0	0	0	0	0	0	0	0	0	0	0
g__Asteroleplasma	0	0	0	0	0	0	0.082338	0	0	0	0	0	0	0	0	0	0	0	0	0	0	0	0	0	0	0	0	0	0	0	0	0	0	0	0	0	0	0	0	0	0	0	0	0	0	0	0	0	0
g__P5D1-392_unclassified	0	0	0	0	0	0	0	0	0	0	0	0	0	0	0	0	0	0	0	0	0	0	0	0	0	0	0	0	0	0	0	0	0	0	0	0	0	0	0	0	0	0	0	0	0	0	0	0	0
g__Nosocomiicoccus	0	0	0	0	0	0	0	0	0	0	0	0	0	0	0	0	0	0	0	0	0	0	0	0	0	0	0	0	0	0	0	0	0	0	0	0	0	0	0	0	0	0	0	0	0	0	0	0	0
g__Thiomonas	0	0	0	0	0	0	0	0	0	0	0	0	0	0	0	0	0	0	0	0	0	0	0	0	0	0	0	0	0	0	0	0	0	0	0	0	0	0	0	0	0	0	0	0	0	0	0	0	0
g__Thiotrichaceae_unclassified	0	0	0	0	0	0	0	0	0	0	0	0	0	0	0	0	0	0	0	0	0	0	0	0	0	0	0	0	0	0	0	0	0	0	0	0	0	0	0	0.088496	0	0	0	0	0	0	0	0	0
g__Egicoccus	0	0	0	0	0	0	0	0	0	0	0	0	0	0	0	0	0	0	0	0	0	0	0	0	0	0	0	0	0	0	0	0	0	0	0	0	0	0	0	0	0	0	0	0	0	0	0	0	0
g__Micavibrionaceae_unclassified	0	0	0	0	0	0	0	0	0	0	0	0	0	0	0	0	0	0	0	0	0.076702	0	0	0	0	0	0	0	0	0	0	0	0	0	0	0	0	0	0	0	0	0	0	0	0	0	0	0	0
g__GAS113	0	0	0	0	0	0	0	0	0	0	0	0	0	0	0	0	0	0	0	0	0	0	0	0	0	0	0	0	0	0	0	0	0	0	0	0	0	0	0	0	0	0	0	0	0	0	0	0	0
g__Hydrogenoanaerobacterium	0	0	0	0	0	0	0	0	0	0	0	0	0	0	0	0	0	0	0	0	0	0	0	0	0	0	0	0	0	0	0	0	0	0	0	0	0	0	0	0	0	0	0	0	0	0	0	0	0
g__Ruminococcaceae_V9D2013_group	0	0	0	0	0	0	0	0	0	0	0	0	0	0	0	0	0	0	0	0	0	0	0	0	0	0	0	0	0	0	0	0	0	0	0	0	0	0	0	0	0	0	0	0	0	0	0	0	0
g__Candidatus_Liptonbacteria_unclassified	0	0	0	0	0	0	0	0	0	0	0	0	0	0	0	0	0	0	0	0	0	0	0	0	0	0	0	0	0	0	0	0	0	0	0	0	0	0	0	0	0	0	0	0	0	0	0	0	0
g__Roseimicrobium	0	0	0	0	0	0	0	0	0	0	0	0	0	0	0	0	0	0	0	0	0	0	0	0	0	0	0	0	0	0	0	0	0	0	0	0	0	0	0	0	0	0	0	0	0.003899	0	0	0	0
g__R7C24_unclassified	0	0	0	0	0	0	0	0	0	0	0	0	0	0	0	0	0	0	0	0	0	0	0	0	0	0	0	0	0	0	0	0	0	0	0	0	0	0	0	0	0	0	0	0	0	0	0	0	0
g__Crenobacter	0	0	0	0	0	0	0	0	0	0	0	0	0	0	0	0	0	0	0	0	0	0	0	0	0	0	0	0	0	0	0	0	0	0	0	0	0	0	0	0	0	0	0	0	0	0	0	0	0
g__Inhella	0	0	0	0	0	0	0	0	0	0	0	0	0	0	0	0	0	0	0	0	0	0	0	0	0	0	0	0	0	0	0	0	0	0	0	0	0	0	0	0	0	0	0	0	0	0	0	0	0
g__Hydrogenophilaceae_unclassified	0	0	0	0	0	0	0	0	0	0	0	0	0	0	0	0	0	0	0	0	0	0	0	0	0	0	0	0	0	0	0	0	0	0	0	0	0	0	0	0	0	0	0	0	0	0	0	0	0
g__AT-s16_unclassified	0	0	0	0	0	0	0	0	0	0	0	0	0	0	0	0	0	0	0	0	0	0	0	0	0	0	0	0	0	0	0	0	0	0	0	0	0	0	0	0	0	0	0	0	0	0	0	0	0
g__Haliscomenobacter	0	0	0	0	0	0	0	0	0	0	0	0	0	0	0	0	0	0	0	0	0	0	0	0	0	0	0	0	0	0	0	0	0	0	0	0	0	0	0	0	0	0	0	0	0	0	0	0	0
g__Yersinia	0	0	0	0	0	0	0	0	0	0	0	0	0	0	0	0	0	0	0	0	0	0	0	0	0	0	0	0	0	0	0	0	0	0	0	0	0	0	0	0	0	0	0	0	0	0	0	0	0
g__Bact-08	0	0	0	0	0	0	0.080692	0	0	0	0	0	0	0	0	0	0	0	0	0	0	0	0	0	0	0	0	0	0	0	0	0	0	0	0	0	0	0	0	0	0	0	0	0	0	0	0	0	0
g__Paenibacillaceae_unclassified	0	0	0	0	0	0	0	0	0	0	0	0	0	0	0	0	0	0	0	0	0	0	0	0	0	0	0	0	0	0	0	0	0	0	0	0	0	0	0	0	0	0	0	0	0	0	0	0	0
g__Microaerobacter	0	0	0	0	0	0	0	0	0	0	0	0	0	0	0	0	0	0	0	0	0	0	0	0	0	0	0	0	0	0	0	0	0	0	0	0	0	0	0	0	0	0	0	0	0	0	0	0	0
g__Immundisolibacter	0	0	0	0	0	0	0	0	0	0	0	0	0	0	0	0	0	0	0	0	0	0	0	0	0	0	0	0	0	0	0	0	0	0	0	0	0	0	0	0	0	0	0	0	0	0	0	0	0
g__Coxiellaceae_unclassified	0	0	0	0	0	0	0	0	0	0	0	0	0	0	0	0	0	0	0	0	0.079898	0	0	0	0	0	0	0	0	0	0	0	0	0	0	0	0	0	0	0	0	0	0	0	0	0	0	0	0
g__BIyi10	0	0	0	0	0	0	0	0	0	0	0	0	0	0	0	0	0	0	0	0	0	0	0	0	0	0	0	0	0	0	0	0	0	0	0	0	0	0	0	0	0	0	0	0	0	0	0	0	0
g__Tissierellia_unclassified	0	0	0	0	0	0	0	0	0	0	0	0	0	0	0	0	0	0	0	0	0	0	0	0	0	0	0	0	0	0	0	0	0	0	0	0	0	0	0	0	0	0	0	0	0	0	0	0	0
g__Gemmobacter	0	0	0	0	0	0	0	0	0	0	0	0	0	0	0	0	0	0	0	0	0	0	0	0	0	0	0	0	0	0	0	0	0	0	0	0	0	0	0	0	0	0	0	0	0	0	0	0	0
g__Fulvimonas	0	0	0	0	0	0	0	0	0	0	0	0	0	0	0	0	0	0	0	0	0	0	0	0	0	0	0	0	0	0	0	0	0	0	0	0	0	0	0	0	0	0	0	0	0	0	0	0	0
g__Sulfobacillus	0	0	0	0	0	0	0	0	0	0	0	0	0	0	0	0	0	0	0	0	0	0	0	0	0	0	0	0	0	0	0	0	0	0	0	0	0	0	0	0	0	0	0	0	0	0	0	0	0
g__Aquimonas	0	0	0	0	0	0	0	0	0	0	0	0	0	0	0	0	0	0	0	0	0	0	0	0	0	0	0	0	0	0	0	0	0	0	0	0	0	0	0	0	0	0	0	0	0	0	0	0	0
g__Ruminococcaceae_UCG-011	0	0	0	0	0	0	0	0	0	0	0	0	0	0	0	0	0	0	0	0	0	0	0	0	0	0	0	0	0	0	0	0	0	0	0	0	0	0	0	0	0	0	0	0	0	0	0	0	0
g__Bacillales_unclassified	0	0	0	0	0	0	0	0	0	0	0	0	0	0	0	0	0	0	0	0	0	0	0	0	0	0	0	0	0	0	0	0	0	0	0	0	0	0	0	0	0	0	0	0	0	0	0	0	0
g__B10-SB3A_unclassified	0	0	0	0	0	0	0	0	0	0	0	0	0	0	0	0	0	0	0	0	0	0	0	0	0	0	0	0	0	0	0	0	0	0	0	0	0	0	0	0	0	0	0	0	0	0	0	0	0
g__Prevotellaceae_UCG-004	0	0	0	0	0	0	0	0	0	0	0	0	0	0	0	0	0	0	0	0	0	0	0	0	0	0	0	0	0	0	0	0	0	0	0	0	0	0	0	0	0	0	0	0	0	0	0	0	0
g__Holdemania	0	0	0	0	0	0	0	0	0	0	0	0	0	0	0	0	0	0	0	0	0	0	0	0	0	0	0	0	0	0	0	0	0	0	0	0	0	0	0	0	0	0	0	0	0	0	0	0	0
g__Epsilonproteobacteria_unclassified	0	0	0	0	0	0	0	0	0	0	0	0	0	0	0	0	0	0	0	0	0	0	0	0	0	0	0	0	0	0	0	0	0	0	0	0	0	0	0	0	0	0	0	0	0	0	0	0	0
g__Candidatus_Ovatusbacter	0	0	0	0	0	0	0	0	0	0	0	0	0	0	0	0	0	0	0	0	0	0	0	0	0	0	0	0	0	0	0	0	0	0	0	0	0	0	0	0	0	0	0	0	0	0	0	0	0
g__Frateuria	0	0	0	0	0	0	0	0	0	0	0	0	0	0	0	0	0	0	0	0	0	0	0	0	0	0	0	0	0	0	0	0	0	0	0	0	0	0	0	0	0	0	0	0	0	0	0	0	0
g__Siccirubricoccus	0	0	0	0	0	0	0	0	0	0	0	0	0	0	0	0	0	0	0	0	0	0	0	0	0	0	0	0	0	0	0	0	0	0	0	0	0	0	0	0	0	0	0	0	0	0	0	0	0
g__MVP-88_unclassified	0	0	0	0	0	0	0	0	0	0	0	0	0	0	0	0	0	0	0	0	0	0	0	0	0	0	0	0	0	0	0	0	0	0	0	0	0	0	0	0	0	0	0	0	0	0	0	0	0
g__Methylococcaceae_unclassified	0	0	0	0	0	0	0	0	0	0	0	0	0	0	0	0	0	0	0	0	0	0	0	0	0	0	0	0	0	0	0	0	0	0	0	0	0	0	0	0	0	0	0	0	0	0	0	0	0
g__Magnetospirillaceae_unclassified	0	0	0	0	0	0	0	0	0	0	0	0	0	0	0	0	0	0	0	0	0	0	0	0	0	0	0	0	0	0	0	0	0	0	0	0	0	0	0	0	0	0	0	0	0	0	0	0	0
g__S-70_unclassified	0	0	0	0	0	0	0	0	0	0	0	0	0	0	0	0	0	0	0	0	0	0	0	0	0	0	0	0	0	0	0	0	0	0	0	0	0	0	0	0	0	0	0	0	0	0	0	0	0
g__Planococcus	0	0	0	0	0	0	0	0	0	0	0	0	0	0	0	0	0	0	0	0	0	0	0	0	0	0	0	0	0	0	0	0	0	0	0	0	0	0	0	0	0	0	0	0	0	0	0	0	0
g__SZB30_unclassified	0	0	0	0	0	0	0	0	0	0	0	0	0	0	0	0	0	0	0	0	0	0	0	0	0	0	0	0	0	0	0	0	0	0	0	0	0	0	0	0	0	0	0	0	0	0	0	0	0
g__Constrictibacter	0	0	0	0	0	0	0	0	0	0	0	0	0	0	0	0	0	0	0	0	0	0	0	0	0	0	0	0	0	0	0	0	0	0	0	0	0	0	0	0	0	0	0	0	0	0	0	0	0
g__EC3_unclassified	0	0	0	0	0	0	0	0	0	0	0	0	0	0	0	0	0	0	0	0	0	0	0	0	0	0	0	0	0	0	0	0	0	0	0	0	0	0	0	0	0	0	0	0	0	0	0	0	0
g__Phycisphaera	0	0	0	0	0	0	0	0	0	0	0	0	0	0	0	0	0	0	0	0	0	0	0	0	0	0	0	0	0	0	0	0	0	0	0	0	0	0	0	0	0	0	0	0	0	0	0	0	0
g__Streptacidiphilus	0	0	0	0	0	0	0	0	0	0	0	0	0	0	0	0	0	0	0	0	0	0	0	0	0	0	0	0	0	0	0	0	0	0	0	0	0	0	0	0	0	0	0	0	0	0	0	0	0
g__CHKCI002	0	0	0	0	0	0	0	0	0	0	0	0	0	0	0	0	0	0	0	0	0	0	0	0	0	0	0	0	0	0	0	0	0	0	0	0	0	0	0	0	0	0	0	0	0	0	0	0	0
g__URHD0088_unclassified	0	0	0	0	0	0	0	0	0	0	0	0	0	0	0	0	0	0	0	0	0	0	0	0	0	0	0	0	0	0	0	0	0	0	0	0	0	0	0	0	0	0	0	0	0	0	0	0	0
g__Tianweitania	0	0	0	0	0	0	0	0	0	0	0	0	0	0	0	0	0	0	0	0	0	0	0	0	0	0	0	0	0	0	0	0	0	0	0	0	0	0	0	0	0	0	0	0.070239	0	0	0	0	0
g__Sporocytophaga	0	0	0	0	0	0	0	0	0	0	0	0	0	0	0	0	0	0	0	0	0	0	0	0	0	0	0	0	0	0	0	0	0	0	0	0	0	0	0	0	0	0	0	0	0	0	0	0	0
g__Asaccharobacter	0	0	0	0	0	0	0	0	0	0	0	0	0	0	0	0	0	0	0	0	0	0	0	0	0	0	0	0	0	0	0	0	0	0	0	0	0	0	0	0	0	0	0	0	0	0	0	0	0
g__Mageeibacillus	0	0	0	0	0	0	0	0	0	0	0	0	0	0	0	0	0	0	0	0	0	0	0	0	0	0	0	0	0	0	0	0	0	0	0	0	0	0	0	0	0	0	0	0	0	0	0	0	0
g__Oxobacter	0	0	0	0	0	0	0.018114	0	0	0	0	0	0	0	0	0	0	0	0	0	0	0	0	0	0	0	0	0	0	0	0	0	0	0	0	0	0	0	0	0	0	0	0	0	0	0	0	0	0
g__Holophagaceae_unclassified	0	0	0	0	0	0	0	0	0	0	0	0	0	0	0	0	0	0	0	0	0	0	0	0	0	0	0	0	0	0	0	0	0	0	0	0	0	0	0	0	0	0	0	0	0	0	0	0	0
g__Micropepsis	0	0	0	0	0	0	0	0	0	0	0	0	0	0	0	0	0	0	0	0	0	0	0	0	0	0	0	0	0	0	0	0	0	0	0	0	0	0	0	0	0	0	0	0	0	0	0	0	0
g__Rhodomicrobium	0	0	0	0	0.015813	0	0	0	0	0	0	0	0	0	0	0	0	0	0	0	0.030361	0	0	0	0	0	0	0	0	0	0	0	0	0	0	0	0	0	0	0	0	0	0	0	0	0	0	0	0
g__Methylovirgula	0	0	0	0	0	0	0	0	0	0	0	0	0	0	0	0	0	0	0	0	0	0	0	0	0	0	0	0	0	0	0	0	0	0	0	0	0	0	0	0	0	0	0	0	0	0	0	0	0
g__Uliginosibacterium	0	0	0	0	0	0	0	0	0	0	0	0	0	0	0	0	0	0	0	0	0	0	0	0	0	0	0	0	0	0	0	0	0	0	0	0	0	0	0	0	0	0	0	0	0	0	0	0	0
g__Aestuariimicrobium	0	0	0	0	0	0	0	0	0	0	0	0	0	0	0	0	0	0	0	0	0	0	0	0	0	0	0	0	0	0	0	0	0	0	0	0	0	0	0	0	0	0	0	0	0	0	0	0	0
g__Pelobacter	0	0	0	0	0	0	0	0	0	0	0	0	0	0	0	0	0	0	0	0	0	0	0	0	0	0	0	0	0	0	0	0	0	0	0	0	0	0	0	0	0	0	0	0	0	0	0	0	0
g__Terriglobus	0	0	0	0	0	0	0	0	0	0	0	0	0	0	0	0	0	0	0	0	0.041547	0	0	0	0	0	0	0	0	0	0	0	0	0	0	0	0	0	0	0	0	0	0	0	0	0	0	0	0
g__vadinBA26_unclassified	0	0	0	0	0	0	0	0	0	0	0	0	0	0	0	0	0	0	0	0	0	0	0	0	0	0	0	0	0	0	0	0	0	0	0	0	0	0	0	0	0	0	0	0	0	0	0	0	0
g__JCM_18997	0	0	0	0	0	0	0	0	0	0	0	0	0	0	0	0	0	0	0	0	0	0	0	0	0	0	0	0	0	0	0	0	0	0	0	0	0	0	0	0	0	0	0	0	0	0	0	0	0
g__Mongoliitalea	0	0	0	0	0	0	0	0	0	0	0	0	0	0	0	0	0	0	0	0	0	0	0	0	0	0	0	0	0	0	0	0	0	0	0	0	0	0	0	0	0	0	0	0	0	0	0	0	0
g__Sporichthya	0	0	0	0	0	0	0	0	0	0	0	0	0	0	0	0	0	0	0	0	0	0	0	0	0	0	0	0	0	0	0	0	0	0	0	0	0	0	0	0	0	0	0	0	0	0	0	0	0
g__Polygonibacillus	0	0	0	0	0	0	0	0	0	0	0	0	0	0	0	0	0	0	0	0	0	0	0	0	0	0	0	0	0	0	0	0	0	0	0	0	0	0	0	0	0	0	0	0	0	0	0	0	0
g__Bordetella	0	0	0	0	0	0	0	0	0	0	0	0	0	0	0	0	0	0	0	0	0	0	0	0	0	0	0	0	0	0	0	0	0	0	0	0	0	0	0	0	0	0	0	0	0	0	0	0	0
g__Rhodopila	0	0	0	0	0	0	0	0	0	0	0	0	0	0	0	0	0	0	0	0	0	0	0	0	0	0	0	0	0	0	0	0	0	0	0	0	0	0	0	0	0	0	0	0	0	0	0	0	0
g__1921-2	0	0	0	0	0	0	0	0	0	0	0	0	0	0	0	0	0	0	0	0	0	0	0	0	0	0	0	0	0	0	0	0	0	0	0	0	0	0	0	0	0	0	0	0	0	0	0	0	0
g__Actinopolymorpha	0	0	0	0	0	0	0	0	0	0	0	0	0	0	0	0	0	0	0	0	0	0	0	0	0	0	0	0	0	0	0	0	0	0	0	0	0	0	0	0	0	0	0	0	0	0	0	0	0
g__Candidatus_Vogelbacteria_unclassified	0	0	0	0	0	0	0	0	0	0	0	0	0	0	0	0	0	0	0	0	0	0	0	0	0	0	0	0	0	0	0	0	0	0	0	0	0	0	0	0	0	0	0	0	0	0	0	0	0
g__Segetibacter	0	0	0	0	0	0	0	0	0	0	0	0	0	0	0	0	0	0	0	0	0	0	0	0	0	0	0	0	0	0	0	0	0	0	0	0	0	0	0	0	0	0	0	0	0	0	0	0	0
g__Pseudogulbenkiania	0	0	0	0	0	0	0	0	0	0	0	0	0	0	0	0	0	0	0	0	0	0	0	0	0	0	0	0	0	0	0	0	0	0	0	0	0	0	0	0	0	0	0	0	0	0	0	0	0
g__Patulibacter	0	0	0	0	0	0	0	0	0	0	0	0	0	0	0	0	0	0	0	0	0	0	0	0	0	0	0	0	0	0	0	0	0	0	0	0	0	0	0	0	0	0	0	0	0	0	0	0	0
g__Candidatus_Jidaibacter	0	0	0	0	0	0	0	0	0	0	0	0	0	0	0	0	0	0	0	0	0	0	0	0	0	0	0	0	0	0	0	0	0	0	0	0	0	0	0	0	0	0	0	0	0	0	0	0	0
g__Streptomycetaceae_unclassified	0	0	0	0	0	0	0	0	0	0	0	0	0	0	0	0	0	0	0	0	0	0	0	0	0	0	0	0	0	0	0	0	0	0	0	0	0	0	0	0	0	0	0	0	0	0	0	0	0
g__Naasia	0	0	0	0	0	0	0	0	0	0	0	0	0	0	0	0	0	0	0	0	0	0	0	0	0	0	0	0	0	0	0	0	0	0	0	0	0	0	0	0	0	0	0	0	0	0	0	0	0
g__Ornithinicoccus	0	0	0	0	0	0	0	0	0	0	0	0	0	0	0	0	0	0	0	0	0	0	0	0	0	0	0	0	0	0	0	0	0	0	0	0	0	0	0	0	0	0	0	0	0	0	0	0	0
g__Desulfuromonadaceae_unclassified	0	0	0	0	0	0	0	0	0	0	0	0	0	0	0	0	0	0	0	0	0	0	0	0	0	0	0	0	0	0	0	0	0	0	0	0	0	0	0	0	0	0	0	0	0	0	0	0	0
g__Microgenomatia_unclassified	0	0	0	0	0	0	0	0	0	0	0	0	0	0	0	0	0	0	0	0	0	0	0	0	0	0	0	0	0	0	0	0	0	0	0	0	0	0	0	0	0	0	0	0	0	0	0	0	0
g__Leptonema	0	0	0	0	0	0	0	0	0	0	0	0	0	0	0	0	0	0	0	0	0	0	0	0	0	0	0	0	0	0	0	0	0	0	0	0	0	0	0	0	0	0	0	0	0	0	0	0	0
g__Treponema	0	0	0	0	0	0	0	0	0	0	0	0	0	0	0	0	0	0	0	0	0	0	0	0	0	0	0	0	0	0	0	0	0	0	0	0	0	0	0	0	0	0	0	0	0	0	0	0	0
g__Marinilactibacillus	0	0	0	0	0	0	0	0	0	0	0	0	0	0	0	0	0	0	0	0	0	0	0	0	0	0	0	0	0	0	0	0	0	0	0	0	0	0	0	0	0	0	0	0	0	0	0	0	0
g__Nitrosomonadaceae_unclassified	0	0	0	0	0	0	0	0	0	0	0	0	0	0	0	0	0	0	0	0	0	0	0	0	0	0	0	0	0	0	0	0	0	0	0	0	0	0	0	0	0	0	0	0	0	0	0	0	0
g__Cuneatibacter	0	0	0	0	0	0	0	0	0	0	0	0	0	0	0	0	0	0	0	0	0	0	0	0	0	0	0	0	0	0	0	0	0	0	0	0	0	0	0	0	0	0	0	0	0	0	0	0	0
g__Carnimonas	0	0	0	0	0	0	0	0	0	0	0	0	0	0	0	0	0	0	0	0	0	0	0	0	0	0	0	0	0	0	0	0	0	0	0	0	0	0.0057	0	0	0	0	0	0	0	0	0	0	0
g__C39	0	0	0	0	0	0	0	0	0	0	0	0	0	0	0	0	0	0	0	0	0	0	0	0	0	0	0	0	0	0	0	0	0	0	0	0	0	0	0	0	0	0	0	0	0	0	0	0	0
g__Limnochorda	0	0	0	0	0	0	0	0	0	0	0	0	0	0	0	0	0	0	0	0	0	0	0	0	0	0	0	0	0	0	0	0	0	0	0	0	0	0	0	0	0	0	0	0	0	0	0	0	0
g__Oharaeibacter	0	0	0	0	0	0	0	0	0	0	0	0	0	0	0	0	0	0	0	0	0	0	0	0	0	0	0	0	0	0	0	0	0	0	0	0	0	0	0	0	0	0	0	0	0	0	0	0	0
g__Luteipulveratus	0	0	0	0	0	0	0	0	0	0	0	0	0	0	0	0	0	0	0	0	0	0	0	0	0	0	0	0	0	0	0	0	0	0	0	0	0	0	0	0	0	0	0	0	0	0	0	0	0
g__Chlamydiaceae_unclassified	0	0	0	0	0	0	0	0	0	0	0	0	0	0	0	0	0	0	0	0	0	0	0	0	0	0	0	0	0	0	0	0	0	0	0	0	0	0	0	0	0	0	0	0	0	0	0	0	0
g__Escherichia	0	0	0	0	0	0	0	0	0	0	0	0	0	0	0	0	0	0	0	0	0	0	0	0	0	0	0	0	0	0	0	0	0	0	0	0	0	0	0	0	0	0	0	0	0	0	0	0	0
g__Azorhizophilus	0	0	0	0	0	0	0	0	0	0	0	0	0	0	0	0	0	0	0	0	0	0	0	0	0	0	0	0	0	0	0	0	0	0	0	0	0	0	0	0	0	0	0	0	0	0	0	0	0
g__Cloacibacillus	0	0	0	0	0	0	0	0	0	0	0	0	0	0	0	0	0	0	0	0	0	0	0	0	0	0	0	0	0	0	0	0	0	0	0	0	0.023426	0	0	0	0	0	0	0	0	0	0	0	0
g__Oceanibaculum	0	0	0	0	0	0	0	0	0	0	0	0	0	0	0	0	0	0	0	0	0	0	0	0	0	0	0	0	0	0	0	0	0	0	0	0	0	0	0	0	0	0	0	0	0	0	0	0	0
g__GWA2-38-13b_unclassified	0	0	0	0	0	0	0	0	0	0	0	0	0	0	0	0	0	0	0	0	0	0	0	0	0	0	0	0	0	0	0	0	0	0	0	0	0	0	0	0	0	0	0	0	0	0	0	0	0
g__MSB-5B2_unclassified	0	0	0	0	0	0	0	0	0	0	0	0	0	0	0	0	0	0	0	0	0	0	0	0	0	0	0	0	0	0	0	0	0	0	0	0	0	0	0	0	0	0	0	0	0	0	0	0	0
g__Clostridiales_Family_XVII._Incertae_Sedis_unclassified	0	0	0	0	0	0	0	0	0	0	0	0	0	0	0	0	0	0	0	0	0	0	0	0	0	0	0	0	0	0	0	0	0	0	0	0	0	0	0	0	0	0	0	0	0	0	0	0	0
g__Denitrobacterium	0	0	0	0	0	0	0	0	0	0	0	0	0	0	0	0	0	0	0	0	0	0	0	0	0	0	0	0	0	0	0	0	0	0	0	0	0	0	0	0	0	0	0	0	0	0	0	0	0
g__Rhodothermaceae_unclassified	0	0	0	0	0	0	0	0	0	0	0	0	0	0	0	0	0	0	0	0	0	0	0	0	0	0	0	0	0	0	0	0	0	0	0	0	0	0	0	0	0	0	0	0	0	0	0	0	0
g__Arsenicitalea	0	0	0	0	0	0	0	0	0	0	0	0	0	0	0	0	0	0	0	0	0	0	0	0	0	0	0	0	0	0	0	0	0	0	0	0	0	0	0	0	0	0	0	0	0	0	0	0	0
g__Planifilum	0	0	0	0	0	0	0.052697	0	0	0	0	0	0	0	0	0	0	0	0	0	0	0	0	0	0	0	0	0	0	0	0	0	0	0	0	0	0	0	0	0	0	0	0	0	0	0	0	0	0
g__Pseudocitrobacter	0	0	0	0	0	0	0	0	0	0	0	0	0	0	0	0	0	0	0	0	0	0	0	0	0	0	0	0	0	0	0	0	0	0	0	0	0	0	0	0	0	0	0	0	0	0	0	0	0
g__Planosporangium	0	0	0	0	0	0	0	0	0	0	0	0	0	0	0	0	0	0	0	0	0	0	0	0	0	0	0	0	0	0	0	0	0	0	0	0	0	0	0	0	0	0	0	0	0	0	0	0	0
g__Phocea	0	0	0	0	0	0	0	0	0	0	0	0	0	0	0	0	0	0	0	0	0	0	0	0	0	0	0	0	0	0	0	0	0	0	0	0	0	0	0	0	0	0	0	0	0	0	0	0	0
g__Pseudoduganella	0	0	0	0	0	0	0	0	0	0	0	0	0	0	0	0	0	0	0	0	0	0	0	0	0	0	0	0	0	0	0	0	0	0	0	0	0	0	0	0	0	0	0	0	0	0	0	0	0
g__Desulfonispora	0	0	0	0	0	0	0	0	0	0	0	0	0	0	0	0	0	0	0	0	0	0	0	0	0	0	0	0	0	0	0	0	0	0	0	0	0	0	0	0	0	0	0	0	0	0	0	0	0
g__Olivibacter	0	0	0	0	0	0	0	0	0	0	0	0	0	0	0	0	0	0	0	0	0	0	0	0	0	0	0	0	0	0	0	0	0	0	0	0	0	0	0	0	0	0	0	0	0	0	0	0	0
g__Solibacteraceae_unclassified	0	0	0	0	0	0	0	0	0	0	0	0	0	0	0	0	0	0	0	0	0	0	0	0	0	0	0	0	0	0	0	0	0	0	0	0	0	0	0	0	0	0	0	0	0	0	0	0	0
g__Agrococcus	0	0	0	0	0	0	0	0	0	0	0	0	0	0	0	0	0	0	0	0	0	0	0	0	0	0	0	0	0	0	0	0	0	0	0	0	0	0	0	0	0	0	0	0	0	0	0	0	0
g__Polyangium	0	0	0	0	0	0	0	0	0	0	0	0	0	0	0	0	0	0	0	0	0	0	0	0	0	0	0	0	0	0	0	0	0	0	0	0	0	0	0	0	0	0	0	0	0	0	0	0	0
g__Catabacter	0	0	0	0	0	0	0	0	0	0	0	0	0	0	0	0	0	0	0	0	0	0	0	0	0	0	0	0	0	0	0	0	0	0	0	0	0	0	0	0	0	0	0	0	0	0	0	0	0
g__Prevotellaceae_YAB2003_group	0	0	0	0	0	0	0	0	0	0	0	0	0	0	0	0	0	0	0	0	0	0	0	0	0	0	0	0	0	0	0	0	0	0	0	0	0	0	0	0	0	0	0	0	0	0	0	0	0
g__Desemzia	0	0	0	0	0	0	0	0	0	0	0	0	0	0	0	0	0	0	0	0	0	0	0	0	0	0	0	0	0	0	0	0	0	0	0	0	0	0	0	0	0	0	0	0	0	0	0	0	0
g__Archangium	0	0	0	0	0	0	0	0	0	0	0	0	0	0	0	0	0	0	0	0	0	0	0	0	0	0	0	0	0	0	0	0	0	0	0	0	0	0	0	0	0	0	0	0	0	0	0	0	0
g__Spartobacteria_unclassified	0	0	0	0	0	0	0	0	0	0	0	0	0	0	0	0	0	0	0	0	0	0	0	0	0	0	0	0	0	0	0	0	0	0	0	0	0	0	0	0	0	0	0	0	0	0	0	0	0
g__Aciditerrimonas	0	0	0	0	0	0	0	0	0	0	0	0	0	0	0	0	0	0	0	0	0	0	0	0	0	0	0	0	0	0	0	0	0	0	0	0	0	0	0	0	0	0	0	0	0	0	0	0	0
g__Gaiellaceae_unclassified	0	0	0	0	0	0	0	0	0	0	0	0	0	0	0	0	0	0	0	0	0	0	0	0	0	0	0	0	0	0	0	0	0	0	0	0	0	0	0	0	0	0	0	0	0	0	0	0	0
g__Subgroup_19_unclassified	0	0	0	0	0	0	0	0	0	0	0	0	0	0	0	0	0	0	0	0	0	0	0	0	0	0	0	0	0	0	0	0	0	0	0	0	0	0	0	0	0	0	0	0	0	0	0	0	0
g__Siphonobacter	0	0	0	0	0	0	0	0	0	0	0	0	0	0	0	0	0	0	0	0	0	0	0	0	0	0	0	0	0	0	0	0	0	0	0	0	0	0	0	0	0	0	0	0	0	0	0	0	0
g__Thalassospira	0.027587	0	0	0	0	0	0	0	0	0	0	0	0	0	0	0	0	0	0	0	0	0	0	0	0	0	0	0	0	0	0	0	0	0	0	0	0	0	0	0	0	0	0	0	0	0	0	0	0
g__Rubrivivax	0	0	0	0	0	0	0	0	0	0	0	0	0	0	0	0	0	0	0	0	0	0	0	0	0	0	0	0	0	0	0	0	0	0	0	0	0	0	0	0	0	0	0	0	0	0	0	0	0
g__Hespellia	0	0	0	0	0	0	0	0	0	0	0	0	0	0	0	0	0	0	0	0	0	0	0	0	0	0	0	0	0	0	0	0	0	0	0	0	0	0	0	0	0	0	0	0	0	0	0	0	0
g__Wohlfahrtiimonas	0	0	0	0	0	0	0	0	0	0	0	0	0	0	0	0	0	0	0	0	0	0	0	0	0	0	0	0	0	0	0	0	0	0	0	0	0	0	0	0	0	0	0	0	0	0	0	0	0
g__Alsobacter	0	0	0	0	0	0	0	0	0	0	0	0	0	0	0	0	0	0	0	0	0	0	0	0	0	0	0	0	0	0	0	0	0	0	0	0	0	0	0	0	0	0	0	0	0	0	0	0	0
g__Hyphomonadaceae_unclassified	0	0	0	0	0	0	0	0	0	0	0	0	0	0	0	0	0	0	0	0	0	0	0	0	0	0	0	0	0	0	0	0	0	0	0	0	0	0	0	0	0	0	0	0	0	0	0	0	0
g__Parafrigoribacterium	0	0	0	0	0	0	0	0	0	0	0	0	0	0	0	0	0	0	0	0	0	0	0	0	0	0	0	0	0	0	0	0	0	0	0	0	0	0	0	0	0	0	0	0	0	0	0	0	0
g__Tersicoccus	0	0	0	0	0	0	0	0	0	0	0	0	0	0	0	0	0	0	0	0	0	0	0	0	0	0	0	0	0	0	0	0	0	0	0	0	0	0	0	0	0	0	0	0	0	0	0	0	0
g__Gimesiaceae_unclassified	0	0	0	0	0	0	0	0	0	0	0	0	0	0	0	0	0	0	0	0	0	0	0	0	0	0	0	0	0	0	0	0	0	0	0	0	0	0	0	0	0	0	0	0	0	0	0	0	0
g__Macellibacteroides	0	0	0	0	0	0	0	0	0	0	0	0	0.00565	0	0	0	0	0	0	0	0	0	0	0	0.004064	0	0	0	0	0	0	0	0	0	0	0	0	0	0	0	0	0	0	0	0	0	0	0	0
g__FS117-23B-02_unclassified	0	0	0	0	0	0	0	0	0	0	0	0	0	0	0	0	0	0	0	0	0	0	0	0	0	0	0	0	0	0	0	0	0	0	0	0	0	0	0	0	0	0	0	0	0	0	0	0	0
g__Pseudogracilibacillus	0	0	0	0	0	0	0	0	0	0	0	0	0	0	0	0	0	0	0	0	0	0	0	0	0	0	0	0	0	0	0	0	0	0	0	0	0	0	0	0	0	0	0	0	0	0	0	0	0
g__Pseudochelatococcus	0	0	0	0	0	0	0	0	0	0	0	0	0	0	0	0	0	0	0	0	0	0	0	0	0	0	0	0	0	0	0	0	0	0	0	0	0	0	0	0	0	0	0	0	0	0	0	0	0
g__DTU014_unclassified	0	0	0	0	0	0	0	0	0	0	0	0	0	0	0	0	0	0	0	0	0	0	0	0	0	0	0	0	0	0	0	0	0	0	0	0	0	0	0	0	0	0	0	0	0	0	0	0	0
g__Sulfurimonas	0	0	0	0	0	0	0	0	0	0	0	0	0	0	0	0	0	0	0	0	0	0	0	0	0	0	0	0	0	0	0	0	0	0	0	0	0	0	0	0	0	0	0	0	0	0	0	0	0
g__Planctomycetacia_unclassified	0	0	0	0	0	0	0	0	0	0	0	0	0.043319	0	0	0	0	0	0	0	0	0	0	0	0	0	0	0	0	0	0	0	0	0	0	0	0	0	0	0	0	0	0	0	0	0	0	0	0
g__Leucothrix	0	0	0	0	0	0	0	0	0	0	0	0	0	0	0	0	0	0	0	0	0	0	0	0	0	0	0	0	0	0	0	0	0	0	0	0	0	0	0	0	0	0	0	0	0	0	0	0	0
g__Dechlorosoma	0	0	0	0	0	0	0	0	0	0	0	0	0	0	0	0	0	0	0	0	0	0	0	0	0	0	0	0	0	0	0	0	0	0	0	0	0	0	0	0	0	0	0	0	0	0	0	0	0
g__OLB13	0	0	0	0	0	0	0	0	0	0	0	0	0	0	0	0	0	0	0	0	0	0	0	0	0	0	0	0	0	0	0	0	0	0	0	0	0	0	0	0	0	0	0	0	0	0	0	0	0
g__Aridibacter	0	0	0	0	0	0	0	0	0	0	0	0	0	0	0	0	0	0	0	0	0	0	0	0	0	0	0	0	0	0	0	0	0	0	0	0	0	0	0	0	0	0	0	0	0	0	0	0	0
g__Risungbinella	0	0	0	0	0	0	0.027995	0	0	0	0	0	0	0	0	0	0	0	0	0	0	0	0	0	0	0	0	0	0	0	0	0	0	0	0	0	0	0	0	0	0	0	0	0	0	0	0	0	0
g__Frankia	0	0	0	0	0	0	0	0	0	0	0	0	0	0	0	0	0	0	0	0	0	0	0	0	0	0	0	0	0	0	0	0	0	0	0	0	0	0	0	0	0	0	0	0	0	0	0	0	0
g__Bogoriella	0	0	0	0	0	0	0	0	0	0	0	0	0	0	0	0	0	0	0	0	0	0	0	0	0	0	0	0	0	0	0	0	0	0	0	0	0	0	0	0	0	0	0	0	0	0	0	0	0
g__Coriobacteriales_Incertae_Sedis_unclassified	0.004356	0	0	0	0	0	0	0	0	0	0	0	0	0	0	0	0	0	0	0	0	0	0	0	0	0	0	0	0	0	0	0	0	0	0	0	0	0	0	0	0	0	0	0	0	0	0	0	0
g__Lysinimicrobium	0	0	0	0	0	0	0	0	0	0	0	0	0	0	0	0	0	0	0	0	0	0	0	0	0	0	0	0	0	0	0	0	0	0	0	0	0	0	0	0	0	0	0	0	0	0	0	0	0
g__Succinivibrio	0	0	0	0.015938	0	0	0	0	0	0	0	0	0	0	0	0	0.010867	0	0	0	0	0	0	0	0	0	0	0	0	0	0.008311	0	0	0	0	0	0	0	0	0	0	0	0	0	0	0	0	0	0
g__Aliidongia	0	0	0	0	0	0	0	0	0	0	0	0	0	0	0	0	0	0	0	0	0.039949	0	0	0	0	0	0	0	0	0	0	0	0	0	0	0	0	0	0	0	0	0	0	0	0	0	0	0	0
g__Anaerobacterium	0	0	0	0	0	0	0	0	0	0	0	0	0	0	0	0	0	0	0	0	0	0	0	0	0	0	0	0	0	0	0	0	0	0	0	0	0	0	0	0	0	0	0	0	0	0	0	0	0
g__XBB1006	0	0	0	0	0	0	0	0	0	0	0	0	0	0	0	0	0	0	0	0	0	0	0	0	0	0	0	0	0	0	0	0	0	0	0	0	0	0	0	0	0	0	0	0	0	0	0	0	0
g__Erysipelotrichaceae_UCG-004	0	0	0	0	0	0	0	0	0	0	0	0	0	0	0	0	0	0	0	0	0	0	0	0	0	0	0	0	0	0	0	0	0	0	0	0	0	0	0	0	0	0	0	0	0	0	0	0	0
g__Nannocystaceae_unclassified	0	0	0	0	0	0	0	0	0	0	0	0	0	0	0	0	0	0	0	0	0	0	0	0	0	0	0	0	0	0	0	0	0	0	0	0	0	0	0	0	0	0	0	0	0	0	0	0	0
g__Brooklawnia	0	0	0	0	0	0	0	0	0	0	0	0	0	0	0	0	0	0	0	0	0	0	0	0	0	0	0	0	0	0	0	0	0	0	0	0	0	0	0	0	0	0	0	0	0	0	0	0	0
g__27F-1492R_unclassified	0	0	0	0	0	0	0	0	0	0	0	0	0	0	0	0	0	0	0	0	0	0	0	0	0	0	0	0	0	0	0	0	0	0	0	0	0	0	0	0	0	0	0	0	0	0	0	0	0
g__Family_XI_unclassified	0	0	0	0	0	0	0	0	0	0	0	0	0	0	0	0	0	0	0	0	0	0	0	0	0	0	0	0	0	0	0	0	0	0	0	0	0	0	0	0	0	0	0	0	0	0	0	0	0
g__Crenothrix	0	0	0	0	0	0	0	0	0	0	0	0	0	0	0	0	0	0	0	0	0	0	0	0	0	0	0	0	0	0	0	0	0	0	0	0	0	0	0	0	0	0	0	0	0	0	0	0	0
g__1-20_unclassified	0	0	0	0	0	0	0	0	0	0	0	0	0	0	0	0	0	0	0	0	0	0	0	0	0	0	0	0	0	0	0	0	0	0	0	0	0	0	0	0	0	0	0	0	0	0	0	0	0
g__Candidatus_Omnitrophus	0	0	0	0	0	0	0	0	0	0	0	0	0	0	0	0	0	0	0	0	0	0	0	0	0	0	0	0	0	0	0	0	0	0	0	0	0	0	0	0	0	0	0	0	0	0	0	0	0
g__Alkalibacter	0	0	0	0	0	0	0	0	0	0	0	0	0	0	0	0	0	0	0	0	0	0	0	0	0	0	0	0	0	0	0	0	0	0	0	0	0	0	0	0	0	0	0	0	0	0	0	0	0
g__Flammeovirgaceae_unclassified	0	0	0	0	0	0	0	0	0	0	0	0	0	0	0	0	0	0	0	0	0	0	0	0	0	0	0	0	0	0	0	0	0	0	0	0	0	0	0	0	0	0	0	0	0	0	0	0	0
g__Solibacillus	0	0	0	0	0	0	0	0	0	0	0	0	0	0	0	0	0	0	0	0	0	0	0	0	0	0	0	0	0	0	0	0	0	0	0	0	0	0	0	0	0	0	0	0	0	0	0	0	0
g__Marinomonas	0	0	0	0	0	0	0	0	0	0	0	0	0	0	0	0	0	0	0	0	0	0	0.004273	0	0	0	0	0	0.003641	0	0	0	0	0	0	0	0	0	0	0	0	0	0	0	0	0	0	0	0
g__Ornithinibacillus	0	0	0	0	0	0	0.032935	0	0	0	0	0	0	0	0	0	0	0	0	0	0	0	0	0	0	0	0	0	0	0	0	0	0	0	0	0	0	0	0	0	0	0	0	0	0	0	0	0	0
g__CL500-3	0	0	0	0	0	0	0	0	0	0	0	0	0	0	0	0	0	0	0	0	0	0	0	0	0	0	0	0	0	0	0	0	0	0	0	0	0	0	0	0	0	0	0	0	0	0	0	0	0
g__JS1_unclassified	0	0	0	0	0	0	0	0	0	0	0	0	0	0	0	0	0	0	0	0	0	0	0	0	0	0	0	0	0	0	0	0	0	0	0	0	0	0	0	0	0	0	0	0	0	0	0	0	0
g__Jonesia	0	0	0	0	0	0	0	0	0	0	0	0	0	0	0	0	0	0	0	0	0	0	0	0	0	0	0	0	0	0	0	0	0	0	0	0	0	0	0	0	0	0	0	0	0	0	0	0	0
g__Nocardiopsis	0	0	0	0	0	0	0	0	0	0	0	0	0	0	0	0	0	0	0	0	0	0	0	0	0	0	0	0	0	0	0	0	0	0	0	0	0	0	0	0	0	0	0	0	0	0	0	0	0
g__Saccharofermentans	0	0	0	0	0	0	0	0	0	0	0	0	0	0	0	0	0	0	0	0	0	0	0	0	0	0	0	0	0	0	0	0	0	0	0	0	0	0	0	0	0	0	0	0	0	0	0	0	0
g__Amylibacter	0	0	0	0	0	0	0	0	0	0	0	0	0	0	0	0	0	0	0	0	0	0	0	0	0	0	0	0	0	0	0	0	0	0	0	0	0	0	0	0	0	0	0	0	0	0	0	0	0
g__cr616	0	0	0	0	0	0	0	0	0	0	0	0	0	0	0	0	0	0	0	0	0	0	0	0	0	0	0	0	0	0	0	0	0	0	0	0	0	0	0	0	0	0	0	0	0	0	0	0	0
g__DSSF69	0	0	0	0	0	0	0	0	0	0	0	0	0	0	0	0	0	0	0	0	0	0	0	0	0	0	0	0	0	0	0	0	0	0	0	0	0	0	0	0	0	0	0	0	0	0	0	0	0
g__Verrucomicrobiae_unclassified	0	0	0	0	0	0	0	0	0	0	0	0	0	0	0	0	0	0	0	0	0	0	0	0	0	0	0	0	0	0	0	0	0	0	0	0	0	0	0	0	0	0	0	0	0	0	0	0	0
g__MD2894-B20_unclassified	0	0	0	0	0	0	0	0	0	0	0	0	0	0	0	0	0	0	0	0	0	0	0	0	0	0	0	0	0	0	0	0	0	0	0	0	0	0	0	0	0	0	0	0	0	0	0	0	0
g__Sphaerimonospora	0	0	0	0	0	0	0	0	0	0	0	0	0	0	0	0	0	0	0	0	0	0	0	0	0	0	0	0	0	0	0	0	0	0	0	0	0	0	0	0	0	0	0	0	0	0	0	0	0
g__Propioniciclava	0	0	0	0	0	0	0	0	0	0	0	0	0	0	0	0	0	0	0	0	0	0	0	0	0	0	0	0	0	0	0	0	0	0	0	0	0	0	0	0	0	0	0	0	0	0	0	0	0
g__Pusillimonas	0	0	0	0	0	0	0	0	0	0	0	0	0	0	0	0	0	0	0	0	0	0	0	0	0	0	0	0	0	0	0	0	0	0	0	0	0	0	0	0	0	0	0	0	0	0	0	0	0
g__Bacteroidales_BS11_gut_group_unclassified	0	0	0	0	0	0	0	0	0	0	0	0	0	0	0	0	0	0	0	0	0	0	0	0	0	0	0	0	0	0	0	0	0	0	0	0	0	0	0	0	0	0	0	0	0	0	0	0	0
g__Blastocatellia_unclassified	0	0	0	0	0	0	0	0	0	0	0	0	0	0	0	0	0	0	0	0	0	0	0	0	0	0	0	0	0	0	0	0	0	0	0	0	0	0.00285	0	0	0	0	0.014883	0	0	0	0	0	0
g__Erythrobacteraceae_unclassified	0	0	0	0	0	0	0	0	0	0	0	0	0	0	0	0	0	0	0	0	0	0	0	0	0	0	0	0	0	0	0	0	0	0	0	0	0	0	0	0	0	0	0	0	0	0	0	0	0
g__Deferrisoma	0	0	0	0	0	0	0	0	0	0	0	0	0	0	0	0	0	0	0	0	0	0	0	0	0	0	0	0	0	0	0	0	0	0	0	0	0	0	0	0	0	0	0	0	0	0	0	0	0
g__Amb-16S-1034_unclassified	0	0	0	0	0	0	0	0	0	0	0	0	0	0	0	0	0	0	0	0	0	0	0	0	0	0	0	0	0	0	0	0	0	0	0	0	0	0	0	0	0	0	0	0	0	0	0	0	0
g__Rhodovastum	0	0	0	0	0	0	0	0	0	0	0	0	0	0	0	0	0	0	0	0	0	0	0	0	0	0	0	0	0	0	0	0	0	0	0	0	0	0	0	0	0	0	0	0	0	0	0	0	0
g__Kineosporia	0	0	0	0	0	0	0	0	0	0	0	0	0	0	0	0	0	0	0	0	0	0	0	0	0	0	0	0	0	0	0	0	0	0	0	0	0	0	0	0	0	0	0	0	0	0	0	0	0
g__Geomicrobium	0	0	0	0	0	0	0.031289	0	0	0	0	0	0	0	0	0	0	0	0	0	0	0	0	0	0	0	0	0	0	0	0	0	0	0	0	0	0	0	0	0	0	0	0	0	0	0	0	0	0
g__Domibacillus	0	0	0	0	0	0	0	0	0	0	0	0	0	0	0	0	0	0	0	0	0	0	0	0	0	0	0	0	0	0	0	0	0	0	0	0	0	0	0	0	0	0	0	0	0	0	0	0	0
g__OM60(NOR5)_clade	0	0	0	0	0	0	0	0	0	0	0	0	0	0	0	0	0	0	0	0	0	0	0	0	0	0	0	0	0	0	0	0	0	0	0	0	0	0	0	0	0	0	0	0	0	0	0	0	0
g__Heliimonas	0	0	0	0	0	0	0	0	0	0	0	0	0	0	0	0	0	0	0	0	0	0	0	0	0	0	0	0	0	0	0	0	0	0	0	0	0	0	0	0	0	0	0	0	0	0	0	0	0
g__Pseudonocardiaceae_unclassified	0	0	0	0	0	0	0	0	0	0	0	0	0	0	0	0	0	0	0	0	0	0	0	0	0	0	0	0	0	0	0	0	0	0	0	0	0	0	0	0	0	0	0	0	0	0	0	0	0
g__Acetobacterales_unclassified	0	0	0	0	0	0	0	0	0	0	0	0	0	0	0	0	0	0	0	0	0	0	0	0	0	0	0	0	0	0	0	0	0	0	0	0	0	0	0	0	0	0	0	0	0	0	0	0	0
g__Eggerthellaceae_unclassified	0	0	0	0	0	0	0	0	0	0	0	0	0	0	0	0	0	0	0	0	0	0	0	0	0	0	0	0	0	0	0	0	0	0	0	0	0	0	0	0	0	0	0	0	0	0	0	0	0
g__Paenirhodobacter	0	0	0	0	0	0	0	0	0	0	0	0	0	0	0	0	0	0	0	0	0	0	0	0	0	0	0	0	0	0	0	0	0	0	0	0	0	0	0	0	0	0	0	0	0	0	0	0	0
g__Ancylothrix_8PC	0	0	0	0	0	0	0	0	0	0	0	0	0	0	0	0	0	0	0	0	0	0	0	0	0	0	0	0	0	0	0	0	0	0	0	0	0	0	0	0	0	0	0	0	0	0	0	0	0
g__Lactonifactor	0	0	0	0	0	0	0	0	0	0	0	0	0	0	0	0	0	0	0	0	0	0	0	0	0	0	0	0	0	0	0	0	0	0	0	0	0	0	0	0	0	0	0	0	0	0	0	0	0
g__Ga0074140	0	0	0	0	0	0	0	0	0	0	0	0	0	0	0	0	0	0	0	0	0	0	0	0	0	0	0	0	0	0	0	0	0	0	0	0	0	0	0	0	0	0	0	0	0	0	0	0	0
g__possible_family_01_unclassified	0	0	0	0	0	0	0	0	0	0	0	0	0	0	0	0	0	0	0	0	0	0	0	0	0	0	0	0	0	0	0	0	0	0	0	0	0	0	0	0	0	0	0	0	0	0	0	0	0
g__Pasteuria	0	0	0	0	0	0	0	0	0	0	0	0	0	0	0	0	0	0	0	0	0	0	0	0	0	0	0	0	0	0	0	0	0	0	0	0	0	0	0	0	0	0	0	0	0	0	0	0	0
g__Enterobacterales_unclassified	0	0	0	0	0	0	0	0	0	0	0	0	0	0	0	0	0	0	0	0	0	0	0	0	0	0	0	0	0	0	0	0	0	0	0	0	0	0	0	0	0	0	0	0	0	0	0	0	0
g__Fimbriimonadales_unclassified	0	0	0	0	0	0	0	0	0	0	0	0	0	0	0	0	0	0	0	0	0	0	0	0	0	0	0	0	0	0	0	0	0	0	0	0	0	0	0	0	0	0	0	0	0	0	0	0	0
g__Verrucomicrobia_subdivision_3_unclassified	0	0	0	0	0	0	0	0	0	0	0	0	0	0	0	0	0	0	0	0	0	0	0	0	0	0	0	0	0	0	0	0	0	0	0	0	0	0	0	0	0	0	0	0	0	0	0	0	0
g__MM2	0	0	0	0	0	0	0	0	0	0	0	0	0	0	0	0	0	0	0	0	0	0	0	0	0	0	0	0	0	0	0	0	0	0	0	0	0	0	0	0	0	0	0	0	0	0	0	0	0
g__Paeniglutamicibacter	0	0	0	0	0	0	0	0	0	0	0	0	0	0	0	0	0	0	0	0	0	0	0	0	0	0	0	0	0	0	0	0	0	0	0	0	0	0	0	0	0	0	0	0	0	0	0	0	0
g__Nitrosomonas	0	0	0	0	0	0	0	0	0	0	0	0	0	0	0	0	0	0	0	0	0	0	0	0	0	0	0	0	0	0	0	0	0	0	0	0	0	0	0	0	0	0	0	0	0	0	0	0	0
g__Rufibacter	0	0	0	0	0	0	0	0	0	0	0	0	0	0	0	0	0	0	0	0	0	0	0	0	0	0	0	0	0	0	0	0	0	0	0	0	0	0	0	0	0	0	0	0	0	0	0	0	0
g__Arcicella	0	0	0	0	0	0	0	0	0	0	0	0	0	0	0	0	0	0	0	0	0	0	0	0	0	0	0	0	0	0	0	0	0	0	0	0	0	0	0	0	0	0	0	0	0	0	0	0	0
g__Tepidisphaera	0	0	0	0	0	0	0	0	0	0	0	0	0	0	0	0	0	0	0	0	0	0	0	0	0	0	0	0	0	0	0	0	0	0	0	0	0	0	0	0	0	0	0	0	0	0	0	0	0
g__Frigoribacterium	0	0	0	0	0	0	0	0	0	0	0	0	0	0	0	0	0	0	0	0	0	0	0	0	0	0	0	0	0	0	0	0	0	0	0	0	0	0	0	0	0	0	0	0	0	0	0	0	0
g__Rehaibacterium	0	0	0	0	0	0	0	0	0	0	0	0	0	0	0	0	0	0	0	0	0	0	0	0	0	0	0	0	0	0	0	0	0	0	0	0	0	0	0	0	0	0	0	0	0	0	0	0	0
g__BRH-c20a_unclassified	0	0	0	0	0	0	0	0	0	0	0	0	0	0	0	0	0	0	0	0	0	0	0	0	0	0	0	0	0	0	0	0	0	0	0	0	0	0	0	0	0	0	0	0	0	0	0	0	0
g__Tabrizicola	0	0	0	0	0	0	0	0	0	0	0	0	0	0	0	0	0	0	0	0	0	0	0	0	0	0	0	0	0	0	0	0	0	0	0	0	0	0	0	0	0	0	0	0	0	0	0	0	0
g__Paenalcaligenes	0	0	0	0	0	0	0	0	0	0	0	0	0	0	0	0	0	0	0	0	0	0	0	0	0	0	0	0	0	0	0	0	0	0	0	0	0	0	0	0	0	0	0	0	0	0	0	0	0
g__Marivita	0	0	0	0	0	0	0	0	0	0	0	0	0	0	0	0	0	0	0	0	0	0	0	0	0	0	0	0	0	0	0	0	0	0	0	0	0	0	0	0	0	0	0	0	0	0	0	0	0
g__Gulosibacter	0	0	0	0	0	0	0.024702	0	0	0	0	0	0	0	0	0	0	0	0	0	0	0	0	0	0	0	0	0	0	0	0	0	0	0	0	0	0	0	0	0	0	0	0	0	0	0	0	0	0
g__Postechiella	0	0	0	0	0	0	0	0	0	0	0	0	0	0	0	0	0	0	0	0	0	0	0	0	0	0	0	0	0	0	0	0	0	0	0	0	0	0	0	0	0	0	0	0	0	0	0	0	0
g__KD3-93_unclassified	0	0	0	0	0	0	0	0	0	0	0	0	0	0	0	0	0	0	0	0	0	0	0	0	0	0	0	0	0	0	0	0	0	0	0	0	0	0	0	0	0	0	0	0	0	0	0	0	0
g__Aerosphaera	0	0	0	0	0	0	0	0	0	0	0	0	0	0	0	0	0	0	0	0	0	0	0	0	0	0	0	0	0	0	0	0	0	0	0	0	0	0	0	0	0	0	0	0	0	0	0	0	0.023683
g__Oblitimonas	0	0	0	0	0	0	0	0	0	0	0	0	0	0	0	0	0	0	0	0	0	0	0	0	0	0	0	0	0	0	0	0	0	0	0	0	0	0	0	0	0	0	0	0	0	0	0	0	0
g__Adhaeribacter	0	0	0	0	0	0	0	0	0	0	0	0	0	0	0	0	0	0	0	0	0	0	0	0	0	0	0	0	0	0	0	0	0	0	0	0	0	0	0	0	0	0	0	0	0	0	0	0	0
g__Demequina	0	0	0	0	0	0	0	0	0	0	0	0	0	0	0	0	0	0	0	0	0	0	0	0	0	0	0	0	0	0	0	0	0	0	0	0	0	0	0	0	0	0	0	0	0	0	0	0	0
g__Rickettsiella	0	0	0	0	0	0	0	0	0	0	0	0	0	0	0	0	0	0	0	0	0	0	0	0	0	0	0	0	0	0	0	0	0	0	0	0	0	0	0	0	0	0	0	0	0	0	0	0	0
g__TG3_unclassified	0	0	0	0	0	0	0	0	0	0	0	0	0	0	0	0	0	0	0	0	0	0	0	0	0	0	0	0	0	0	0	0	0	0	0	0	0	0	0	0	0	0	0	0	0	0	0	0	0
g__Candidatus_Berkiella	0	0	0	0	0	0	0	0	0	0	0	0	0	0	0	0	0	0	0	0	0	0	0	0	0	0	0	0	0	0	0	0	0	0	0	0	0	0	0	0	0	0	0	0	0	0	0	0	0
g__Thermodesulfobacteria_unclassified	0	0	0	0	0	0	0	0	0	0	0	0	0	0	0	0	0	0	0	0	0	0	0	0	0	0	0	0	0	0	0	0	0	0	0	0	0	0	0	0	0	0	0	0	0	0	0	0	0
g__Georgfuchsia	0	0	0	0	0	0	0	0	0	0	0	0	0	0	0	0	0	0	0	0	0	0	0	0	0	0	0	0	0	0	0	0	0	0	0	0	0	0	0	0	0	0	0	0	0	0	0	0	0
g__UBA10353_marine_group_unclassified	0	0	0	0	0	0	0	0	0	0	0	0	0	0	0	0	0	0	0	0	0	0	0	0	0	0	0	0	0	0	0	0	0	0	0	0	0	0	0	0	0	0	0	0	0	0	0	0	0
g__Balneolaceae_unclassified	0	0	0	0	0	0	0	0	0	0	0	0	0	0	0	0	0	0	0	0	0	0	0	0	0	0	0	0	0	0	0	0	0	0	0	0	0	0	0	0	0	0	0	0	0	0	0	0	0
g__Buttiauxella	0	0	0	0	0	0	0	0	0	0	0	0	0	0	0	0	0	0	0	0	0	0	0	0	0	0	0	0	0	0	0	0	0	0	0	0	0	0	0	0	0	0	0	0	0	0	0	0	0
g__Nitrospinaceae_unclassified	0	0	0	0	0	0	0	0	0	0	0	0	0	0	0	0	0	0	0	0	0	0	0	0	0	0	0	0	0	0	0	0	0	0	0	0	0	0	0	0	0	0	0	0	0	0	0	0	0
g__Azospira	0	0	0	0	0	0	0	0	0	0	0	0	0	0	0	0	0	0	0	0	0	0	0	0	0	0	0	0	0	0	0	0	0	0	0	0	0	0	0	0	0	0	0	0	0	0	0	0	0
g__Geothrix	0	0	0	0	0	0	0	0	0	0	0	0	0	0	0	0	0	0	0	0	0	0	0	0	0	0	0	0	0	0	0	0	0	0	0	0	0	0	0	0	0	0	0	0	0	0	0	0	0
g__Corynebacteriales_unclassified	0	0	0	0	0	0	0	0	0	0	0	0	0	0	0	0	0	0	0	0	0	0	0	0	0	0	0	0	0	0	0	0	0	0	0	0	0	0	0	0	0	0	0	0	0	0	0	0	0
g__RBG-13-46-9_unclassified	0	0	0	0	0	0	0	0	0	0	0	0	0	0	0	0	0	0	0	0	0	0	0	0	0	0	0	0	0	0	0	0	0	0	0	0	0	0	0	0	0	0	0	0	0	0	0	0	0
g__Haoranjiania	0	0	0	0	0	0	0.003294	0	0	0	0	0	0	0	0	0	0	0	0	0	0	0	0	0	0	0	0	0	0	0	0	0	0	0	0	0	0	0	0	0	0	0	0	0	0	0	0	0	0
g__Candidatus_Amesbacteria_unclassified	0	0	0	0	0	0	0	0	0	0	0	0	0	0	0	0	0	0	0	0	0	0	0	0	0	0	0	0	0	0	0	0	0	0	0	0	0	0	0	0	0	0	0	0	0	0	0	0	0
g__Kineosphaera	0	0	0	0	0	0	0	0	0	0.021098	0	0	0	0	0	0	0	0	0	0	0	0	0	0	0	0	0	0	0	0	0	0	0	0	0	0	0	0	0	0	0	0	0	0	0	0	0	0	0
g__MSB-4B10_unclassified	0	0	0	0	0	0	0	0	0	0	0	0	0	0	0	0	0	0	0	0	0	0	0	0	0	0	0	0	0	0	0	0	0	0	0	0	0	0	0	0	0	0	0	0	0	0	0	0	0
g__Pelospora	0	0	0	0	0	0	0	0	0	0	0	0	0	0	0	0	0	0	0	0	0	0	0	0	0	0	0	0	0	0	0	0	0	0	0	0	0	0	0	0	0	0	0	0	0	0	0	0	0
g__Pseudarcicella	0	0	0	0	0	0	0	0	0	0	0	0	0	0	0	0	0	0	0	0	0	0	0	0	0	0	0	0	0	0	0	0	0	0	0	0	0	0	0	0	0	0	0	0	0	0	0	0	0
g__Cyclobacteriaceae_unclassified	0	0	0	0	0	0	0	0	0	0	0	0	0	0	0	0	0	0	0	0	0	0	0	0	0	0	0	0	0	0	0	0	0	0	0	0	0	0	0	0	0	0	0	0	0	0	0	0	0
g__Zhongshania	0	0	0	0	0	0	0	0	0	0	0	0	0	0	0	0	0	0	0	0	0	0	0	0	0	0	0	0	0	0	0	0	0	0	0	0	0	0	0	0	0	0	0	0	0	0	0	0	0
g__Aeriscardovia	0	0	0	0	0	0	0	0	0	0	0	0	0	0	0	0	0	0	0	0	0	0	0	0	0	0	0	0	0	0	0	0	0	0	0	0	0	0	0	0	0	0	0	0	0	0	0	0	0
g__UBA4486_unclassified	0	0	0	0	0	0	0	0	0	0	0	0	0	0	0	0	0	0	0	0	0	0	0	0	0	0	0	0	0	0	0	0	0	0	0	0	0	0	0	0	0	0	0	0	0	0	0	0	0
g__Franconibacter	0	0	0	0	0	0	0	0	0	0	0	0	0	0	0	0	0	0	0	0	0	0	0	0	0	0	0	0	0	0	0	0	0	0	0	0	0	0	0	0	0	0	0	0	0	0	0	0	0
g__SAR116_clade_unclassified	0	0	0	0	0	0	0	0	0	0	0	0	0	0	0	0	0	0	0	0	0	0	0	0	0	0	0	0	0	0	0	0	0	0	0	0	0	0	0	0	0	0	0	0	0	0	0	0	0
g__Cycloclasticus	0	0	0	0	0	0	0	0	0	0	0	0	0	0	0	0	0	0	0	0	0	0	0	0	0	0	0	0	0	0	0	0	0	0	0	0	0	0	0	0	0	0	0	0	0	0	0	0	0
g__Alicyclobacillus	0	0	0	0	0	0	0	0	0	0	0	0	0	0	0	0	0	0	0	0	0	0	0	0	0	0	0	0	0	0	0	0	0	0	0	0	0	0	0	0	0	0	0	0	0	0	0	0	0
g__Thiothrix	0	0	0	0	0	0	0	0	0	0	0	0	0	0	0	0	0	0	0	0	0	0.007953	0	0	0	0	0	0	0	0	0	0	0	0	0	0	0	0.00285	0	0	0	0	0	0	0	0	0	0	0
g__Chishuiella	0	0	0	0	0	0	0	0	0	0	0	0	0	0	0	0	0	0	0	0	0	0	0	0	0	0	0	0	0	0	0	0	0	0	0	0	0	0	0	0	0	0	0	0	0	0	0	0	0
g__Pseudacidovorax	0	0	0	0	0	0	0	0	0	0	0	0	0	0	0	0	0	0	0	0	0	0	0	0	0	0	0	0	0	0	0	0	0	0	0	0	0	0	0	0	0	0	0	0	0	0	0	0	0
g__Galbitalea	0	0	0	0	0	0	0	0	0	0	0	0	0	0	0	0	0	0	0	0	0	0	0	0	0	0	0	0	0	0	0	0	0	0	0	0	0	0	0	0	0	0	0	0	0	0	0	0	0
g__Pseudenhygromyxa	0	0	0	0	0	0	0	0	0	0	0	0	0	0	0	0	0	0	0	0	0	0	0	0	0	0	0	0	0	0	0	0	0	0	0	0	0	0	0	0	0	0	0	0	0	0	0	0	0
g__Selenomonadales_unclassified	0	0	0	0	0	0	0	0	0	0	0	0	0	0	0	0	0	0	0	0	0	0	0	0	0	0	0	0	0	0	0	0	0	0	0	0	0	0	0	0	0	0	0	0	0	0	0	0	0
g__Rhodoblastus	0	0	0	0	0	0	0	0	0	0	0	0	0	0	0	0	0	0	0	0	0	0	0	0	0	0	0	0	0	0	0	0	0	0	0	0	0	0	0	0	0	0	0	0	0	0	0	0	0
g__Candidatus_Scalindua	0	0	0	0	0	0	0	0	0	0	0	0	0	0	0	0	0	0	0	0	0	0	0	0	0	0	0	0	0	0	0	0	0	0	0	0	0	0	0	0	0	0	0	0	0	0	0	0	0
g__Cellulosimicrobium	0	0	0	0	0	0	0	0	0	0	0	0	0	0	0	0	0	0	0	0	0	0	0	0	0	0	0	0	0	0	0	0	0	0	0	0	0	0	0	0	0	0	0	0	0	0	0	0	0
g__Fibrobacteraceae_unclassified	0	0	0	0	0	0	0	0	0	0	0	0	0	0	0	0	0	0	0	0	0	0	0	0	0	0	0	0	0	0	0	0	0	0	0	0	0	0	0	0	0	0	0	0	0	0	0	0	0
g__Antricoccus	0	0	0	0	0	0	0	0	0	0	0	0	0	0	0	0	0	0	0	0	0	0	0	0	0	0	0	0	0	0	0	0	0	0	0	0	0	0	0	0	0	0	0	0	0	0	0	0	0
g__Ruminococcaceae_UCG-007	0	0	0	0	0	0	0	0	0	0	0	0	0	0	0	0	0	0	0	0	0	0	0	0	0	0	0	0	0	0	0	0	0	0	0.005888	0	0	0	0	0	0	0	0	0	0	0	0	0	0
g__Leptolyngbya_Es-Yyy1000	0	0	0	0	0	0	0	0	0	0	0	0	0	0	0	0	0	0	0	0	0	0	0	0	0	0	0	0	0	0	0	0	0	0	0	0	0	0	0	0	0	0	0	0	0	0	0	0	0
g__Syntrophococcus	0	0	0	0	0	0	0	0	0	0	0	0	0	0	0	0	0	0	0	0	0	0	0	0	0	0	0	0	0	0	0	0	0	0	0	0	0	0	0	0	0	0	0	0	0	0	0	0	0
g__Rosenbergiella	0	0	0	0	0	0	0	0	0	0	0	0	0	0	0	0	0	0	0	0	0	0	0	0	0	0.006564	0	0	0	0	0	0	0	0	0	0	0	0	0	0	0	0	0	0	0	0	0	0	0
g__Bacteroidales_RF16_group_unclassified	0	0	0	0	0	0	0	0	0	0	0	0	0	0	0	0	0	0	0	0	0	0	0	0	0	0	0	0	0	0	0	0	0	0	0	0	0	0	0	0	0	0	0	0	0.005849	0	0	0	0
g__Pleurocapsa_PCC-7327	0	0	0	0	0	0	0	0	0	0	0	0	0	0	0	0	0	0	0	0	0	0	0	0	0	0	0	0	0	0	0	0	0	0	0	0	0	0	0	0	0	0	0	0	0	0	0	0	0
g__Azohydromonas	0	0	0	0	0	0	0	0	0	0	0	0	0	0	0	0	0	0	0	0	0	0	0	0	0	0	0	0	0	0	0	0	0	0	0	0	0	0	0	0	0	0	0	0	0	0	0	0	0
g__Prolixibacteraceae_unclassified	0	0	0	0	0	0	0	0	0	0	0	0	0	0	0	0	0	0	0	0	0	0	0	0	0	0	0	0	0	0	0	0	0	0	0	0	0	0	0	0	0	0	0	0	0	0	0	0	0
g__MWH-UniP1_aquatic_group	0	0	0	0	0	0	0	0	0	0	0	0	0	0	0	0	0	0	0	0	0	0	0	0	0	0	0	0	0	0	0	0	0	0	0	0	0	0	0	0	0	0	0	0	0	0	0	0	0
g__Salinimicrobium	0	0	0	0	0	0	0	0	0	0	0	0	0	0	0	0	0	0	0	0	0	0	0	0	0	0	0	0	0	0	0	0	0	0	0	0	0	0	0	0	0	0	0	0	0	0	0	0	0
g__Desulforhopalus	0	0	0	0	0	0	0	0	0	0	0	0	0	0	0	0	0	0	0	0	0	0	0	0	0	0	0	0	0	0	0	0	0	0	0	0	0	0	0	0	0	0	0	0	0	0	0	0	0
g__Anaerobiospirillum	0	0	0	0	0	0	0	0	0	0	0	0	0	0	0	0	0	0	0	0	0	0	0	0	0	0	0	0	0	0	0	0	0	0	0	0	0	0	0	0	0	0	0	0	0	0	0	0	0
g__Pseudofulvimonas	0	0	0	0	0	0	0	0	0	0	0	0	0	0	0	0	0	0	0	0	0	0	0	0	0	0	0	0	0	0	0	0	0	0	0	0	0	0	0	0	0	0	0	0	0	0	0	0	0
g__Sphaerochaeta	0	0	0	0	0	0	0	0	0	0	0	0	0	0	0	0	0	0	0	0	0	0	0	0	0	0	0	0	0	0	0	0	0	0	0	0	0	0	0	0	0	0	0	0	0	0	0	0	0
g__Chitinimonas	0	0	0	0	0	0	0	0	0	0	0	0	0	0	0	0	0	0	0	0	0	0	0	0	0	0	0	0	0	0	0	0	0	0	0	0	0	0	0	0	0	0	0	0	0	0	0	0	0
g__Helcococcus	0	0	0	0	0	0	0	0	0	0	0	0	0	0	0	0	0	0	0	0	0	0	0	0	0	0	0	0	0	0	0	0	0	0	0	0	0	0	0	0	0	0	0	0	0	0	0	0	0
g__Bacteroidetes_BD2-2_unclassified	0	0	0	0	0	0	0	0	0	0	0	0	0	0	0	0	0	0	0	0	0	0	0	0	0	0	0	0	0	0	0	0	0	0	0	0	0	0	0	0	0	0	0	0	0	0	0	0	0
g__Methylobacter	0	0	0	0	0	0	0	0	0	0	0	0	0	0	0	0	0	0	0	0	0	0	0	0	0	0	0	0	0	0	0	0	0	0	0	0	0	0	0	0	0	0	0	0	0	0	0	0	0
g__Halocella	0	0	0	0	0	0	0	0	0	0	0	0	0	0	0	0	0	0	0	0	0	0	0	0	0	0	0	0	0	0	0	0	0	0	0	0	0	0	0	0	0	0	0	0	0	0	0	0	0
g__Thalassotalea	0	0	0	0	0	0	0	0	0	0	0	0	0	0	0	0	0	0	0	0	0	0	0	0	0	0	0	0	0	0	0	0	0	0	0	0	0	0	0	0	0	0	0	0	0	0	0	0	0
g__Cystobacter	0	0	0	0	0	0	0	0	0	0	0	0	0	0	0	0	0	0	0	0	0	0	0	0	0	0	0	0	0	0	0	0	0	0	0	0	0	0	0	0	0	0	0	0	0	0	0	0	0
g__Defluviitaleaceae_unclassified	0	0	0	0	0	0	0	0	0	0	0	0	0	0	0	0	0	0	0	0	0	0	0	0	0	0	0	0	0	0	0	0	0	0	0	0	0	0	0	0	0	0	0	0	0	0	0	0	0
g__Pectobacterium	0	0	0	0	0	0	0	0	0	0	0	0	0	0	0	0	0	0	0	0	0	0	0	0	0	0	0	0	0	0	0	0	0	0	0	0	0	0	0	0	0	0	0	0	0	0	0	0	0
g__Thermobispora	0	0	0	0	0	0	0	0	0	0	0	0	0	0	0	0	0	0	0	0	0	0	0	0	0	0	0	0	0	0	0	0	0	0	0	0	0	0	0	0	0	0	0	0	0	0	0	0	0
g__Caldicoprobacter	0	0	0	0	0	0	0	0	0	0	0	0	0	0	0	0	0	0	0	0	0	0	0	0	0	0	0	0	0	0	0	0	0	0	0	0	0	0	0	0	0	0	0	0	0	0	0	0	0
g__Taonella	0	0	0	0	0	0	0	0	0	0	0	0	0	0	0	0	0	0	0	0	0	0	0	0	0	0	0	0	0	0	0	0	0	0	0	0	0	0	0	0	0	0	0	0	0	0	0	0	0
g__Moorella	0	0	0	0	0	0	0	0	0	0	0	0	0	0	0	0	0	0	0	0	0	0	0	0	0	0	0	0	0	0	0	0	0	0	0	0	0	0	0	0	0	0	0	0	0	0	0	0	0
g__Lachnospiraceae_XPB1014_group	0	0	0	0	0	0	0	0	0	0	0	0	0	0	0	0	0	0	0	0	0	0	0	0	0	0	0	0	0	0	0	0	0	0	0	0	0	0	0	0	0	0	0	0	0	0	0	0	0
g__Caenispirillum	0	0	0	0	0	0	0	0	0	0	0	0	0	0	0	0	0	0	0	0	0	0	0	0	0	0	0	0	0	0	0	0	0	0	0	0	0	0	0	0	0	0	0	0	0	0	0	0	0
g__Synergistetes_unclassified	0	0	0	0	0	0	0	0	0	0	0	0	0	0	0	0	0	0	0	0	0	0	0	0	0	0	0	0	0	0	0	0	0	0	0	0	0	0	0	0	0	0	0	0	0	0	0	0	0
g__Leptospiraceae_unclassified	0	0	0	0	0	0	0	0	0	0	0	0	0	0	0	0	0	0	0	0	0	0	0	0	0	0	0	0	0	0	0	0	0	0	0	0	0	0	0	0	0	0	0	0	0	0	0	0	0
g__Candidatus_Falkowbacteria_unclassified	0	0	0	0	0	0	0.013174	0	0	0	0	0	0	0	0	0	0	0	0	0	0	0	0	0	0	0	0	0	0	0	0	0	0	0	0	0	0	0	0	0	0	0	0	0	0	0	0	0	0
g__Gemmatimonadales_unclassified	0	0	0	0	0	0	0	0	0	0	0	0	0	0	0	0	0	0	0	0	0	0	0	0	0	0	0	0	0	0	0	0	0	0	0	0	0	0	0	0	0	0	0	0	0	0	0	0	0
g__Sinirhodobacter	0	0	0	0	0	0	0	0	0	0	0	0	0	0	0	0	0	0	0	0	0	0	0	0	0	0	0	0	0	0	0	0	0	0	0	0	0	0	0	0	0	0	0	0	0	0	0	0	0
g__Isosphaera	0	0	0	0	0	0	0	0	0	0	0	0	0	0	0	0	0	0	0	0	0	0	0	0	0	0	0	0	0	0	0	0	0	0	0	0	0	0	0	0	0	0	0	0	0	0	0	0	0
g__C2U_unclassified	0	0	0	0	0	0	0	0	0	0	0	0	0	0	0	0	0	0	0	0	0	0	0	0	0	0	0	0	0	0	0	0	0	0	0	0	0	0	0	0	0	0	0	0	0	0	0	0	0
g__dgA-11_gut_group	0	0	0	0	0	0	0	0	0	0	0	0	0	0	0	0	0	0	0	0	0	0	0	0	0	0	0	0	0	0	0	0	0	0	0	0	0	0	0	0	0	0.011168	0	0	0	0	0	0	0
g__Clostridium_sensu_stricto_2	0	0	0	0	0	0	0	0	0	0	0	0	0	0	0	0	0	0	0	0	0	0	0	0	0	0	0	0	0	0	0	0	0	0	0	0	0	0	0	0	0	0	0	0	0	0	0	0	0
g__Uruburuella	0	0	0	0	0	0	0	0	0	0	0	0	0	0	0	0	0	0	0	0	0	0	0	0	0	0	0	0	0	0	0	0	0	0	0	0	0	0	0	0	0	0	0	0	0	0	0	0	0
g__Pseudobutyrivibrio	0	0	0	0	0	0	0	0	0	0	0	0	0	0	0	0	0	0	0	0	0	0	0	0	0	0	0	0	0	0	0	0	0	0	0	0	0	0	0	0	0	0	0	0	0	0	0	0	0
g__Arachidicoccus	0	0	0	0	0	0	0	0	0	0	0	0	0	0	0	0	0	0	0	0	0	0	0	0	0	0	0	0	0	0	0	0	0	0	0	0	0	0	0	0	0	0	0	0	0	0	0	0	0
g__Baia	0	0	0	0	0	0	0	0	0	0	0	0	0	0	0	0	0	0	0	0	0	0	0	0	0	0	0	0	0	0	0	0	0	0	0	0	0	0	0	0	0	0	0	0	0	0	0	0	0
g__Methylobacteriaceae_unclassified	0	0	0	0	0	0	0	0	0	0	0	0	0	0	0	0	0	0	0	0	0	0	0	0	0	0	0	0	0	0	0	0	0	0	0	0	0	0	0	0	0	0	0	0	0	0	0	0	0
g__Rummeliibacillus	0	0	0	0	0	0	0	0	0	0	0	0	0	0	0	0	0	0	0	0	0	0	0	0	0	0	0	0	0	0	0	0	0	0	0	0	0	0	0	0	0	0	0	0	0	0	0	0	0
g__Mastigocladopsis_PCC-10914	0	0	0	0	0	0	0	0	0	0	0	0	0	0	0	0	0	0	0	0	0	0	0	0	0	0	0	0	0	0	0	0	0	0	0	0	0	0	0	0	0	0	0	0	0	0	0	0	0
g__SM23-31	0	0	0	0	0	0	0	0	0	0	0	0	0	0	0	0	0	0	0	0	0	0	0	0	0	0	0	0	0	0	0	0	0	0	0	0	0	0	0	0	0	0	0	0	0	0	0	0	0
g__Calditrichaceae_unclassified	0	0	0	0	0	0	0	0	0	0	0	0	0	0	0	0	0	0	0	0	0	0	0	0	0	0	0	0	0	0	0	0	0	0	0	0	0	0	0	0	0	0	0	0	0	0	0	0	0
g__Aquaspirillum	0	0	0	0	0	0	0	0	0	0	0	0	0	0	0	0	0	0	0	0	0	0	0	0	0	0	0	0	0	0	0	0	0	0	0	0	0	0	0	0	0	0	0	0	0	0	0	0	0
g__CWT_CU03-E12_unclassified	0	0	0	0	0	0	0	0	0	0	0	0	0	0	0	0	0	0	0	0	0	0	0	0	0	0	0	0	0	0	0	0	0	0	0	0	0	0	0	0	0	0	0	0	0	0	0	0	0
g__Mobilitalea	0	0	0	0	0	0	0	0	0	0	0	0	0	0	0	0	0	0	0	0	0	0	0	0	0	0	0	0	0	0	0	0	0	0	0	0	0	0	0	0	0	0	0	0	0	0	0	0	0
g__Planctomicrobium	0	0	0	0	0	0	0	0	0	0	0	0	0	0	0	0	0	0	0	0	0	0	0	0	0	0	0	0	0	0	0	0	0	0	0	0	0	0	0	0	0	0	0	0	0	0	0	0	0
g__Rhodobiaceae_unclassified	0	0	0	0	0	0	0	0	0	0	0	0	0	0	0	0	0	0	0	0	0	0	0	0	0	0	0	0	0	0	0	0	0	0	0	0	0	0	0	0	0	0	0	0	0	0	0	0	0
g__Elev-16S-573_unclassified	0	0	0	0	0	0	0	0	0	0	0	0	0	0	0	0	0	0	0	0	0	0	0	0	0	0	0	0	0	0	0	0	0	0	0	0	0	0	0	0	0	0	0	0	0	0	0	0	0
g__Aminipila	0	0	0	0	0	0	0	0	0	0	0	0	0	0	0	0	0	0	0	0	0	0	0	0	0	0	0	0	0	0	0	0	0	0	0	0	0	0	0	0	0	0	0	0	0	0	0	0	0
g__Rubinisphaera	0	0	0	0	0	0	0	0	0	0	0	0	0	0	0	0	0	0	0	0	0	0	0	0	0	0	0	0	0	0	0	0	0	0	0	0	0	0	0	0	0	0	0	0	0	0	0	0	0
g__Amsterdam-1B-07_unclassified	0	0	0	0	0	0	0	0	0	0	0	0	0	0	0	0	0	0	0	0	0	0	0	0	0	0	0	0	0	0	0	0	0	0	0	0	0	0	0	0	0	0	0	0	0	0	0	0	0
g__Geoalkalibacter	0	0	0	0	0	0	0	0	0	0	0	0	0	0	0	0	0	0	0	0	0	0	0	0	0	0	0	0	0	0	0	0	0	0	0	0	0	0	0	0	0	0	0	0	0	0	0	0	0
g__Solirubrobacteraceae_unclassified	0	0	0	0	0	0	0	0	0	0	0	0	0	0	0	0	0	0	0	0	0	0	0	0	0	0	0	0	0	0	0	0	0	0	0	0	0	0	0	0	0	0	0	0	0	0	0	0	0
g__Sphaerotilus	0	0	0	0	0	0	0	0	0	0	0	0	0	0	0	0	0	0	0	0	0	0	0	0	0	0	0	0	0	0	0	0	0	0	0	0	0	0	0	0	0	0	0	0	0	0	0	0	0
g__Fibrella	0	0	0	0	0	0	0	0	0	0	0	0	0	0	0	0	0	0	0	0	0	0	0	0	0	0	0	0	0	0	0	0	0	0	0	0	0	0	0	0	0	0	0	0	0	0	0	0	0
g__MAT-CR-P4-C12	0	0	0	0	0	0	0	0	0	0	0	0	0	0	0	0	0	0	0	0	0	0	0	0	0	0	0	0	0	0	0	0	0	0	0	0	0	0	0	0	0	0	0	0	0	0	0	0	0
g__Clostridium_sensu_stricto_6	0	0	0	0	0	0	0	0	0	0	0	0	0	0	0	0	0	0	0	0	0	0	0	0	0	0	0	0	0	0	0	0	0	0	0	0	0	0	0	0	0	0	0	0	0	0	0	0	0
g__Paludisphaera	0	0	0	0	0	0	0	0	0	0	0	0	0	0	0	0	0	0	0	0	0	0	0	0	0	0	0	0	0	0	0	0	0	0	0	0	0	0	0	0	0	0	0	0	0	0	0	0	0
g__Pelagibius	0	0	0	0	0	0	0	0	0	0	0	0	0	0	0	0	0	0	0	0	0	0	0	0	0	0	0	0	0	0	0	0	0	0	0	0	0	0	0	0	0	0	0	0	0	0	0	0	0
g__Brevinema	0	0	0	0	0	0	0	0	0	0	0	0	0	0	0	0	0	0	0	0	0	0	0	0	0	0	0	0	0	0	0	0	0	0	0	0	0	0	0	0	0	0	0	0	0	0	0	0	0
g__Dickeya	0	0	0	0	0	0	0	0	0	0	0	0	0	0	0	0	0	0	0	0	0	0	0	0	0	0	0	0	0	0	0	0	0	0	0	0	0	0	0	0	0	0	0	0	0	0	0	0	0
g__Salana	0	0	0	0	0	0	0	0	0	0	0	0	0	0	0	0	0	0	0	0	0	0	0	0	0	0	0	0	0	0	0	0	0	0	0	0	0	0	0	0	0	0	0	0	0	0	0	0	0
g__Caedibacter	0	0	0	0	0	0	0	0	0	0	0	0	0	0	0	0	0	0	0	0	0	0	0	0	0	0	0	0	0	0	0	0	0	0	0	0	0	0	0	0	0	0	0	0	0	0	0	0	0
g__Acutalibacter	0	0	0	0	0	0	0	0	0	0	0	0	0	0	0	0	0	0	0	0	0	0	0	0	0	0	0	0	0	0	0	0	0	0	0	0	0	0	0	0	0	0	0	0	0	0	0	0	0
g__Desmospora	0	0	0	0	0	0	0.008234	0	0	0	0	0	0	0	0	0	0	0	0	0	0	0	0	0	0	0	0	0	0	0	0	0	0	0	0	0	0	0	0	0	0	0	0	0	0	0	0	0	0
g__Pluralibacter	0	0	0	0	0	0	0	0	0	0	0	0	0	0	0	0	0	0	0	0	0	0	0	0	0	0	0	0	0	0	0	0	0	0	0	0	0	0	0	0	0	0	0	0	0	0	0	0	0
g__Eel-36e1D6_unclassified	0	0	0	0	0	0	0	0	0	0	0	0	0	0	0	0	0	0	0	0	0	0	0	0	0	0	0	0	0	0	0	0	0	0	0	0	0	0	0	0	0	0	0	0	0	0	0	0	0
g__Marinimicrobia_(SAR406_clade)_unclassified	0	0	0	0	0	0	0	0	0	0	0	0	0	0	0	0	0	0	0	0	0	0	0	0	0	0	0	0	0	0	0	0	0	0	0	0	0	0	0	0	0	0	0	0	0	0	0	0	0
g__Clostridiales_Family_XIII._Incertae_Sedis_unclassified	0	0	0	0	0	0	0	0	0	0	0	0	0	0	0	0	0	0	0	0	0	0	0	0	0	0	0	0	0	0	0	0	0	0	0	0	0	0	0	0	0	0	0	0	0	0	0	0	0
g__Celeribacter	0	0	0	0	0	0	0	0	0	0	0	0	0	0	0	0	0	0	0	0	0	0	0	0	0	0	0	0	0	0	0	0	0	0	0	0	0	0	0	0	0	0	0	0	0	0	0	0	0
g__Filimonas	0	0	0	0	0	0	0	0	0	0	0	0	0	0	0	0	0	0	0	0	0	0	0	0	0	0	0	0	0	0	0	0	0	0	0	0	0	0	0	0	0	0	0	0	0	0	0	0	0
g__Candidatus_Entotheonella	0	0	0	0	0	0	0	0	0	0	0	0	0	0	0	0	0	0	0	0	0	0	0	0	0	0	0	0	0	0	0	0	0	0	0	0	0	0	0	0	0	0	0	0	0	0	0	0	0
g__Candidatus_Methylopumilus	0	0	0	0	0	0	0	0	0	0	0	0	0	0	0	0	0	0	0	0	0	0	0	0	0	0	0	0	0	0	0	0	0	0	0	0	0	0	0	0	0	0	0	0	0	0	0	0	0
g__KD3-10_unclassified	0	0	0	0	0	0	0	0	0	0	0	0	0	0	0	0	0	0	0	0	0	0	0	0	0	0	0	0	0	0	0	0	0	0	0	0	0	0	0	0	0	0	0	0	0	0	0	0	0
g__Tenacibaculum	0	0	0	0	0	0	0	0	0	0	0	0	0	0	0	0	0	0	0	0	0	0	0	0	0	0	0	0	0	0	0	0	0	0	0	0	0	0	0	0	0	0	0	0	0	0	0	0	0
g__SRB2_unclassified	0	0	0	0	0	0	0	0	0	0	0	0	0	0	0	0	0	0	0	0	0	0	0	0	0	0	0	0	0	0	0	0	0	0	0	0	0	0	0	0	0	0	0	0	0	0	0	0	0
g__Rhodocyclales_unclassified	0	0	0	0	0	0	0	0	0	0	0	0	0	0	0	0	0	0	0	0	0	0	0	0	0	0	0	0	0	0	0	0	0	0	0	0	0	0	0	0	0	0	0	0	0	0	0	0	0
g__possible_genus_04	0	0	0	0	0	0	0	0	0	0	0	0	0	0	0	0	0	0	0	0	0	0	0	0	0	0	0	0	0	0	0	0	0	0	0	0	0	0	0	0	0	0	0	0	0	0	0	0	0
g__Umboniibacter	0	0	0	0	0	0	0	0	0	0	0	0	0	0	0	0	0	0	0	0	0	0	0	0	0	0	0	0	0	0	0	0	0	0	0	0	0	0	0	0	0	0	0	0	0	0	0	0	0
g__Caldicellulosiruptor	0	0	0	0	0	0	0	0	0	0	0	0	0	0	0	0	0	0	0	0	0	0	0	0	0	0	0	0	0	0	0	0	0	0	0	0	0	0	0	0	0	0	0	0	0	0	0	0	0
g__Koukoulia	0	0	0	0	0	0	0	0	0	0	0	0	0	0	0	0	0	0	0	0	0	0	0	0	0	0	0	0	0	0	0	0	0	0	0	0	0	0	0	0	0	0	0	0	0	0	0	0	0
g__Thalassobius	0	0	0	0	0	0	0	0	0	0	0	0	0	0	0	0	0	0	0	0	0	0	0	0	0	0	0	0	0	0	0	0	0	0	0	0	0	0	0	0	0	0	0	0	0	0	0	0	0
g__Dermatophilaceae_unclassified	0	0	0	0	0	0	0	0	0	0	0	0	0	0	0	0	0	0	0	0	0	0	0	0	0	0	0	0	0	0	0	0	0	0	0	0	0	0	0	0	0	0	0	0	0	0	0	0	0
g__Raineyella	0	0	0	0	0	0	0	0	0	0	0	0	0	0	0	0	0	0	0	0	0	0	0	0	0	0	0	0	0	0	0	0	0	0	0	0	0	0	0	0	0	0	0	0	0	0	0	0	0
g__Thermanaeromonas	0	0	0	0	0	0	0	0	0	0	0	0	0	0	0	0	0	0	0	0	0	0	0	0	0	0	0	0	0	0	0	0	0	0	0	0	0	0	0	0	0	0	0	0	0	0	0	0	0
g__Rubrivirga	0	0	0	0	0	0	0	0	0	0	0	0	0	0	0	0	0	0	0	0	0	0	0	0	0	0	0	0	0	0	0	0	0	0	0	0	0	0	0	0	0	0	0	0	0	0	0	0	0
g__Croceicoccus	0	0	0	0	0	0	0	0	0	0	0	0	0	0	0	0	0	0	0	0	0	0	0	0	0	0	0	0	0	0	0	0	0	0	0	0	0	0	0	0	0	0	0	0	0	0	0	0	0
g__alphaI_cluster	0	0	0	0	0	0	0	0	0	0	0	0	0	0	0	0	0	0	0	0	0	0	0	0	0	0	0	0	0	0	0	0	0	0	0	0	0	0	0	0	0	0	0	0	0	0	0	0	0
g__Immundisolibacteraceae_unclassified	0	0	0	0	0	0	0	0	0	0	0	0	0	0	0	0	0	0	0	0	0	0	0	0	0	0	0	0	0	0	0	0	0	0	0	0	0	0	0	0	0	0	0	0	0	0	0	0	0
g__Alkalispirochaeta	0	0	0	0	0	0	0	0	0	0	0	0	0	0	0	0	0	0	0	0	0	0	0	0	0	0	0	0	0	0	0	0	0	0	0	0	0	0	0	0	0	0	0	0	0	0	0	0	0
g__Gallicola	0	0	0	0	0	0	0	0	0	0	0	0	0	0	0	0	0	0	0	0	0	0	0	0	0	0	0	0	0	0	0	0	0	0	0	0	0	0	0	0	0	0	0	0	0	0	0	0	0
g__Intestinibacillus	0	0	0	0	0	0	0	0	0	0	0	0	0	0	0	0	0	0	0	0	0	0	0	0	0.005419	0	0	0	0	0	0	0	0	0	0	0	0	0	0	0	0	0	0	0	0	0	0	0	0
g__Camelimonas	0	0	0	0	0	0	0	0	0	0	0	0	0	0	0	0	0	0	0	0	0	0	0	0	0	0	0	0	0	0	0	0	0	0	0	0	0	0	0	0	0	0	0	0	0	0	0	0	0
g__UBA12411_unclassified	0	0	0	0	0	0	0	0	0	0	0	0	0	0	0	0	0	0	0	0	0	0	0	0	0	0	0	0	0	0	0	0	0	0	0	0	0	0	0	0	0	0	0	0	0	0	0	0	0
g__Fluviicoccus	0	0	0	0	0	0	0	0	0	0	0	0	0	0	0	0	0	0	0	0	0	0	0	0	0	0	0	0	0	0	0	0	0	0	0	0	0	0	0	0	0	0	0	0	0	0	0	0	0
g__Advenella	0	0	0	0	0	0	0	0	0	0	0	0	0	0	0	0	0	0	0	0	0	0	0	0	0	0	0	0	0	0	0	0	0	0	0	0	0	0	0	0	0	0	0	0	0	0	0	0	0
g__Rs-E47_termite_group_unclassified	0	0	0	0	0	0	0	0	0	0	0	0	0	0	0	0	0	0	0	0	0	0	0	0	0	0	0	0	0	0	0	0	0	0	0	0	0	0	0	0	0	0	0	0	0	0	0	0	0
g__Suttonella	0	0	0	0	0	0	0	0	0	0	0	0	0	0	0	0	0	0	0	0	0	0	0	0	0	0	0	0	0	0	0	0	0	0	0	0	0	0	0	0	0	0	0	0	0	0	0	0	0
g__Fusibacter	0	0	0	0	0	0	0.00494	0	0	0	0	0	0	0	0	0	0	0	0	0	0	0	0	0	0	0	0	0	0	0	0	0	0	0	0	0	0	0	0	0	0	0	0	0	0	0	0	0	0
g__Riemerella	0	0	0	0	0	0	0	0	0	0	0	0	0	0	0	0	0	0	0	0	0	0	0	0	0	0	0	0	0	0	0	0	0	0	0	0	0	0	0	0	0	0	0	0	0	0	0	0	0
g__MB11C04_marine_group	0	0	0	0	0	0	0	0	0	0	0	0	0	0	0	0	0	0	0	0	0	0	0	0	0	0	0	0	0	0	0	0	0	0	0	0	0	0	0	0	0	0	0	0	0	0	0	0	0
g__Microcoleus_Es-Yyy1400	0	0	0	0	0	0	0	0	0	0	0	0	0	0	0	0	0	0	0	0	0	0	0	0	0	0	0	0	0	0	0	0	0	0	0	0	0	0	0	0	0	0	0	0	0	0	0	0	0
g__Leptolyngbya_EcFYyyy-00	0	0	0	0	0	0	0	0	0	0	0	0	0	0	0	0	0	0	0	0	0	0	0	0	0	0	0	0	0	0	0	0	0	0	0	0	0	0	0	0	0	0	0	0	0	0	0	0	0
g__Pleurocapsa_PCC-7319	0	0	0	0	0	0	0	0	0	0	0	0	0	0	0	0	0	0	0	0	0	0	0	0	0	0	0	0	0	0	0	0	0	0	0	0	0	0	0	0	0	0	0	0	0	0	0	0	0
g__Oleiphilus	0	0	0	0	0	0	0	0	0	0	0	0	0	0	0	0	0	0	0	0	0	0	0	0	0	0	0	0	0	0	0	0	0	0	0	0	0	0	0	0	0	0	0	0	0	0	0	0	0
g__Caldilineae_unclassified	0	0	0	0	0	0	0	0	0	0	0	0	0	0	0	0	0	0	0	0	0	0	0	0	0	0	0	0	0	0	0	0	0	0	0	0	0	0	0	0	0	0	0	0	0	0	0	0	0
g__Enteractinococcus	0	0	0	0	0	0	0	0	0	0	0	0	0	0	0	0	0	0	0	0	0	0	0	0	0	0	0	0	0	0	0	0	0	0	0	0	0	0	0	0	0	0	0	0	0	0	0	0	0
g__M2PB4-65_termite_group_unclassified	0	0	0	0	0	0	0	0	0	0	0	0	0	0	0	0	0	0	0	0	0	0	0	0	0	0	0	0	0	0	0	0	0	0	0	0	0	0	0	0	0	0	0	0	0	0	0	0	0
g__Synergistales_unclassified	0	0	0	0	0	0	0	0	0	0	0	0	0	0	0	0	0	0	0	0	0	0	0	0	0	0	0	0	0	0	0	0	0	0	0	0	0	0	0	0	0	0	0	0	0	0	0	0	0
g__Nautella	0	0	0	0	0	0	0	0	0	0	0	0	0	0	0	0	0	0	0	0	0	0	0	0	0	0	0	0	0	0	0	0	0	0	0	0	0	0	0	0	0	0	0	0	0	0	0	0	0
g__Agrobacterium	0	0	0	0	0.004313	0	0	0	0	0	0	0	0	0	0	0	0	0	0	0	0	0	0	0	0	0	0	0	0	0	0	0	0	0	0	0	0	0	0	0	0	0	0	0	0	0	0	0	0
g__Lachnoclostridium_10	0	0	0	0	0	0	0	0	0	0	0	0	0	0	0	0	0	0	0	0	0	0	0	0	0	0	0	0	0	0	0	0	0	0	0	0	0	0	0	0	0	0	0	0	0	0	0	0	0
g__Roseovarius	0	0	0	0	0	0	0	0	0	0	0	0	0	0	0	0	0	0	0	0	0	0	0	0	0	0	0	0	0	0	0	0	0	0	0	0	0	0	0	0	0	0	0	0	0	0	0	0	0
g__Anaerotaenia	0	0	0	0	0	0	0	0	0	0	0	0	0	0	0	0	0	0	0	0	0	0	0	0	0	0	0	0	0	0	0	0	0	0	0	0	0	0	0	0	0	0	0	0	0	0	0	0	0
g__Paraeggerthella	0	0	0	0	0	0	0	0	0	0	0	0	0	0	0	0	0	0	0	0	0	0	0	0	0	0	0	0	0	0	0	0	0	0	0	0	0	0	0	0	0	0	0	0	0	0	0	0	0
g__Hyphomonas	0	0	0	0	0	0	0	0	0	0	0	0	0	0	0	0	0	0	0	0	0	0	0	0	0	0	0	0	0	0	0	0	0	0	0	0	0	0	0	0	0	0	0	0	0	0	0	0	0
g__Veillonellaceae_UCG-001	0	0	0	0	0	0	0	0	0	0	0	0	0	0	0	0	0	0	0	0	0	0	0	0	0	0	0	0	0	0	0	0	0	0	0	0	0	0	0	0	0	0	0	0	0	0	0	0	0
g__Rikenellaceae_unclassified	0	0	0	0	0	0	0	0	0	0	0	0	0	0	0	0	0	0	0	0	0	0	0	0	0	0	0	0	0	0	0	0	0	0	0	0	0	0	0	0	0	0	0	0	0	0	0	0	0
g__Marasmitruncus	0	0	0	0	0	0	0	0	0	0	0	0	0	0	0	0	0	0	0	0	0	0	0	0	0	0	0	0	0	0	0	0	0	0	0	0	0	0	0	0	0	0	0	0	0	0	0	0	0
g__Tropheryma	0	0	0	0	0	0	0	0	0	0	0	0	0	0	0	0	0	0	0	0	0	0	0	0	0	0	0	0	0	0	0	0	0	0	0	0	0	0	0	0	0	0	0	0	0	0	0	0	0
g__Herbinix	0	0	0	0	0	0	0	0	0	0	0	0	0	0	0	0	0	0	0	0	0	0	0	0	0	0	0	0	0	0	0	0	0	0	0	0	0	0	0	0	0	0	0	0	0	0	0	0	0
g__SP3-e08	0	0	0	0	0	0	0	0	0	0	0	0	0	0	0	0	0	0	0	0	0	0	0	0	0	0	0	0	0	0	0	0	0	0	0	0	0	0	0	0	0	0	0	0	0	0	0	0	0
g__Nibrella	0	0	0	0	0	0	0	0	0	0	0	0	0	0	0	0	0	0	0	0	0	0	0	0	0	0	0	0	0	0	0	0	0	0	0	0	0	0	0	0	0	0	0	0	0	0	0	0	0
g__Plot4-2H12	0	0	0	0	0	0	0	0	0	0	0	0	0	0	0	0	0	0	0	0	0	0	0	0	0	0	0	0	0	0	0	0	0	0	0	0	0	0	0	0	0	0	0	0	0	0	0	0	0
g__Xenophilus	0	0	0	0	0	0	0	0	0	0	0	0	0	0	0	0	0	0	0	0	0	0	0	0	0	0	0	0	0	0	0	0	0	0	0	0	0	0	0	0	0	0	0	0	0	0	0	0	0
g__Fulvivirga	0	0	0	0	0	0	0	0	0	0	0	0	0	0	0	0	0	0	0	0	0	0	0	0	0	0	0	0	0	0	0	0	0	0	0	0	0	0	0	0	0	0	0	0	0	0	0	0	0
g__Roseivivax	0	0	0	0	0	0	0	0	0	0	0	0	0	0	0	0	0	0	0	0	0	0	0	0	0	0	0	0	0	0	0	0	0	0	0	0	0	0	0	0	0	0	0	0	0	0	0	0	0
g__Myxococcaceae_unclassified	0	0	0	0	0	0	0	0	0	0	0	0	0	0	0	0	0	0	0	0	0	0	0	0	0	0	0	0	0	0	0	0	0	0	0	0	0	0	0	0	0	0	0	0	0	0	0	0	0
g__Thermobacillus	0	0	0	0	0	0	0	0	0	0	0	0	0	0	0	0	0	0	0	0	0	0	0	0	0	0	0	0	0	0	0	0	0	0	0	0	0	0	0	0	0	0	0	0	0	0	0	0	0
g__Jahnella	0	0	0	0	0	0	0	0	0	0	0	0	0	0	0	0	0	0	0	0	0	0	0	0	0	0	0	0	0	0	0	0	0	0	0	0	0	0	0	0	0	0	0	0	0	0	0	0	0
g__Limnothrix	0	0	0	0	0	0	0	0	0	0	0	0	0	0	0	0	0	0	0	0	0	0	0	0	0	0	0	0	0	0	0	0	0	0	0	0	0	0	0	0	0	0	0	0	0	0	0	0	0
g__Cereibacter	0	0	0	0	0	0	0.003294	0	0	0	0	0	0	0	0	0	0	0	0	0	0	0	0	0	0	0	0	0	0	0	0	0	0	0	0	0	0	0	0	0	0	0	0	0	0	0	0	0	0
g__Crocinitomix	0	0	0	0	0	0	0	0	0	0	0	0	0	0	0	0	0	0	0	0	0	0	0	0	0	0	0	0	0	0	0	0	0	0	0	0	0	0	0	0	0	0	0	0	0	0	0	0	0
g__IMCC26134	0	0	0	0	0	0	0	0	0	0	0	0	0	0	0	0	0	0	0	0	0	0	0	0	0	0	0	0	0	0	0	0	0	0	0	0	0	0	0	0	0	0	0	0	0	0	0	0	0
g__Lachnospiraceae_AC2044_group	0	0	0	0	0	0	0	0	0	0	0	0	0	0	0	0	0	0	0	0	0	0	0	0	0	0	0	0	0	0	0	0	0	0	0	0	0	0	0	0	0	0	0	0	0	0	0	0	0
g__Alcaligenaceae_unclassified	0	0	0	0	0	0	0	0	0	0	0	0	0	0	0	0	0	0	0	0	0	0	0	0	0	0	0	0	0	0	0	0	0	0	0	0	0	0	0	0	0	0	0	0	0	0	0	0	0
g__Ectothiorhodospiraceae_unclassified	0	0	0	0	0	0	0	0	0	0	0	0	0	0	0	0	0	0	0	0	0	0	0	0	0	0	0	0	0	0	0	0	0	0	0	0	0	0	0	0	0	0	0	0	0	0	0	0	0
g__Rhodospirillum	0	0	0	0	0	0	0	0	0	0	0	0	0	0	0	0	0	0	0	0	0	0	0	0	0	0	0	0	0	0	0	0	0	0	0	0	0	0	0	0	0	0	0	0	0	0	0	0	0
g__Stenoxybacter	0	0	0	0	0	0	0	0	0	0	0	0	0	0	0	0	0	0	0	0	0	0	0	0	0	0	0	0	0	0	0	0	0	0	0	0	0	0	0	0	0	0	0	0	0	0	0	0	0
g__JG36-TzT-191_unclassified	0	0	0	0	0	0	0	0	0	0	0	0	0	0	0	0	0	0	0	0	0	0	0	0	0	0	0	0	0	0	0	0	0	0	0	0	0	0	0	0	0	0	0	0	0	0	0	0	0
g__Anaerofustis	0	0	0	0	0	0	0	0	0	0	0	0	0	0	0	0	0	0	0	0	0	0	0	0	0	0	0	0	0	0	0	0	0	0	0	0	0	0	0	0	0	0	0	0	0	0	0	0	0
g__Sedimentibacter	0	0	0	0	0	0	0	0	0	0	0	0	0	0	0	0	0	0	0	0	0	0	0	0	0	0	0	0	0	0	0	0	0	0	0	0	0	0	0	0	0	0	0	0	0	0	0	0	0
g__Aggregicoccus	0	0	0	0	0	0	0	0	0	0	0	0	0	0	0	0	0	0	0	0	0	0	0	0	0	0	0	0	0	0	0	0	0	0	0	0	0	0	0	0	0	0	0	0	0	0	0	0	0
g__Rs-M59_termite_group_unclassified	0	0	0	0	0	0	0	0	0	0	0	0	0	0	0	0	0	0	0	0	0	0	0	0	0	0	0	0	0	0	0	0	0	0	0	0	0	0	0	0	0	0	0	0	0	0	0	0	0
g__Methylovorus	0	0	0	0	0	0	0	0	0	0	0	0	0	0	0	0	0	0	0	0	0	0	0	0	0	0	0	0	0	0	0	0	0	0	0	0	0	0	0	0	0	0	0	0	0	0	0	0	0
[truncated: 646 more columns]

## Sheet: Table4
Table 4. We clustered tumour samples into six groups based on the abundance of the top 30 genera.
CT	NT	Cluster
CT040	NT040	I
CT027	NT027	I
CT036	NT036	I
CT031	NT031	I
CT014	NT014	I
CT011	NT011	I
CT045	NT045	I
CT048	NT048	I
CT039	NT039	I
CT038	NT038	I
CT029	NT029	I
CT015	NT015	I
CT017	NT017	I
CT041	NT041	I
CT023	NT023	I
CT024	NT024	I
CT047	NT047	I
CT049	NT049	I
CT030	NT030	I
CT050	NT050	I
CT032	NT032	I
CT052	NT052	I
CT044	NT044	I
CT019	NT019	I
CT051	NT051	I
CT025	NT025	I
CT055	NT055	I
CT012	NT012	I
CT010	NT010	I
CT034	NT034	I
CT258	NT258	II
CT190	NT190	II
CT169	NT169	II
CT200	NT200	II
CT124	NT124	II
CT168	NT168	II
CT150	NT150	II
CT310	NT310	II
CT313	NT313	II
CT305	NT305	II
CT218	NT218	II
CT064	NT064	II
CT155	NT155	II
CT083	NT083	II
CT179	NT179	II
CT254	NT254	II
CT303	NT303	II
CT296	NT296	II
CT311	NT311	II
CT264	NT264	II
CT288	NT288	II
CT292	NT292	II
CT277	NT277	II
CT111	NT111	II
CT299	NT299	II
CT278	NT278	II
CT042	NT042	II
CT146	NT146	II
CT080	NT080	II
CT109	NT109	II
CT078	NT078	II
CT100	NT100	III
CT068	NT068	III
CT173	NT173	III
CT201	NT201	III
CT210	NT210	III
CT242	NT242	III
CT197	NT197	III
CT196	NT196	III
CT165	NT165	III
CT174	NT174	III
CT203	NT203	III
CT241	NT241	III
CT185	NT185	III
CT213	NT213	III
CT214	NT214	III
CT193	NT193	III
CT204	NT204	III
CT182	NT182	III
CT170	NT170	III
CT171	NT171	III
CT184	NT184	III
CT164	NT164	III
CT175	NT175	III
CT211	NT211	III
CT239	NT239	III
CT158	NT158	III
CT167	NT167	III
CT177	NT177	III
CT178	NT178	III
CT176	NT176	III
CT159	NT159	III
CT243	NT243	III
CT209	NT209	III
CT189	NT189	III
CT225	NT225	III
CT066	NT066	IV
CT091	NT091	IV
CT107	NT107	IV
CT300	NT300	IV
CT089	NT089	IV
CT192	NT192	IV
CT195	NT195	IV
CT102	NT102	IV
CT028	NT028	IV
CT232	NT232	IV
CT079	NT079	IV
CT233	NT233	IV
CT110	NT110	IV
CT113	NT113	IV
CT290	NT290	IV
CT092	NT092	IV
CT076	NT076	IV
CT224	NT224	IV
CT246	NT246	IV
CT112	NT112	IV
CT097	NT097	IV
CT115	NT115	IV
CT279	NT279	IV
CT231	NT231	IV
CT216	NT216	IV
CT094	NT094	IV
CT035	NT035	IV
CT255	NT255	IV
CT259	NT259	IV
CT119	NT119	IV
CT139	NT139	IV
CT208	NT208	IV
CT206	NT206	IV
CT235	NT235	IV
CT234	NT234	IV
CT199	NT199	IV
CT180	NT180	IV
CT261	NT261	IV
CT084	NT084	IV
CT262	NT262	IV
CT221	NT221	IV
CT275	NT275	IV
CT219	NT219	IV
CT236	NT236	IV
CT087	NT087	IV
CT247	NT247	IV
CT267	NT267	IV
CT021	NT021	IV
CT013	NT013	IV
CT008	NT008	IV
CT053	NT053	IV
CT229	NT229	IV
CT004	NT004	IV
CT240	NT240	IV
CT069	NT069	IV
CT073	NT073	IV
CT297	NT297	IV
CT266	NT266	IV
CT248	NT248	IV
CT114	NT114	IV
CT096	NT096	IV
CT295	NT295	IV
CT271	NT271	IV
CT227	NT227	IV
CT118	NT118	IV
CT269	NT269	IV
CT098	NT098	IV
CT059	NT059	IV
CT312	NT312	IV
CT282	NT282	IV
CT260	NT260	IV
CT072	NT072	IV
CT086	NT086	IV
CT058	NT058	IV
CT265	NT265	IV
CT093	NT093	IV
CT108	NT108	IV
CT009	NT009	IV
CT153	NT153	IV
CT244	NT244	IV
CT070	NT070	V
CT230	NT230	V
CT222	NT222	V
CT145	NT145	V
CT152	NT152	V
CT220	NT220	V
CT020	NT020	V
CT238	NT238	V
CT187	NT187	V
CT018	NT018	V
CT103	NT103	V
CT205	NT205	V
CT099	NT099	V
CT272	NT272	V
CT065	NT065	V
CT273	NT273	V
CT128	NT128	V
CT082	NT082	V
CT202	NT202	V
CT001	NT001	V
CT309	NT309	V
CT003	NT003	V
CT135	NT135	V
CT057	NT057	V
CT142	NT142	V
CT007	NT007	V
CT075	NT075	V
CT217	NT217	V
CT060	NT060	V
CT223	NT223	V
CT172	NT172	V
CT183	NT183	V
CT191	NT191	V
CT226	NT226	V
CT207	NT207	V
CT181	NT181	V
CT286	NT286	V
CT293	NT293	V
CT037	NT037	V
CT263	NT263	VI
CT308	NT308	VI
CT294	NT294	VI
CT256	NT256	VI
CT287	NT287	VI
CT250	NT250	VI
CT307	NT307	VI
CT281	NT281	VI
CT301	NT301	VI
CT160	NT160	VI
CT252	NT252	VI
CT046	NT046	VI
CT033	NT033	VI
CT285	NT285	VI
CT137	NT137	VI
CT249	NT249	VI
CT237	NT237	VI
CT268	NT268	VI
CT280	NT280	VI
CT090	NT090	VI
CT085	NT085	VI
CT043	NT043	VI
CT106	NT106	VI
CT104	NT104	VI
CT067	NT067	VI
CT077	NT077	VI
CT002	NT002	VI
CT117	NT117	VI
CT081	NT081	VI
CT074	NT074	VI
CT101	NT101	VI
CT071	NT071	VI
CT127	NT127	VI
CT061	NT061	VI
CT056	NT056	VI
CT121	NT121	VI
CT144	NT144	VI
CT136	NT136	VI
CT186	NT186	VI
CT122	NT122	VI
CT062	NT062	VI
CT140	NT140	VI
CT095	NT095	VI
CT245	NT245	VI
CT129	NT129	VI
CT116	NT116	VI
CT212	NT212	VI
CT251	NT251	VI
CT215	NT215	VI
CT161	NT161	VI
CT304	NT304	VI
CT306	NT306	VI
CT302	NT302	VI
CT253	NT253	VI
CT162	NT162	VI
CT163	NT163	VI
CT198	NT198	VI
CT141	NT141	VI
CT188	NT188	VI

## Sheet: Table5
Table 5. The risk factors for OS in GC according to univariate and multivariate Cox analysis.
Parameters	Univariate		Multivariate
	HR (95%CI)	P value*	HR (95%CI)	P value*
Cluster		0.044		0.034
II vs. I	1.899(0.701-5.144)		1.807(0.601-5.435)
III vs. I	2.722(1.083-6.842)		3.116(1.158-8.386)
IV vs. I	2.255(0.947-5.366)		2.428(0.935-6.305)
V vs. I	1.539(0.576-4.107)		1.636(0.574-4.664)
VI vs. I	1.024(0.389-2.698)		1.061(0.367-3.065)
Gender (Male vs. Female)	0.939(0.619-1.425)	0.767
Age (≥65 years vs. <65 years)	0.943(0.637-1.397)	0.771
Family history of GC (Yes vs. No)	1.118(0.597-2.093)	0.727
Smoking (Yes vs. No)	0.981(0.645-1.494)	0.93
Drinking (Yes vs. No)	1.147(0.737-1.784)	0.548
Tumor location		0.192
Gastric body vs. Gastric antrum	1.523(0.957-2.425)
Gastric cardia vs. Gastric antrum	1.063(0.623-1.815)
Tumor size (cm) (≥5 vs <5)	2.357(1.496-3.713)	<0.001	1.860(1.153-2.999)	0.011
Grade of differentiation (High/Medium vs. Low/Undifferentiated)	1.215(0.808-1.825)	0.349
TNM stage (I/II vs. III/IV)	4.521(2.647-7.722)	<0.001	3.384(1.895-6.043)	<0.001
Operation mode (Endoscopic vs. Open)	0.788(0.532-1167)	0.235
Postoperative chemotherapy (Yes vs. No)	1.613(1.025-2.536)	0.039

## Sheet: Table6
Table 6. The differential genes in tumour tissues compared to tumour-adjacent normal tissues.
Gene	log2FoldChange	padj	Change
PI15	1.89167	3.27183e-07	Up
TOMM6	-1.96972	5.36815e-07	Dn
SRCIN1	1.07189	7.59637e-07	Up
SYT7	1.16756	7.71791e-07	Up
CEL	1.78207	8.43813e-07	Up
IGFBP6	-1.00293	1.60066e-06	Dn
CYP3A4	-2.48512	2.56578e-06	Dn
IGF2BP1	2.46812	2.59651e-06	Up
MTRNR2L12	-0.99618	2.60852e-06	NS
GRIK1	-1.47822	3.15488e-06	Dn
NTS	2.34406	3.3181e-06	Up
TRIM17	1.24203	4.23694e-06	Up
MT-ND6	-0.946517	6.57919e-06	NS
DPT	-1.24862	8.80788e-06	Dn
FABP1	-2.46905	9.11186e-06	Dn
ETFB	-0.357078	1.20864e-05	NS
XPNPEP2	-1.54264	1.20864e-05	Dn
MAML1	0.219164	1.38395e-05	NS
PCOLCE2	-1.40291	1.39036e-05	Dn
BAAT	1.79018	1.58252e-05	Up
LHX4	0.803207	1.76213e-05	NS
SUZ12	0.350926	2.11216e-05	NS
GSN	-0.604694	2.47033e-05	NS
OS9	-0.222409	2.64648e-05	NS
TPRG1L	-0.258364	3.24623e-05	NS
NLK	0.265929	3.24623e-05	NS
HORMAD1	2.62019	3.24623e-05	Up
TOP2A	1.01453	3.31806e-05	Up
CYP26B1	1.09787	3.49886e-05	Up
PABPC1L	0.539113	3.49886e-05	NS
SLC25A23	-0.385271	4.08069e-05	NS
ROS1	2.12898	4.5008e-05	Up
VAMP8	-0.418162	4.5877e-05	NS
ATAD5	0.578348	6.13561e-05	NS
TDRKH	0.51316	6.13561e-05	NS
NEMP1	0.471626	6.13561e-05	NS
LHFPL5	0.895602	6.63188e-05	NS
MUC5B	1.55199	6.92173e-05	Up
PRKDC	0.503518	7.5893e-05	NS
RBL1	0.478422	0.000104186	NS
HEATR1	0.430648	0.00010428	NS
TRAF5	0.390456	0.000107168	NS
ZNF280C	0.399454	0.000107168	NS
AFP	-2.85098	0.000107168	Dn
TRAPPC1	-0.284997	0.000107168	NS
GSE1	0.378962	0.000107168	NS
DIDO1	0.294504	0.000107168	NS
MNS1	0.614936	0.000107447	NS
ATXN2L	0.265902	0.000109705	NS
SELENOK	-0.324024	0.000109705	NS
TIMM22	-0.277776	0.000109705	NS
RPL36AL	-0.342416	0.000109705	NS
SPCS1	-0.310568	0.000109705	NS
NFATC3	0.375686	0.00011316	NS
PNN	0.254588	0.00011316	NS
GSTM5	-0.903861	0.000113775	NS
CPA1	3.61343	0.000134796	Up
SDE2	0.29152	0.000134796	NS
APOB	-2.08913	0.000134796	Dn
MFAP4	-0.69246	0.000135025	NS
C5orf58	1.07432	0.000140619	Up
AKR1C1	-0.992164	0.000145568	NS
MPHOSPH9	0.293488	0.00014609	NS
NF1	0.321897	0.000153268	NS
FGL1	1.93627	0.000153744	Up
CDK12	0.370467	0.000153744	NS
ERCC6	0.23207	0.000153744	NS
NFATC2IP	0.304934	0.00016059	NS
MAPK8	0.267787	0.00016059	NS
EDF1	-0.27475	0.000168148	NS
ANPEP	-1.60063	0.000179244	Dn
PDK4	-0.919495	0.000181015	NS
NLRP3	0.715276	0.000181055	NS
METTL3	0.236872	0.000184782	NS
INAFM2	-0.549453	0.000192376	NS
HHEX	0.590559	0.000192376	NS
MTUS2	-1.4137	0.00019565	Dn
CKAP5	0.348273	0.000200003	NS
CHD7	0.47289	0.000200003	NS
SRSF10	0.262859	0.000200003	NS
RNF169	0.410983	0.000204672	NS
HCAR2	1.41905	0.000204681	Up
CASQ2	-1.2536	0.000209892	Dn
PRDX6	-0.231184	0.000213575	NS
MSH5	0.566596	0.000217763	NS
CBFA2T2	0.302963	0.000222857	NS
IL1A	1.96014	0.000225014	Up
ATP5ME	-0.40298	0.000229891	NS
ASPHD2	-0.674875	0.000239079	NS
SMC6	0.34449	0.000240836	NS
POLA1	0.329743	0.000243463	NS
KLHL32	1.16499	0.000243463	Up
PLAAT2	-1.39853	0.000245699	Dn
PGS1	0.267523	0.000260313	NS
CDC42SE1	0.275783	0.000262325	NS
MTTP	-2.00758	0.000265753	Dn
CPLX3	-3.53917	0.000265753	Dn
DENND1A	-0.245818	0.00027391	NS
PRAME	2.4778	0.00027391	Up
ZNF217	0.322246	0.00027391	NS
CHID1	-0.241979	0.00027391	NS
CSF3R	0.800864	0.00027391	NS
GPX3	-0.716348	0.00027391	NS
UNC13A	0.924989	0.000274242	NS
RAD51D	0.237927	0.000274616	NS
PRRC2C	0.295605	0.000283788	NS
MAK	0.54791	0.000291772	NS
SETDB1	0.223253	0.000291772	NS
PNLIPRP1	3.04447	0.000302668	Up
ELOF1	-0.258674	0.000306345	NS
APOA1	-1.3889	0.00030699	Dn
PI16	-1.16124	0.000307424	Dn
CIDEC	-1.35331	0.000307424	Dn
LIG3	0.293692	0.000307424	NS
GDAP1	0.578098	0.000309522	NS
NUP160	0.281754	0.000309522	NS
LMAN1L	-4.11133	0.000310131	Dn
MUL1	-0.191471	0.000314503	NS
UBE2D3	-0.150734	0.000314503	NS
XPO1	0.286853	0.000316172	NS
RNF122	-0.40829	0.000316172	NS
PPP1R3G	-0.670138	0.000329939	NS
SRPX	-0.719651	0.000342384	NS
TAF4	0.289472	0.000342384	NS
SPRYD3	-0.226336	0.000342384	NS
BRWD3	0.298831	0.000342462	NS
MT-ND5	-0.702305	0.000342462	NS
EMC7	-0.211	0.000343821	NS
WFS1	-0.402977	0.000352869	NS
NFYA	0.285756	0.000352869	NS
CLEC3B	-0.88229	0.000353306	NS
MYO1B	0.542784	0.000354157	NS
CAPN12	0.703869	0.000356658	NS
SSR4	-0.499913	0.000360988	NS
PCDHGA4	1.17943	0.000367353	Up
RPS27AP5	-0.422994	0.00037159	NS
GVQW3	0.575162	0.000374061	NS
ZNF318	0.309054	0.000376817	NS
PGM2L1	0.565212	0.000376817	NS
FAT3	-1.15322	0.000393988	Dn
NUFIP2	0.260367	0.000399954	NS
MGA	0.237445	0.000399954	NS
GADD45G	-0.571323	0.000415981	NS
PRPF4B	0.235653	0.000416968	NS
LYVE1	-0.876763	0.000417804	NS
KAT6A	0.46824	0.000425511	NS
UTP25	0.310701	0.000425592	NS
PIKFYVE	0.260338	0.000447565	NS
TSSK4	0.562242	0.000450892	NS
UBL5	-0.243793	0.000455925	NS
DHRS7B	-0.256673	0.000469844	NS
TXNDC5	-0.539402	0.000486207	NS
TET3	0.293577	0.000486207	NS
CRACR2A	0.65726	0.000486207	NS
GLTP	-0.24342	0.000492816	NS
ZNF697	0.383823	0.000499566	NS
CXCR2	0.992263	0.000510412	NS
KNOP1	0.279827	0.000516818	NS
PASK	0.347167	0.00052394	NS
KCNB1	-1.10209	0.00054444	Dn
FSD1L	0.439987	0.000545417	NS
VPS28	-0.224723	0.000551722	NS
GOLGA4	-0.269434	0.0005588	NS
HSPB6	-1.08698	0.000567035	Dn
BCL2A1	0.940103	0.000567035	NS
NCOA3	0.26618	0.000567802	NS
BEST4	-1.27938	0.000567802	Dn
EML4	0.251954	0.000581456	NS
BCL7B	-0.215787	0.00058539	NS
SPCS3	-0.235356	0.00058539	NS
BSN	0.7207	0.00058539	NS
TOMM7	-0.273528	0.000589861	NS
PCMTD2	0.277103	0.000618742	NS
PLEKHG4	0.616888	0.000623678	NS
ZNF75A	0.348551	0.000634922	NS
TNFAIP3	0.553738	0.000637012	NS
MT-ATP8	-0.538336	0.000637012	NS
MBTPS2	0.265757	0.000660374	NS
CAPNS1	-0.240429	0.000660374	NS
MMS22L	0.43191	0.000660374	NS
TMBIM1	-0.316827	0.000663776	NS
TBC1D32	0.374647	0.000673169	NS
CTRB1	3.81609	0.000678652	Up
USP2	-0.702914	0.000688564	NS
TTL	0.27031	0.000693948	NS
CTDNEP1	-0.220259	0.000723326	NS
TXNDC17	-0.337301	0.000723326	NS
TNFRSF11B	1.36883	0.000723326	Up
HADHA	-0.214224	0.00075574	NS
DKK1	1.24959	0.00075574	Up
HNRNPH1	0.184066	0.00075574	NS
ADCYAP1R1	-1.15162	0.000769005	Dn
TNFRSF17	-1.03438	0.000778012	Dn
PET100	-0.300369	0.000786216	NS
PAMR1	-0.548662	0.000791206	NS
SFPQ	0.178117	0.000791206	NS
DNA2	0.467977	0.000795357	NS
CDH4	0.70962	0.000795357	NS
WDR35	0.401673	0.000807367	NS
MUSTN1	-0.855073	0.000807641	NS
KIF1C	-0.259308	0.000816655	NS
CXCL8	1.29265	0.000820965	Up
ZFC3H1	0.294837	0.000827278	NS
TTF2	0.497614	0.000827278	NS
ATP11A	0.68606	0.000846278	NS
PTGR1	-0.593313	0.000860934	NS
VAMP2	-0.347896	0.000872182	NS
SLF2	0.196647	0.000878689	NS
SMG1	0.26201	0.000891375	NS
SLX4IP	0.232376	0.000891553	NS
MTBP	0.570984	0.000905879	NS
RSKR	0.362833	0.000905879	NS
AHSG	-2.56788	0.000909312	Dn
TREM1	1.08758	0.000918628	Up
DLX4	1.28265	0.000918628	Up
KIF24	0.530655	0.000919816	NS
FHL1	-0.77173	0.000924755	NS
ALDOC	-0.530057	0.000924755	NS
SS18L1	0.244825	0.000953144	NS
CHD6	0.29534	0.000959004	NS
AQP9	1.06983	0.000960849	Up
KRT20	-1.26571	0.000971503	Dn
KIAA0513	-0.553027	0.000995449	NS
RFX5	0.295983	0.000999841	NS
DPP6	-1.40144	0.00100387	Dn
TESMIN	0.689145	0.00101934	NS
CBR1	-0.524783	0.00102196	NS
SRSF1	0.221763	0.00102196	NS
OST4	-0.234693	0.00102196	NS
NUCB1	-0.192041	0.00103221	NS
UBE2G1	-0.179802	0.00103913	NS
SLC25A3	-0.225148	0.00103913	NS
STK36	0.247289	0.00103913	NS
MEI1	-0.713754	0.00103913	NS
GPR75	0.618455	0.00104173	NS
EME1	0.644332	0.00104173	NS
CHMP2A	-0.234498	0.00104173	NS
HCAR3	1.31871	0.00104173	Up
TCF25	-0.180993	0.00104173	NS
NDUFAF1	-0.248778	0.00105082	NS
INPP5A	-0.273881	0.00105608	NS
CCR4	0.639156	0.00105608	NS
VEGFD	-0.969572	0.00105608	NS
MMP3	1.50973	0.00105701	Up
MITD1	0.201196	0.00105862	NS
ITGAX	0.664223	0.00106311	NS
ZMYM1	0.272628	0.00106659	NS
PRSS2	1.47022	0.00108737	Up
SMC3	0.224392	0.0012124	NS
UBB	-0.207828	0.00123146	NS
MROH8	-0.479845	0.00124397	NS
CLPS	2.73064	0.00124547	Up
HP	1.43865	0.00124547	Up
PPP1R1A	-1.10523	0.00126462	Dn
ZMYM4	0.173307	0.00126462	NS
C10orf88	0.21794	0.00126462	NS
DHX57	0.20236	0.00126462	NS
FRG1	-0.170721	0.00126788	NS
LRPAP1	-0.217104	0.00127344	NS
NDUFA1	-0.296657	0.00130497	NS
PPA2	-0.223897	0.00132059	NS
CACNA1E	0.80393	0.0013242	NS
DYNLL2	-0.217452	0.00132773	NS
CTRB2	4.18905	0.00133527	Up
INSL6	1.22812	0.0013364	Up
NDUFA8	-0.283485	0.0013364	NS
UBE2J1	-0.293394	0.0013364	NS
FCAR	1.54362	0.00134923	Up
IL1RAP	0.457356	0.00138797	NS
TAF2	0.245312	0.00138797	NS
FAM32A	-0.18023	0.00138797	NS
ATP6V0D1	-0.267524	0.00138797	NS
PDE4B	0.552006	0.00143557	NS
CXCL10	0.897121	0.0014659	NS
USP49	0.365543	0.00148214	NS
ECD	0.199253	0.00148214	NS
FPR2	1.01331	0.00153183	Up
EMC3	-0.194697	0.00153183	NS
B3GNTL1	0.377369	0.00153183	NS
CCDC18	0.403267	0.00156294	NS
ARC	-1.20296	0.00156294	Dn
CCDC107	-0.327276	0.00156294	NS
MCM8	0.505914	0.00156294	NS
SENP1	0.200715	0.00156294	NS
CRLF3	0.259524	0.00158874	NS
ANAPC1	0.267056	0.00162372	NS
ORC2	0.184713	0.00162444	NS
MSH2	0.344458	0.00162813	NS
TTLL4	0.266413	0.00164315	NS
IDO1	0.95759	0.00164315	NS
MICOS10	-0.256622	0.00170043	NS
PLEK	0.619076	0.00172548	NS
SPAG5	0.615403	0.00173691	NS
COL11A2	0.981497	0.00173691	NS
MED14	0.242846	0.00173691	NS
CBY1	-0.213817	0.00175412	NS
PPP2CB	-0.187703	0.00175793	NS
POLD3	0.490448	0.00177598	NS
SEC14L4	1.10549	0.00177598	Up
DDX21	0.384515	0.00182298	NS
PTX3	-0.734394	0.00182298	NS
C2CD3	0.216225	0.00182298	NS
LTBP4	-0.413031	0.00182298	NS
FXYD1	-0.7824	0.00182457	NS
ANGPTL6	-0.758283	0.00183468	NS
PLEKHG1	0.446816	0.00183468	NS
CD63	-0.214451	0.00183468	NS
MAP3K7	0.170255	0.00183468	NS
KCNA5	-0.913989	0.00185392	NS
ADAT1	0.213517	0.00188822	NS
CDK2	0.305711	0.00188822	NS
RBM19	0.20661	0.00190088	NS
RHOA	-0.169332	0.00190991	NS
BPTF	0.225791	0.00192145	NS
FCGRT	-0.265361	0.00192756	NS
TUSC2	-0.225357	0.00193029	NS
TBC1D13	-0.211329	0.00198787	NS
IDNK	-0.36133	0.00198808	NS
VRK2	0.305293	0.00198808	NS
POTEF	2.72348	0.00198808	Up
SAT2	-0.271876	0.00198808	NS
PSMC3IP	0.376887	0.00198808	NS
RPAP3	0.208438	0.00203433	NS
SLC20A1	0.304425	0.00206896	NS
AKR1C2	-0.979039	0.00206896	NS
SNCAIP	0.643582	0.00209693	NS
ZNF512	0.225071	0.00214372	NS
COPS9	-0.281584	0.00214835	NS
PIP5K1A	0.267137	0.00215096	NS
MPI	-0.22853	0.00215096	NS
GNE	0.49301	0.00215096	NS
NPTX1	-1.22742	0.00215412	Dn
ANGPT2	0.685632	0.00215412	NS
TAF1B	0.284396	0.00216624	NS
NRCAM	0.738151	0.00216624	NS
GNG4	0.911324	0.00218308	NS
CSE1L	0.333123	0.00219155	NS
S100P	-0.783234	0.00219809	NS
RBBP5	0.193415	0.00219809	NS
C4BPA	1.71044	0.00219809	Up
PLAC8	-0.680818	0.00219809	NS
TMA7	-0.235841	0.00220044	NS
POLR3GL	-0.239902	0.00220044	NS
HSPB8	-0.72299	0.00220782	NS
CIDEB	-0.557411	0.00220782	NS
STIL	0.582877	0.00220782	NS
CXCR1	0.957595	0.00221076	NS
FAM180B	-1.54679	0.0022474	Dn
PPIB	-0.228325	0.0022474	NS
TNXB	-0.716019	0.00227002	NS
TIMELESS	0.374067	0.00227002	NS
G2E3	0.228166	0.00227388	NS
TMEM258	-0.223598	0.00227388	NS
SV2A	0.592494	0.00227388	NS
WDR26	0.166535	0.00227388	NS
MYOC	-1.49267	0.00227774	Dn
NUDT9	-0.223429	0.00228437	NS
TMEM67	0.324226	0.00230037	NS
ZNF550	0.308778	0.00230385	NS
ZNF891	0.359264	0.00230385	NS
ELOVL2	1.08746	0.00230385	Up
TARBP1	0.259459	0.00230443	NS
OTULIN	0.257311	0.00230443	NS
PMFBP1	0.657206	0.00235622	NS
AAMDC	-0.384705	0.00236017	NS
RPS29	-0.308903	0.00236017	NS
ADO	0.189417	0.00236017	NS
CALM3	-0.317226	0.00236017	NS
KDM5B	0.334762	0.00236017	NS
IP6K3	-0.932858	0.00236017	NS
FNDC11	0.695474	0.00236368	NS
POGLUT1	0.305186	0.00237195	NS
SELL	0.624258	0.00237195	NS
ARGLU1	0.312323	0.00237313	NS
FMNL2	0.319895	0.00237313	NS
EDRF1	0.176593	0.00237313	NS
SORBS2	-0.553805	0.00242351	NS
PPP1R7	-0.157473	0.00242977	NS
UBFD1	0.51463	0.00246484	NS
FPR1	0.731441	0.00251294	NS
ATRAID	-0.179515	0.00253542	NS
SRA1	-0.23288	0.00256762	NS
MNDA	0.578131	0.00256854	NS
CA1	-2.40901	0.00257795	Dn
RNF10	-0.189987	0.00257795	NS
SRSF8	-0.161717	0.00258755	NS
LSM14B	0.194245	0.00262823	NS
ZNF451	0.220718	0.00263214	NS
FAM162A	-0.314228	0.00264502	NS
SCARA5	-0.922839	0.00264676	NS
SETD3	-0.158229	0.0026624	NS
BRCA1	0.434552	0.00266639	NS
ERLEC1	-0.193571	0.00266639	NS
USP50	0.38588	0.00266639	NS
C1QTNF7	-0.691539	0.0026736	NS
LVRN	-0.892439	0.00269992	NS
TTI1	0.223204	0.00270969	NS
TFPI2	1.01916	0.00270969	Up
ALDOB	-1.20731	0.00271586	Dn
CRISP3	2.92375	0.0027346	Up
NPAT	0.202899	0.00274616	NS
NDUFB8	-0.2465	0.00274616	NS
ALDH2	-0.3716	0.00274616	NS
TAF1	0.211443	0.00275594	NS
UQCR10	-0.312274	0.00277904	NS
UBE2Z	0.269793	0.00277904	NS
PMS1	0.158759	0.00279628	NS
PYGM	-0.778508	0.00279628	NS
C1orf112	0.41577	0.00280963	NS
ENPP3	-1.00983	0.00281726	Dn
SLC2A3	0.562394	0.00281726	NS
TOPBP1	0.254638	0.00282634	NS
ACY1	-0.417109	0.00284752	NS
TP53BP1	0.224478	0.00284752	NS
ZNF674	0.25044	0.00284752	NS
FAF2	0.148478	0.00284752	NS
STX8	-0.236151	0.0028527	NS
FXYD6	-0.57256	0.00285448	NS
DECR1	-0.264281	0.00285448	NS
ARMC2	0.357969	0.00286158	NS
SMIM26	-0.220534	0.00288512	NS
EP300	0.357923	0.00291615	NS
FKBP8	-0.189016	0.00291615	NS
ADAMTS15	-0.697313	0.00291615	NS
PNMA5	1.74333	0.00291615	Up
CEP135	0.347059	0.00291615	NS
VIP	-1.091	0.00292475	Dn
WASHC5	0.255413	0.00296102	NS
ATP6V1E1	-0.173701	0.0029639	NS
PSMB6	-0.201204	0.00298475	NS
MRM3	-0.279221	0.00298966	NS
CLTB	-0.379775	0.00304091	NS
TXNIP	-0.385009	0.00306091	NS
RB1	0.358981	0.00309997	NS
CEP85	0.296282	0.00311464	NS
MFN2	-0.192079	0.00311464	NS
[truncated: 16,398 more rows]

## Sheet: Table7
Table 7. The risk factors for OS in GC according to univariate and multivariate Cox analysis in another independent cohort of 39 GC patients.
[truncated: 15 more rows]

[truncated: 2 more sheets: Table8, Table9]
